# Supplementary material for: The CENP-T/-W complex is a binding partner of the histone chaperone FACT
Source: Genes Dev. 2016 Jun 1;30(11):1313–26. doi: 10.1101/gad.275073.115 (PMC4911930; doi:10.1101/gad.275073.115)
Supplement: Supplemental Material [file supp_gad.275073.115_Supplemental_Table_S1.xlsx]

## Sheet: Low Salt Control  Rep 1
Project hierarchy
Sample: Low Salt - Control-GFP - Rep1
	Analysis: C3630FD - Merge 4 bandes
#	Identifier	Name in myProMS	Description	Entrez GeneID	RefSeq	UniProt ID	Matching peptides
							All
1	K2C1_HUMAN	K2C1_HUMAN	Keratin, type II cytoskeletal 1	3848	NP_006112.3 NM_006121.3	K2C1_HUMAN	59
2	K1C9_HUMAN	K1C9_HUMAN	Keratin, type I cytoskeletal 9	3857	NP_000217.2 NM_000226.3	K1C9_HUMAN	57
3	FAS_HUMAN	FAS_HUMAN	Fatty acid synthase	2194	NP_004095.4 NM_004104.4	FAS_HUMAN	56
4	K1C16_HUMAN	K1C16_HUMAN	Keratin, type I cytoskeletal 16	3868	NP_005548.2 NM_005557.3	K1C16_HUMAN	56
5	K2C6A_HUMAN	K2C6A_HUMAN	Keratin, type II cytoskeletal 6A	3853	NP_005545.1 NM_005554.3	K2C6A_HUMAN	55
6	K2C6B_HUMAN	K2C6B_HUMAN	Keratin, type II cytoskeletal 6B	3854	NP_005546.2 NM_005555.3	K2C6B_HUMAN	55
7	K2C6C_HUMAN	K2C6C_HUMAN	Keratin, type II cytoskeletal 6C	286887	NP_775109.2 NM_173086.4	K2C6C_HUMAN	53
8	K1C10_HUMAN	K1C10_HUMAN	Keratin, type I cytoskeletal 10	3858	NP_000412.3 NM_000421.3	K1C10_HUMAN	51
9	TBB5_HUMAN	TBB5_HUMAN	Tubulin beta chain	203068	NP_821133.1 NM_178014.2	TBB5_HUMAN	47
10	MYH9_HUMAN	MYH9_HUMAN	Myosin-9	4627	NP_002464.1 NM_002473.4	MYH9_HUMAN	46
11	K2C5_HUMAN	K2C5_HUMAN	Keratin, type II cytoskeletal 5	3852	NP_000415.2 NM_000424.3	K2C5_HUMAN	44
12	K22E_HUMAN	K22E_HUMAN	Keratin, type II cytoskeletal 2 epidermal	3849	NP_000414.2 NM_000423.2	K22E_HUMAN	43
13	K1C14_HUMAN	K1C14_HUMAN	Keratin, type I cytoskeletal 14	3861	NP_000517.2 NM_000526.4	K1C14_HUMAN	42
14	TBB4B_HUMAN	TBB4B_HUMAN	Tubulin beta-4B chain	10383	NP_006079.1 NM_006088.5	TBB4B_HUMAN	39
15	FLNA_HUMAN	FLNA_HUMAN	Filamin-A	2316	NP_001104026.1 NM_001110556.1 NP_001447.2 NM_001456.3	FLNA_HUMAN	37
16	DESP_HUMAN	DESP_HUMAN	Desmoplakin	1832	NP_001008844.1 NM_001008844.1 NP_004406.2 NM_004415.2	DESP_HUMAN	36
17	TBA1B_HUMAN	TBA1B_HUMAN	Tubulin alpha-1B chain	10376	NP_006073.2 NM_006082.2	TBA1B_HUMAN	35
18	TBB2A_HUMAN	TBB2A_HUMAN	Tubulin beta-2A chain	7280	NP_001060.1 NM_001069.2	TBB2A_HUMAN	35
19	TBA1A_HUMAN	TBA1A_HUMAN	Tubulin alpha-1A chain	7846	NP_001257328.1 NM_001270399.1 NP_001257329.1 NM_001270400.1 NP_006000.2 NM_006009.3	TBA1A_HUMAN	34
20	TBB4A_HUMAN	TBB4A_HUMAN	Tubulin beta-4A chain	10382	NP_006078.2 NM_006087.2	TBB4A_HUMAN	34
21	FLNB_HUMAN	FLNB_HUMAN	Filamin-B	2317	NP_001157789.1 NM_001164317.1 NP_001157790.1 NM_001164318.1 NP_001157791.1 NM_001164319.1 NP_001448.2 NM_001457.3	FLNB_HUMAN	32
22	K1C17_HUMAN	K1C17_HUMAN	Keratin, type I cytoskeletal 17	3872	NP_000413.1 NM_000422.2	K1C17_HUMAN	31
23	ALBU_HUMAN	ALBU_HUMAN	Serum albumin	213	NP_000468.1 NM_000477.5	ALBU_HUMAN	30
24	TBA1C_HUMAN	TBA1C_HUMAN	Tubulin alpha-1C chain	84790	NP_116093.1 NM_032704.3	TBA1C_HUMAN	30
25	TBA3C_HUMAN	TBA3C_HUMAN	Tubulin alpha-3C/D chain	7278	NP_005992.1 NM_006001.2 NP_525125.2 NM_080386.3	TBA3C_HUMAN	29
26	TBA4A_HUMAN	TBA4A_HUMAN	Tubulin alpha-4A chain	7277	NP_005991.1 NM_006000.1	TBA4A_HUMAN	29
27	IPO5_HUMAN	IPO5_HUMAN	Importin-5	3843	NP_002262.3 NM_002271.4	IPO5_HUMAN	28
28	PRDX1_HUMAN	PRDX1_HUMAN	Peroxiredoxin-1	5052	NP_001189360.1 NM_001202431.1 NP_002565.1 NM_002574.3 NP_859047.1 NM_181696.2 NP_859048.1 NM_181697.2	PRDX1_HUMAN	26
29	PYR1_HUMAN	PYR1_HUMAN	CAD protein	790	NP_004332.2 NM_004341.3	PYR1_HUMAN	26
30	TBB3_HUMAN	TBB3_HUMAN	Tubulin beta-3 chain	10381	NP_001184110.1 NM_001197181.1 NP_006077.2 NM_006086.3	TBB3_HUMAN	26
31	ACACA_HUMAN	ACACA_HUMAN	Acetyl-CoA carboxylase 1	31	NP_942131.1 NM_198834.1 NP_942133.1 NM_198836.1 NP_942134.1 NM_198837.1 NP_942135.1 NM_198838.1 NP_942136.1 NM_198839.1	ACACA_HUMAN	25
32	PUR2_HUMAN	PUR2_HUMAN	Trifunctional purine biosynthetic protein adenosine-3	2618	NP_000810.1 NM_000819.4 NP_001129477.1 NM_001136005.1 NP_001129478.1 NM_001136006.1 NP_780294.1 NM_175085.2	PUR2_HUMAN	24
33	HSP7C_HUMAN	HSP7C_HUMAN	Heat shock cognate 71 kDa protein	3312	NP_006588.1 NM_006597.4 NP_694881.1 NM_153201.2	HSP7C_HUMAN	22
34	VIME_HUMAN	VIME_HUMAN	Vimentin	7431	NP_003371.2 NM_003380.3	VIME_HUMAN	22
35	STAT3_HUMAN	STAT3_HUMAN	Signal transducer and activator of transcription 3	6774	NP_003141.2 NM_003150.3 NP_644805.1 NM_139276.2 NP_998827.1 NM_213662.1	STAT3_HUMAN	21
36	PYRG1_HUMAN	PYRG1_HUMAN	CTP synthase 1	1503	NP_001896.2 NM_001905.2	PYRG1_HUMAN	20
37	ANXA2_HUMAN	ANXA2_HUMAN	Annexin A2	302	NP_001002857.1 NM_001002857.1 NP_001002858.1 NM_001002858.2 NP_001129487.1 NM_001136015.2 NP_004030.1 NM_004039.2	ANXA2_HUMAN	19
38	K1C13_HUMAN	K1C13_HUMAN	Keratin, type I cytoskeletal 13	3860	NP_002265.2 NM_002274.3 NP_705694.2 NM_153490.2	K1C13_HUMAN	19
39	TBA8_HUMAN	TBA8_HUMAN	Tubulin alpha-8 chain	51807	NP_001159887.1 NM_001166415.1 NP_001180343.1 NM_001193414.1 NP_061816.1 NM_018943.2	TBA8_HUMAN	18
40	ACTB_HUMAN	ACTB_HUMAN	Actin, cytoplasmic 1	60	NP_001092.1 NM_001101.3	ACTB_HUMAN	17
41	EF1A1_HUMAN	EF1A1_HUMAN	Elongation factor 1-alpha 1	1915	NP_001393.1 NM_001402.5	EF1A1_HUMAN	17
42	GUAA_HUMAN	GUAA_HUMAN	GMP synthase [glutamine-hydrolyzing]	8833	NP_003866.1 NM_003875.2	GUAA_HUMAN	17
43	HS105_HUMAN	HS105_HUMAN	Heat shock protein 105 kDa	10808	NP_006635.2 NM_006644.2	HS105_HUMAN	17
44	HS90B_HUMAN	HS90B_HUMAN	Heat shock protein HSP 90-beta	3326	NP_001258898.1 NM_001271969.1 NP_001258899.1 NM_001271970.1 NP_001258900.1 NM_001271971.1 NP_031381.2 NM_007355.3	HS90B_HUMAN	17
45	MCM3_HUMAN	MCM3_HUMAN	DNA replication licensing factor MCM3	4172	NP_001257401.1 NM_001270472.1 NP_002379.3 NM_002388.4	MCM3_HUMAN	17
46	RIR1_HUMAN	RIR1_HUMAN	Ribonucleoside-diphosphate reductase large subunit	6240	NP_001024.1 NM_001033.3	RIR1_HUMAN	17
47	SYCC_HUMAN	SYCC_HUMAN	Cysteine--tRNA ligase, cytoplasmic	833	NP_001014437.1 NM_001014437.2 NP_001742.1 NM_001751.5 NP_644802.1 NM_139273.3	SYCC_HUMAN	17
48	TBB6_HUMAN	TBB6_HUMAN	Tubulin beta-6 chain	84617	NP_115914.1 NM_032525.1	TBB6_HUMAN	17
49	EF2_HUMAN	EF2_HUMAN	Elongation factor 2	1938	NP_001952.1 NM_001961.3	EF2_HUMAN	16
50	K2C75_HUMAN	K2C75_HUMAN	Keratin, type II cytoskeletal 75	9119	NP_004684.2 NM_004693.2	K2C75_HUMAN	16
51	NSUN2_HUMAN	NSUN2_HUMAN	tRNA (cytosine(34)-C(5))-methyltransferase	54888	NP_001180384.1 NM_001193455.1 NP_060225.4 NM_017755.5	NSUN2_HUMAN	16
52	PDC6I_HUMAN	PDC6I_HUMAN	Programmed cell death 6-interacting protein	10015	NP_001155901.1 NM_001162429.2 NP_037506.2 NM_013374.5	PDC6I_HUMAN	16
53	ACLY_HUMAN	ACLY_HUMAN	ATP-citrate synthase	47	NP_001087.2 NM_001096.2 NP_942127.1 NM_198830.1	ACLY_HUMAN	15
54	GSHR_HUMAN	GSHR_HUMAN	Glutathione reductase, mitochondrial	2936	NP_000628.2 NM_000637.3 NP_001182031.1 NM_001195102.1 NP_001182032.1 NM_001195103.1 NP_001182033.1 NM_001195104.1	GSHR_HUMAN	15
55	HS90A_HUMAN	HS90A_HUMAN	Heat shock protein HSP 90-alpha	3320	NP_001017963.2 NM_001017963.2 NP_005339.3 NM_005348.3	HS90A_HUMAN	15
56	ILEU_HUMAN	ILEU_HUMAN	Leukocyte elastase inhibitor	1992	NP_109591.1 NM_030666.3	ILEU_HUMAN	15
57	K1C15_HUMAN	K1C15_HUMAN	Keratin, type I cytoskeletal 15	3866	NP_002266.2 NM_002275.3	K1C15_HUMAN	15
58	KPYM_HUMAN	KPYM_HUMAN	Pyruvate kinase PKM	5315	NP_001193725.1 NM_001206796.1 NP_001193726.1 NM_001206797.1 NP_001193727.1 NM_001206798.1 NP_001193728.1 NM_001206799.1 NP_002645.3 NM_002654.4 NP_872270.1 NM_182470.2 NP_872271.1 NM_182471.2	KPYM_HUMAN	15
59	MCM5_HUMAN	MCM5_HUMAN	DNA replication licensing factor MCM5	4174	NP_006730.2 NM_006739.3	MCM5_HUMAN	15
60	MYH10_HUMAN	MYH10_HUMAN	Myosin-10	4628	NP_001242941.1 NM_001256012.1 NP_001243024.1 NM_001256095.1 NP_005955.3 NM_005964.3	MYH10_HUMAN	15
61	NU155_HUMAN	NU155_HUMAN	Nuclear pore complex protein Nup155	9631	NP_004289.1 NM_004298.2 NP_705618.1 NM_153485.1	NU155_HUMAN	15
62	PFKAP_HUMAN	PFKAP_HUMAN	ATP-dependent 6-phosphofructokinase, platelet type	5214	NP_001229268.1 NM_001242339.1. [Q01813-2] NP_002618.1 NM_002627.4. [Q01813-1]	PFKAP_HUMAN	15
63	PLAK_HUMAN	PLAK_HUMAN	Junction plakoglobin	3728	NP_002221.1 NM_002230.2 NP_068831.1 NM_021991.2	PLAK_HUMAN	15
64	PUR4_HUMAN	PUR4_HUMAN	Phosphoribosylformylglycinamidine synthase	5198	NP_036525.1 NM_012393.2	PUR4_HUMAN	15
65	SPB6_HUMAN	SPB6_HUMAN	Serpin B6	5269	NP_001182220.2 NM_001195291.2 NP_001258751.1 NM_001271822.1 NP_001258752.1 NM_001271823.1 NP_001258753.1 NM_001271824.1 NP_001258754.1 NM_001271825.1 NP_004559.4 NM_004568.5	SPB6_HUMAN	15
66	TRFL_HUMAN	TRFL_HUMAN	Lactotransferrin	4057	NP_001186078.1 NM_001199149.1 NP_002334.2 NM_002343.3	TRFL_HUMAN	15
67	CAZA1_HUMAN	CAZA1_HUMAN	F-actin-capping protein subunit alpha-1	829	NP_006126.1 NM_006135.2	CAZA1_HUMAN	14
68	CRKL_HUMAN	CRKL_HUMAN	Crk-like protein	1399	NP_005198.1 NM_005207.3	CRKL_HUMAN	14
69	DSG1_HUMAN	DSG1_HUMAN	Desmoglein-1	1828	NP_001933.2 NM_001942.2	DSG1_HUMAN	14
70	GUAD_HUMAN	GUAD_HUMAN	Guanine deaminase	9615	NP_001229434.1 NM_001242505.2 NP_001229435.1 NM_001242506.2 NP_001229436.1 NM_001242507.2 NP_004284.1 NM_004293.4	GUAD_HUMAN	14
71	K1C19_HUMAN	K1C19_HUMAN	Keratin, type I cytoskeletal 19	3880	NP_002267.2 NM_002276.4	K1C19_HUMAN	14
72	K2C8_HUMAN	K2C8_HUMAN	Keratin, type II cytoskeletal 8	3856	NP_001243222.1 NM_001256293.1 NP_002264.1 NM_002273.3	K2C8_HUMAN	14
73	UBP24_HUMAN	UBP24_HUMAN	Ubiquitin carboxyl-terminal hydrolase 24	23358	NP_056121.2 NM_015306.2	UBP24_HUMAN	14
74	CAPZB_HUMAN	CAPZB_HUMAN	F-actin-capping protein subunit beta	832	NP_001193469.1 NM_001206540.1 NP_004921.1 NM_004930.3	CAPZB_HUMAN	13
75	HS71B_HUMAN	HS71B_HUMAN	RecName: Full=Heat shock 70 kDa protein 1B {ECO:0000312|HGNC:HGNC:5233}; AltName: Full=Heat shock 70 kDa protein 2; Short=HSP70-2 {ECO:0000303|PubMed:14656967, ECO:0000303|PubMed:2538825}; Short=HSP70.2	3304	NP_005336.3 NM_005345.5 NP_005337.2 NM_005346.4	HS71B_HUMAN	13
76	K2C3_HUMAN	K2C3_HUMAN	Keratin, type II cytoskeletal 3	3850	NP_476429.2 NM_057088.2	K2C3_HUMAN	13
77	K2C4_HUMAN	K2C4_HUMAN	Keratin, type II cytoskeletal 4	-	-	K2C4_HUMAN	13
78	UBA1_HUMAN	UBA1_HUMAN	Ubiquitin-like modifier-activating enzyme 1	7317	NP_003325.2 NM_003334.3 NP_695012.1 NM_153280.2	UBA1_HUMAN	13
79	DSC1_HUMAN	DSC1_HUMAN	Desmocollin-1	1823	NP_004939.1 NM_004948.3 NP_077739.1 NM_024421.2	DSC1_HUMAN	12
80	PDE3A_HUMAN	PDE3A_HUMAN	cGMP-inhibited 3',5'-cyclic phosphodiesterase A	5139	NP_000912.3 NM_000921.4	PDE3A_HUMAN	12
81	PPIA_HUMAN	PPIA_HUMAN	Peptidyl-prolyl cis-trans isomerase A	5478	NP_066953.1 NM_021130.3	PPIA_HUMAN	12
82	TLN1_HUMAN	TLN1_HUMAN	Talin-1	7094	NP_006280.3 NM_006289.3	TLN1_HUMAN	12
83	APBP2_HUMAN	APBP2_HUMAN	Amyloid protein-binding protein 2	10513	NP_006371.2 NM_006380.2	APBP2_HUMAN	11
84	CCAR2_HUMAN	CCAR2_HUMAN	Cell cycle and apoptosis regulator protein 2	57805	NP_066997.3 NM_021174.5. [Q8N163-1]	CCAR2_HUMAN	11
85	IMDH2_HUMAN	IMDH2_HUMAN	Inosine-5'-monophosphate dehydrogenase 2	3615	NP_000875.2 NM_000884.2	IMDH2_HUMAN	11
86	IQGA1_HUMAN	IQGA1_HUMAN	Ras GTPase-activating-like protein IQGAP1	8826	NP_003861.1 NM_003870.3	IQGA1_HUMAN	11
87	OGFR_HUMAN	OGFR_HUMAN	Opioid growth factor receptor	11054	NP_031372.2 NM_007346.2	OGFR_HUMAN	11
88	PCBP1_HUMAN	PCBP1_HUMAN	Poly(rC)-binding protein 1	5093	NP_006187.2 NM_006196.3	PCBP1_HUMAN	11
89	PCBP2_HUMAN	PCBP2_HUMAN	Poly(rC)-binding protein 2	5094	NP_001092090.1 NM_001098620.2 NP_001122383.1 NM_001128911.1 NP_001122384.1 NM_001128912.1 NP_001122385.1 NM_001128913.1 NP_001122386.1 NM_001128914.1 NP_005007.2 NM_005016.5 NP_114366.1 NM_031989.4	PCBP2_HUMAN	11
90	PLST_HUMAN	PLST_HUMAN	Plastin-3	5358	NP_001129497.1 NM_001136025.3 NP_005023.2 NM_005032.5	PLST_HUMAN	11
91	RCC2_HUMAN	RCC2_HUMAN	Protein RCC2	55920	NP_001129676.1 NM_001136204.2 NP_061185.1 NM_018715.3	RCC2_HUMAN	11
92	RINI_HUMAN	RINI_HUMAN	Ribonuclease inhibitor	6050	NP_002930.2 NM_002939.3 NP_976317.1 NM_203383.1 NP_976318.1 NM_203384.1 NP_976319.1 NM_203385.1 NP_976320.1 NM_203386.2 NP_976321.1 NM_203387.2 NP_976322.1 NM_203388.2 NP_976323.1 NM_203389.2	RINI_HUMAN	11
93	SHOT1_HUMAN	SHOT1_HUMAN	Shootin-1	57698	NP_001120683.1 NM_001127211.2 NP_001245227.1 NM_001258298.1 NP_001245228.1 NM_001258299.1 NP_060800.2 NM_018330.6	SHOT1_HUMAN	11
94	UBP5_HUMAN	UBP5_HUMAN	Ubiquitin carboxyl-terminal hydrolase 5	8078	NP_001092006.1 NM_001098536.1 NP_003472.2 NM_003481.2	UBP5_HUMAN	11
95	ACTC_HUMAN	ACTC_HUMAN	Actin, alpha cardiac muscle 1	70	NP_005150.1 NM_005159.4	ACTC_HUMAN	10
96	CDK2_HUMAN	CDK2_HUMAN	Cyclin-dependent kinase 2	1017	NP_001789.2 NM_001798.3 NP_439892.2 NM_052827.2	CDK2_HUMAN	10
97	DDB1_HUMAN	DDB1_HUMAN	DNA damage-binding protein 1	1642	NP_001914.3 NM_001923.4	DDB1_HUMAN	10
98	DHX15_HUMAN	DHX15_HUMAN	Putative pre-mRNA-splicing factor ATP-dependent RNA helicase DHX15	1665	NP_001349.2 NM_001358.2	DHX15_HUMAN	10
99	DUS3L_HUMAN	DUS3L_HUMAN	tRNA-dihydrouridine(47) synthase [NAD(P)(+)]-like	56931	NP_001155091.1 NM_001161619.1 NP_064560.2 NM_020175.2	DUS3L_HUMAN	10
100	ELP1_HUMAN	ELP1_HUMAN	Elongator complex protein 1	8518	NP_003631.2 NM_003640.3	ELP1_HUMAN	10
101	GSTM3_HUMAN	GSTM3_HUMAN	Glutathione S-transferase Mu 3	2947	NP_000840.2 NM_000849.4	GSTM3_HUMAN	10
102	iRT-Kit_WR_fusion	iRT-Kit_WR_fusion	no description	-	-	-	10
103	KINH_HUMAN	KINH_HUMAN	Kinesin-1 heavy chain	3799	NP_004512.1 NM_004521.2	KINH_HUMAN	10
104	METK2_HUMAN	METK2_HUMAN	S-adenosylmethionine synthase isoform type-2	4144	NP_005902.1 NM_005911.5	METK2_HUMAN	10
105	PIMT_HUMAN	PIMT_HUMAN	Protein-L-isoaspartate(D-aspartate) O-methyltransferase	5110	NP_001238978.1 NM_001252049.1 NP_001238982.1 NM_001252053.1	PIMT_HUMAN	10
106	PRDX2_HUMAN	PRDX2_HUMAN	Peroxiredoxin-2	7001	NP_005800.3 NM_005809.4 NP_859428.1 NM_181738.1	PRDX2_HUMAN	10
107	STA5B_HUMAN	STA5B_HUMAN	Signal transducer and activator of transcription 5B	6777	NP_036580.2 NM_012448.3	STA5B_HUMAN	10
108	TRXR1_HUMAN	TRXR1_HUMAN	Thioredoxin reductase 1, cytoplasmic	7296	NP_001087240.1 NM_001093771.2 NP_001248374.1 NM_001261445.1 NP_001248375.1 NM_001261446.1 NP_003321.3 NM_003330.3 NP_877393.1 NM_182729.2 NP_877419.1 NM_182742.2 NP_877420.1 NM_182743.2	TRXR1_HUMAN	10
109	VTDB_HUMAN	VTDB_HUMAN	Vitamin D-binding protein	2638	NP_000574.2 NM_000583.3 NP_001191235.1 NM_001204306.1 NP_001191236.1 NM_001204307.1	VTDB_HUMAN	10
110	1433T_HUMAN	1433T_HUMAN	14-3-3 protein theta	10971	NP_006817.1 NM_006826.2	1433T_HUMAN	9
111	2ABA_HUMAN	2ABA_HUMAN	Serine/threonine-protein phosphatase 2A 55 kDa regulatory subunit B alpha isoform	5520	NP_001171062.1 NM_001177591.1 NP_002708.1 NM_002717.3	2ABA_HUMAN	9
112	ANXA1_HUMAN	ANXA1_HUMAN	Annexin A1	301	NP_000691.1 NM_000700.1	ANXA1_HUMAN	9
113	CAZA2_HUMAN	CAZA2_HUMAN	F-actin-capping protein subunit alpha-2	830	NP_006127.1 NM_006136.2	CAZA2_HUMAN	9
114	CBS_HUMAN	CBS_HUMAN	Cystathionine beta-synthase	875	NP_000062.1 NM_000071.2 NP_001171479.1 NM_001178008.1 NP_001171480.1 NM_001178009.1	CBS_HUMAN	9
115	CLH1_HUMAN	CLH1_HUMAN	Clathrin heavy chain 1	1213	NP_004850.1 NM_004859.3	CLH1_HUMAN	9
116	COF1_HUMAN	COF1_HUMAN	Cofilin-1	1072	NP_005498.1 NM_005507.2	COF1_HUMAN	9
117	DDX3X_HUMAN	DDX3X_HUMAN	ATP-dependent RNA helicase DDX3X	1654	NP_001180346.1 NM_001193417.1 NP_001347.3 NM_001356.3	DDX3X_HUMAN	9
118	G6PD_HUMAN	G6PD_HUMAN	Glucose-6-phosphate 1-dehydrogenase	2539	NP_000393.4 NM_000402.3 NP_001035810.1 NM_001042351.1	G6PD_HUMAN	9
119	HNRPU_HUMAN	HNRPU_HUMAN	Heterogeneous nuclear ribonucleoprotein U	3192	NP_004492.2 NM_004501.3 NP_114032.2 NM_031844.2	HNRPU_HUMAN	9
120	K1C18_HUMAN	K1C18_HUMAN	Keratin, type I cytoskeletal 18	3875	NP_000215.1 NM_000224.2 NP_954657.1 NM_199187.1	K1C18_HUMAN	9
121	K2C7_HUMAN	K2C7_HUMAN	Keratin, type II cytoskeletal 7	3855	NP_005547.3 NM_005556.3	K2C7_HUMAN	9
122	PCH2_HUMAN	PCH2_HUMAN	Pachytene checkpoint protein 2 homolog	9319	NP_004228.1 NM_004237.3	PCH2_HUMAN	9
123	PFKAM_HUMAN	PFKAM_HUMAN	ATP-dependent 6-phosphofructokinase, muscle type	5213	NP_000280.1 NM_000289.5. [P08237-1] NP_001160158.1 NM_001166686.1. [P08237-3] NP_001160159.1 NM_001166687.1. [P08237-1] NP_001160160.1 NM_001166688.1. [P08237-1] XP_005269034.1 XM_005268977.1. [P08237-3] XP_005269035.1 XM_005268978.2. [P08237-3] XP_005269036.1 XM_005268979.1. [P08237-3] XP_006719526.1 XM_006719463.1. [P08237-1] XP_006719527.1 XM_006719464.1. [P08237-1]	PFKAM_HUMAN	9
124	RS3A_HUMAN	RS3A_HUMAN	40S ribosomal protein S3a	6189	NP_000997.1 NM_001006.4	RS3A_HUMAN	9
125	STA5A_HUMAN	STA5A_HUMAN	Signal transducer and activator of transcription 5A	6776	NP_003143.2 NM_003152.3	STA5A_HUMAN	9
126	STAT1_HUMAN	STAT1_HUMAN	Signal transducer and activator of transcription 1-alpha/beta	6772	NP_009330.1 NM_007315.3 NP_644671.1 NM_139266.2	STAT1_HUMAN	9
127	SYEP_HUMAN	SYEP_HUMAN	Bifunctional glutamate/proline--tRNA ligase	2058	NP_004437.2 NM_004446.2	SYEP_HUMAN	9
128	XPOT_HUMAN	XPOT_HUMAN	Exportin-T	11260	NP_009166.2 NM_007235.4	XPOT_HUMAN	9
129	ACTN4_HUMAN	ACTN4_HUMAN	Alpha-actinin-4	81	NP_004915.2 NM_004924.4	ACTN4_HUMAN	8
130	C1TC_HUMAN	C1TC_HUMAN	C-1-tetrahydrofolate synthase, cytoplasmic	4522	NP_005947.3 NM_005956.3	C1TC_HUMAN	8
131	CTND1_HUMAN	CTND1_HUMAN	Catenin delta-1	1500	NP_001078927.1 NM_001085458.1 NP_001078928.1 NM_001085459.1 NP_001078929.1 NM_001085460.1 NP_001078930.1 NM_001085461.1 NP_001078931.1 NM_001085462.1 NP_001078932.1 NM_001085463.1 NP_001078933.1 NM_001085464.1 NP_001078934.1 NM_001085465.1 NP_001078935.1 NM_001085466.1 NP_001078936.1 NM_001085467.1 NP_001078937.1 NM_001085468.1 NP_001078938.1 NM_001085469.1 NP_001193812.1 NM_001206883.1 NP_001193…	CTND1_HUMAN	8
132	DNPEP_HUMAN	DNPEP_HUMAN	Aspartyl aminopeptidase	23549	NP_036232.2 NM_012100.2	DNPEP_HUMAN	8
133	EFHD2_HUMAN	EFHD2_HUMAN	EF-hand domain-containing protein D2	79180	NP_077305.2 NM_024329.5	EFHD2_HUMAN	8
134	FBX21_HUMAN	FBX21_HUMAN	F-box only protein 21	23014	NP_055817.1 NM_015002.2 NP_296373.1 NM_033624.2	FBX21_HUMAN	8
135	GMDS_HUMAN	GMDS_HUMAN	GDP-mannose 4,6 dehydratase	2762	NP_001240775.1 NM_001253846.1 NP_001491.1 NM_001500.3	GMDS_HUMAN	8
136	HERC4_HUMAN	HERC4_HUMAN	Probable E3 ubiquitin-protein ligase HERC4	26091	NP_056416.2 NM_015601.3 NP_071362.1 NM_022079.2	HERC4_HUMAN	8
137	IMB1_HUMAN	IMB1_HUMAN	Importin subunit beta-1	3837	NP_002256.2 NM_002265.4	IMB1_HUMAN	8
138	K1H1_HUMAN	K1H1_HUMAN	Keratin, type I cuticular Ha1	3881	NP_002268.2 NM_002277.2	K1H1_HUMAN	8
139	K2C1B_HUMAN	K2C1B_HUMAN	Keratin, type II cytoskeletal 1b	374454	NP_778253.2 NM_175078.2	K2C1B_HUMAN	8
140	K2C78_HUMAN	K2C78_HUMAN	Keratin, type II cytoskeletal 78	196374	NP_775487.2 NM_173352.2	K2C78_HUMAN	8
141	MAP4_HUMAN	MAP4_HUMAN	Microtubule-associated protein 4	4134	NP_001127836.1 NM_001134364.1 NP_002366.2 NM_002375.4 NP_112147.2 NM_030885.3	MAP4_HUMAN	8
142	MK14_HUMAN	MK14_HUMAN	Mitogen-activated protein kinase 14	1432	NP_001306.1 NM_001315.2 NP_620581.1 NM_139012.2 NP_620582.1 NM_139013.2 NP_620583.1 NM_139014.2	MK14_HUMAN	8
143	MTAP_HUMAN	MTAP_HUMAN	S-methyl-5'-thioadenosine phosphorylase	4507	NP_002442.2 NM_002451.3	MTAP_HUMAN	8
144	MYH11_HUMAN	MYH11_HUMAN	Myosin-11	4629	NP_001035202.1 NM_001040113.1 NP_001035203.1 NM_001040114.1 NP_002465.1 NM_002474.2 NP_074035.1 NM_022844.2	MYH11_HUMAN	8
145	NEK9_HUMAN	NEK9_HUMAN	Serine/threonine-protein kinase Nek9	91754	NP_149107.4 NM_033116.4	NEK9_HUMAN	8
146	PRDX6_HUMAN	PRDX6_HUMAN	Peroxiredoxin-6	9588	NP_004896.1 NM_004905.2	PRDX6_HUMAN	8
147	RS3_HUMAN	RS3_HUMAN	40S ribosomal protein S3	6188	NP_000996.2 NM_001005.4 NP_001243731.1 NM_001256802.1 NP_001247436.1 NM_001260507.1	RS3_HUMAN	8
148	SAHH_HUMAN	SAHH_HUMAN	Adenosylhomocysteinase	191	NP_000678.1 NM_000687.2 NP_001155238.1 NM_001161766.1	SAHH_HUMAN	8
149	SERA_HUMAN	SERA_HUMAN	D-3-phosphoglycerate dehydrogenase	26227	NP_006614.2 NM_006623.3	SERA_HUMAN	8
150	SRC8_HUMAN	SRC8_HUMAN	Src substrate cortactin	2017	NP_001171669.1 NM_001184740.1 NP_005222.2 NM_005231.3 NP_612632.1 NM_138565.2	SRC8_HUMAN	8
151	TBCD4_HUMAN	TBCD4_HUMAN	TBC1 domain family member 4	9882	NP_055647.2 NM_014832.2	TBCD4_HUMAN	8
152	TCPB_HUMAN	TCPB_HUMAN	T-complex protein 1 subunit beta	10576	NP_001185771.1 NM_001198842.1 NP_006422.1 NM_006431.2	TCPB_HUMAN	8
153	TCPQ_HUMAN	TCPQ_HUMAN	T-complex protein 1 subunit theta	10694	NP_006576.2 NM_006585.2	TCPQ_HUMAN	8
154	THOP1_HUMAN	THOP1_HUMAN	Thimet oligopeptidase	7064	NP_003240.1 NM_003249.3	THOP1_HUMAN	8
155	TNPO1_HUMAN	TNPO1_HUMAN	Transportin-1	3842	NP_002261.3 NM_002270.3 NP_694858.1 NM_153188.2	TNPO1_HUMAN	8
156	XPO2_HUMAN	XPO2_HUMAN	Exportin-2	1434	NP_001243064.1 NM_001256135.1 NP_001307.2 NM_001316.3	XPO2_HUMAN	8
157	ABCF1_HUMAN	ABCF1_HUMAN	ATP-binding cassette sub-family F member 1	23	NP_001020262.1 NM_001025091.1 NP_001081.1 NM_001090.2	ABCF1_HUMAN	7
158	BAG3_HUMAN	BAG3_HUMAN	BAG family molecular chaperone regulator 3	9531	NP_004272.2 NM_004281.3	BAG3_HUMAN	7
159	COASY_HUMAN	COASY_HUMAN	Bifunctional coenzyme A synthase	80347	NP_001035994.1 NM_001042529.2 NP_001035997.2 NM_001042532.3 NP_079509.5 NM_025233.6	COASY_HUMAN	7
160	DIAP1_HUMAN	DIAP1_HUMAN	Protein diaphanous homolog 1	1729	NP_001073280.1 NM_001079812.2 NP_005210.3 NM_005219.4	DIAP1_HUMAN	7
161	DPOD1_HUMAN	DPOD1_HUMAN	DNA polymerase delta catalytic subunit	5424	NP_001243778.1 NM_001256849.1 NP_002682.2 NM_002691.3	DPOD1_HUMAN	7
162	ENOA_HUMAN	ENOA_HUMAN	Alpha-enolase	2023	NP_001188412.1 NM_001201483.1 NP_001419.1 NM_001428.3	ENOA_HUMAN	7
163	ERF3A_HUMAN	ERF3A_HUMAN	Eukaryotic peptide chain release factor GTP-binding subunit ERF3A	2935	NP_001123478.1 NM_001130006.1 NP_001123479.1 NM_001130007.1	ERF3A_HUMAN	7
164	FBX22_HUMAN	FBX22_HUMAN	F-box only protein 22	26263	NP_036302.1 NM_012170.3 NP_671717.1 NM_147188.2	FBX22_HUMAN	7
165	G3P_HUMAN	G3P_HUMAN	Glyceraldehyde-3-phosphate dehydrogenase	2597	NP_001243728.1 NM_001256799.1 NP_002037.2 NM_002046.4	G3P_HUMAN	7
166	HAT1_HUMAN	HAT1_HUMAN	Histone acetyltransferase type B catalytic subunit	8520	NP_003633.1 NM_003642.3	HAT1_HUMAN	7
167	HECD1_HUMAN	HECD1_HUMAN	E3 ubiquitin-protein ligase HECTD1	25831	NP_056197.2 NM_015382.2	HECD1_HUMAN	7
168	HPRT_HUMAN	HPRT_HUMAN	Hypoxanthine-guanine phosphoribosyltransferase	3251	NP_000185.1 NM_000194.2	HPRT_HUMAN	7
169	HS71L_HUMAN	HS71L_HUMAN	Heat shock 70 kDa protein 1-like	3305	NP_005518.3 NM_005527.3	HS71L_HUMAN	7
170	K2C72_HUMAN	K2C72_HUMAN	Keratin, type II cytoskeletal 72	140807	NP_001139697.1 NM_001146225.1 NP_001139698.1 NM_001146226.1 NP_542785.1 NM_080747.2	K2C72_HUMAN	7
171	K2C73_HUMAN	K2C73_HUMAN	Keratin, type II cytoskeletal 73	319101	NP_778238.1 NM_175068.2	K2C73_HUMAN	7
172	KT33B_HUMAN	KT33B_HUMAN	Keratin, type I cuticular Ha3-II	3884	NP_002270.1 NM_002279.4	KT33B_HUMAN	7
173	LANC1_HUMAN	LANC1_HUMAN	LanC-like protein 1	10314	NP_001130046.1 NM_001136574.1 NP_001130047.1 NM_001136575.1 NP_006046.1 NM_006055.2	LANC1_HUMAN	7
174	LANC2_HUMAN	LANC2_HUMAN	LanC-like protein 2	55915	NP_061167.1 NM_018697.3	LANC2_HUMAN	7
175	PSA_HUMAN	PSA_HUMAN	Puromycin-sensitive aminopeptidase	9520	NP_006301.3 NM_006310.3	PSA_HUMAN	7
176	RS11_HUMAN	RS11_HUMAN	40S ribosomal protein S11	6205	NP_001006.1 NM_001015.4	RS11_HUMAN	7
177	RS2_HUMAN	RS2_HUMAN	40S ribosomal protein S2	6187	NP_002943.2 NM_002952.3	RS2_HUMAN	7
178	SHC1_HUMAN	SHC1_HUMAN	SHC-transforming protein 1	6464	NP_001123512.1 NM_001130040.1 NP_001123513.1 NM_001130041.1 NP_001189788.1 NM_001202859.1 NP_003020.2 NM_003029.4 NP_892113.4 NM_183001.4	SHC1_HUMAN	7
179	TB182_HUMAN	TB182_HUMAN	182 kDa tankyrase-1-binding protein	85456	NP_203754.2 NM_033396.2	TB182_HUMAN	7
180	TCPD_HUMAN	TCPD_HUMAN	T-complex protein 1 subunit delta	10575	NP_001243650.1 NM_001256721.1 NP_006421.2 NM_006430.3	TCPD_HUMAN	7
181	TCPG_HUMAN	TCPG_HUMAN	T-complex protein 1 subunit gamma	7203	NP_001008800.1 NM_001008800.2 NP_005989.3 NM_005998.4	TCPG_HUMAN	7
182	VMA5A_HUMAN	VMA5A_HUMAN	von Willebrand factor A domain-containing protein 5A	4013	NP_001123614.1 NM_001130142.1 NP_055437.2 NM_014622.4 NP_938057.1 NM_198315.2	VMA5A_HUMAN	7
183	2AAA_HUMAN	2AAA_HUMAN	Serine/threonine-protein phosphatase 2A 65 kDa regulatory subunit A alpha isoform	5518	NP_055040.2 NM_014225.5	2AAA_HUMAN	6
184	ADSV_HUMAN	ADSV_HUMAN	Adseverin	85477	NP_001106177.1 NM_001112706.2 NP_149119.1 NM_033128.3	ADSV_HUMAN	6
185	AMPB_HUMAN	AMPB_HUMAN	Aminopeptidase B	6051	NP_064601.3 NM_020216.3	AMPB_HUMAN	6
186	BOLA2_HUMAN	BOLA2_HUMAN	BolA-like protein 2	654483	NP_001026997.1 NM_001031827.1 NP_001034271.1 NM_001039182.1 XP_003960691.1 XM_003960642.1 XP_003960692.1 XM_003960643.1	BOLA2_HUMAN	6
187	CUL5_HUMAN	CUL5_HUMAN	Cullin-5	8065	NP_003469.2 NM_003478.3	CUL5_HUMAN	6
188	FTO_HUMAN	FTO_HUMAN	Alpha-ketoglutarate-dependent dioxygenase FTO	79068	NP_001073901.1 NM_001080432.2	FTO_HUMAN	6
189	H4_HUMAN	H4_HUMAN	Histone H4	8370	NP_001029249.1 NM_001034077.4 NP_003486.1 NM_003495.2 NP_003529.1 NM_003538.3 NP_003530.1 NM_003539.3 NP_003531.1 NM_003540.3 NP_003532.1 NM_003541.2 NP_003533.1 NM_003542.3 NP_003534.1 NM_003543.3 NP_003535.1 NM_003544.2 NP_003536.1 NM_003545.3 NP_003537.1 NM_003546.2 NP_003539.1 NM_003548.2 NP_068803.1 NM_021968.3 NP_778224.1 NM_175054.2	H4_HUMAN	6
190	IGHG1_HUMAN	IGHG1_HUMAN	Ig gamma-1 chain C region	-	-	IGHG1_HUMAN	6
191	IPO4_HUMAN	IPO4_HUMAN	Importin-4	79711	NP_078934.3 NM_024658.3	IPO4_HUMAN	6
192	KRT84_HUMAN	KRT84_HUMAN	Keratin, type II cuticular Hb4	3890	NP_149034.2 NM_033045.3	KRT84_HUMAN	6
193	KS6A1_HUMAN	KS6A1_HUMAN	Ribosomal protein S6 kinase alpha-1	6195	NP_001006666.1 NM_001006665.1 NP_002944.2 NM_002953.3	KS6A1_HUMAN	6
194	MAT2B_HUMAN	MAT2B_HUMAN	Methionine adenosyltransferase 2 subunit beta	27430	NP_037415.1 NM_013283.4 NP_877725.1 NM_182796.2	MAT2B_HUMAN	6
195	NDKA_HUMAN	NDKA_HUMAN	Nucleoside diphosphate kinase A	4830	NP_000260.1 NM_000269.2 NP_937818.1 NM_198175.1	NDKA_HUMAN	6
196	NRDC_HUMAN	NRDC_HUMAN	Nardilysin	4898	NP_001095132.1 NM_001101662.1 NP_001229290.1 NM_001242361.1 NP_002516.2 NM_002525.2	NRDC_HUMAN	6
197	PFKAL_HUMAN	PFKAL_HUMAN	ATP-dependent 6-phosphofructokinase, liver type	5211	NP_001002021.2 NM_001002021.2 NP_002617.3 NM_002626.5. [P17858-1]	PFKAL_HUMAN	6
198	PGK1_HUMAN	PGK1_HUMAN	Phosphoglycerate kinase 1	5230	NP_000282.1 NM_000291.3	PGK1_HUMAN	6
199	PLIN3_HUMAN	PLIN3_HUMAN	Perilipin-3	10226	NP_001157661.1 NM_001164189.1 NP_005808.3 NM_005817.4	PLIN3_HUMAN	6
200	PRDX5_HUMAN	PRDX5_HUMAN	Peroxiredoxin-5, mitochondrial	25824	NP_036226.1 NM_012094.4 NP_857634.1 NM_181651.2 NP_857635.1 NM_181652.2	PRDX5_HUMAN	6
201	PSME3_HUMAN	PSME3_HUMAN	Proteasome activator complex subunit 3	10197	NP_005780.2 NM_005789.3 NP_789839.1 NM_176863.2	PSME3_HUMAN	6
202	PUR6_HUMAN	PUR6_HUMAN	Multifunctional protein ADE2	10606	NP_001072992.1 NM_001079524.1 NP_001072993.1 NM_001079525.1 NP_006443.1 NM_006452.3	PUR6_HUMAN	6
203	PUS7_HUMAN	PUS7_HUMAN	Pseudouridylate synthase 7 homolog	54517	NP_061915.2 NM_019042.3	PUS7_HUMAN	6
204	SBP1_HUMAN	SBP1_HUMAN	Selenium-binding protein 1	8991	NP_001245217.1 NM_001258288.1 NP_001245218.1 NM_001258289.1 NP_003935.2 NM_003944.3	SBP1_HUMAN	6
205	TGM3_HUMAN	TGM3_HUMAN	Protein-glutamine gamma-glutamyltransferase E	7053	NP_003236.3 NM_003245.3	TGM3_HUMAN	6
206	UB2L6_HUMAN	UB2L6_HUMAN	Ubiquitin/ISG15-conjugating enzyme E2 L6	9246	NP_004214.1 NM_004223.4 NP_937826.1 NM_198183.2	UB2L6_HUMAN	6
207	XPO1_HUMAN	XPO1_HUMAN	Exportin-1	7514	NP_003391.1 NM_003400.3	XPO1_HUMAN	6
208	1433Z_HUMAN	1433Z_HUMAN	14-3-3 protein zeta/delta	7534	NP_001129171.1 NM_001135699.1 NP_001129172.1 NM_001135700.1 NP_001129173.1 NM_001135701.1 NP_001129174.1 NM_001135702.1 NP_003397.1 NM_003406.3 NP_663723.1 NM_145690.2	1433Z_HUMAN	5
209	6PGL_HUMAN	6PGL_HUMAN	6-phosphogluconolactonase	25796	NP_036220.1 NM_012088.2	6PGL_HUMAN	5
210	CDD_HUMAN	CDD_HUMAN	Cytidine deaminase	978	NP_001776.1 NM_001785.2	CDD_HUMAN	5
211	CDK4_HUMAN	CDK4_HUMAN	Cyclin-dependent kinase 4	1019	NP_000066.1 NM_000075.3	CDK4_HUMAN	5
212	CERU_HUMAN	CERU_HUMAN	Ceruloplasmin	1356	NP_000087.1 NM_000096.3	CERU_HUMAN	5
213	CSK_HUMAN	CSK_HUMAN	Tyrosine-protein kinase CSK	1445	NP_001120662.1 NM_001127190.1 NP_004374.1 NM_004383.2	CSK_HUMAN	5
214	DPOD2_HUMAN	DPOD2_HUMAN	DNA polymerase delta subunit 2	5425	NP_001120690.1 NM_001127218.2 NP_001243808.1 NM_001256879.1 NP_006221.2 NM_006230.3	DPOD2_HUMAN	5
215	DUT_HUMAN	DUT_HUMAN	Deoxyuridine 5'-triphosphate nucleotidohydrolase, mitochondrial	1854	NP_001020419.1 NM_001025248.1 NP_001020420.1 NM_001025249.1 NP_001939.1 NM_001948.3	DUT_HUMAN	5
216	EF1G_HUMAN	EF1G_HUMAN	Elongation factor 1-gamma	1937	NP_001395.1 NM_001404.4	EF1G_HUMAN	5
217	ERF3B_HUMAN	ERF3B_HUMAN	Eukaryotic peptide chain release factor GTP-binding subunit ERF3B	23708	NP_060564.2 NM_018094.4	ERF3B_HUMAN	5
218	GAPD1_HUMAN	GAPD1_HUMAN	GTPase-activating protein and VPS9 domain-containing protein 1	26130	NP_056450.2 NM_015635.2	GAPD1_HUMAN	5
219	GFPT1_HUMAN	GFPT1_HUMAN	Glutamine--fructose-6-phosphate aminotransferase [isomerizing] 1	2673	NP_001231639.1 NM_001244710.1 NP_002047.2 NM_002056.3	GFPT1_HUMAN	5
220	H12_HUMAN	H12_HUMAN	Histone H1.2	3006	NP_005310.1 NM_005319.3	H12_HUMAN	5
221	HNRH1_HUMAN	HNRH1_HUMAN	Heterogeneous nuclear ribonucleoprotein H	3187	NP_001244222.1 NM_001257293.1 NP_005511.1 NM_005520.2	HNRH1_HUMAN	5
222	HNRPF_HUMAN	HNRPF_HUMAN	Heterogeneous nuclear ribonucleoprotein F	3185	NP_001091674.1 NM_001098204.1 NP_001091675.1 NM_001098205.1 NP_001091676.1 NM_001098206.1 NP_001091677.1 NM_001098207.1 NP_001091678.1 NM_001098208.1 NP_004957.1 NM_004966.3	HNRPF_HUMAN	5
223	HSP76_HUMAN	HSP76_HUMAN	Heat shock 70 kDa protein 6	3310	NP_002146.2 NM_002155.3	HSP76_HUMAN	5
224	HSPB1_HUMAN	HSPB1_HUMAN	Heat shock protein beta-1	3315	NP_001531.1 NM_001540.3	HSPB1_HUMAN	5
225	HXK2_HUMAN	HXK2_HUMAN	Hexokinase-2	3099	NP_000180.2 NM_000189.4	HXK2_HUMAN	5
226	IGHA1_HUMAN	IGHA1_HUMAN	Ig alpha-1 chain C region	-	-	IGHA1_HUMAN	5
227	IPO7_HUMAN	IPO7_HUMAN	Importin-7	10527	NP_006382.1 NM_006391.2	IPO7_HUMAN	5
228	IPO9_HUMAN	IPO9_HUMAN	Importin-9	55705	NP_060555.2 NM_018085.4	IPO9_HUMAN	5
229	IPYR_HUMAN	IPYR_HUMAN	Inorganic pyrophosphatase	5464	NP_066952.1 NM_021129.3	IPYR_HUMAN	5
230	KRT86_HUMAN	KRT86_HUMAN	Keratin, type II cuticular Hb6	3892	NP_002275.1 NM_002284.3	KRT86_HUMAN	5
231	KT3K_HUMAN	KT3K_HUMAN	Ketosamine-3-kinase	79672	NP_078895.2 NM_024619.3	KT3K_HUMAN	5
232	LDHA_HUMAN	LDHA_HUMAN	L-lactate dehydrogenase A chain	3939	NP_001128711.1 NM_001135239.1 NP_001158886.1 NM_001165414.1 NP_001158887.1 NM_001165415.1 NP_001158888.1 NM_001165416.1 NP_005557.1 NM_005566.3	LDHA_HUMAN	5
233	MCM7_HUMAN	MCM7_HUMAN	DNA replication licensing factor MCM7	4176	NP_005907.3 NM_005916.3 NP_877577.1 NM_182776.1	MCM7_HUMAN	5
234	MEP50_HUMAN	MEP50_HUMAN	Methylosome protein 50	79084	NP_077007.1 NM_024102.2	MEP50_HUMAN	5
235	MYD88_HUMAN	MYD88_HUMAN	Myeloid differentiation primary response protein MyD88	4615	NP_001166037.1 NM_001172566.1 NP_001166039.1 NM_001172568.1 NP_001166040.1 NM_001172569.1 NP_002459.2 NM_002468.4	MYD88_HUMAN	5
236	MYPN_HUMAN	MYPN_HUMAN	Myopalladin	84665	NP_001243196.1 NM_001256267.1 NP_115967.2 NM_032578.3	MYPN_HUMAN	5
237	NIBL1_HUMAN	NIBL1_HUMAN	Niban-like protein 1	64855	NP_001030611.1 NM_001035534.1 NP_073744.2 NM_022833.2	NIBL1_HUMAN	5
238	NS1BP_HUMAN	NS1BP_HUMAN	Influenza virus NS1A-binding protein	10625	NP_006460.2 NM_006469.4	NS1BP_HUMAN	5
239	NUP93_HUMAN	NUP93_HUMAN	Nuclear pore complex protein Nup93	9688	NP_001229724.1 NM_001242795.1 NP_001229725.1 NM_001242796.1 NP_055484.3 NM_014669.4	NUP93_HUMAN	5
240	OGT1_HUMAN	OGT1_HUMAN	UDP-N-acetylglucosamine--peptide N-acetylglucosaminyltransferase 110 kDa subunit	8473	NP_858058.1 NM_181672.2 NP_858059.1 NM_181673.2	OGT1_HUMAN	5
241	PROF2_HUMAN	PROF2_HUMAN	Profilin-2	5217	NP_002619.1 NM_002628.4 NP_444252.1 NM_053024.3	PROF2_HUMAN	5
242	PSME1_HUMAN	PSME1_HUMAN	Proteasome activator complex subunit 1	5720	NP_006254.1 NM_006263.2 NP_788955.1 NM_176783.1	PSME1_HUMAN	5
243	PTN11_HUMAN	PTN11_HUMAN	Tyrosine-protein phosphatase non-receptor type 11	5781	NP_002825.3 NM_002834.3 NP_542168.1 NM_080601.1	PTN11_HUMAN	5
244	RBBP7_HUMAN	RBBP7_HUMAN	Histone-binding protein RBBP7	5931	NP_001185648.1 NM_001198719.1 NP_002884.1 NM_002893.3	RBBP7_HUMAN	5
245	RL17_HUMAN	RL17_HUMAN	60S ribosomal protein L17	6139	NP_000976.1 NM_000985.4 NP_001030178.1 NM_001035006.2 NP_001186269.1 NM_001199340.1 NP_001186270.1 NM_001199341.1 NP_001186271.1 NM_001199342.1 NP_001186272.1 NM_001199343.1 NP_001186273.1 NM_001199344.1 NP_001186274.1 NM_001199345.1	RL17_HUMAN	5
246	RL23_HUMAN	RL23_HUMAN	60S ribosomal protein L23	9349	NP_000969.1 NM_000978.3	RL23_HUMAN	5
247	RL30_HUMAN	RL30_HUMAN	60S ribosomal protein L30	6156	NP_000980.1 NM_000989.3	RL30_HUMAN	5
248	RS4X_HUMAN	RS4X_HUMAN	40S ribosomal protein S4, X isoform	6191	NP_000998.1 NM_001007.4	RS4X_HUMAN	5
249	RS8_HUMAN	RS8_HUMAN	40S ribosomal protein S8	6202	NP_001003.1 NM_001012.1	RS8_HUMAN	5
250	SHIP2_HUMAN	SHIP2_HUMAN	Phosphatidylinositol 3,4,5-trisphosphate 5-phosphatase 2	3636	NP_001558.3 NM_001567.3	SHIP2_HUMAN	5
251	SKP1_HUMAN	SKP1_HUMAN	S-phase kinase-associated protein 1	6500	NP_008861.2 NM_006930.3 NP_733779.1 NM_170679.2	SKP1_HUMAN	5
252	STRAP_HUMAN	STRAP_HUMAN	Serine-threonine kinase receptor-associated protein	11171	NP_009109.3 NM_007178.3	STRAP_HUMAN	5
253	SYMC_HUMAN	SYMC_HUMAN	Methionine--tRNA ligase, cytoplasmic	4141	NP_004981.2 NM_004990.3	SYMC_HUMAN	5
254	TBAL3_HUMAN	TBAL3_HUMAN	Tubulin alpha chain-like 3	79861	NP_001165335.1 NM_001171864.1 NP_079079.1 NM_024803.2	TBAL3_HUMAN	5
255	UBA6_HUMAN	UBA6_HUMAN	Ubiquitin-like modifier-activating enzyme 6	55236	NP_060697.4 NM_018227.5	UBA6_HUMAN	5
256	1433E_HUMAN	1433E_HUMAN	14-3-3 protein epsilon	7531	NP_006752.1 NM_006761.4	1433E_HUMAN	4
257	ADA_HUMAN	ADA_HUMAN	Adenosine deaminase	100	NP_000013.2 NM_000022.2	ADA_HUMAN	4
258	AIMP1_HUMAN	AIMP1_HUMAN	Aminoacyl tRNA synthase complex-interacting multifunctional protein 1	9255	NP_001135887.1 NM_001142415.1 NP_001135888.1 NM_001142416.1 NP_004748.2 NM_004757.3	AIMP1_HUMAN	4
259	AIP_HUMAN	AIP_HUMAN	AH receptor-interacting protein	9049	NP_003968.2 NM_003977.2	AIP_HUMAN	4
260	ANM1_HUMAN	ANM1_HUMAN	Protein arginine N-methyltransferase 1	3276	NP_001527.3 NM_001536.5 NP_938074.2 NM_198318.4	ANM1_HUMAN	4
261	ANM5_HUMAN	ANM5_HUMAN	Protein arginine N-methyltransferase 5	10419	NP_001034708.1 NM_001039619.1 NP_006100.2 NM_006109.3	ANM5_HUMAN	4
262	ATX10_HUMAN	ATX10_HUMAN	Ataxin-10	25814	NP_001161093.1 NM_001167621.1 NP_037368.1 NM_013236.3	ATX10_HUMAN	4
263	BAG2_HUMAN	BAG2_HUMAN	BAG family molecular chaperone regulator 2	9532	NP_004273.1 NM_004282.3	BAG2_HUMAN	4
264	BPNT1_HUMAN	BPNT1_HUMAN	3'(2'),5'-bisphosphate nucleotidase 1	10380	NP_006076.4 NM_006085.4	BPNT1_HUMAN	4
265	BUB3_HUMAN	BUB3_HUMAN	Mitotic checkpoint protein BUB3	9184	NP_001007794.1 NM_001007793.2 NP_004716.1 NM_004725.3	BUB3_HUMAN	4
266	CAND1_HUMAN	CAND1_HUMAN	Cullin-associated NEDD8-dissociated protein 1	55832	NP_060918.2 NM_018448.3	CAND1_HUMAN	4
267	CARM1_HUMAN	CARM1_HUMAN	Histone-arginine methyltransferase CARM1	10498	NP_954592.1 NM_199141.1	CARM1_HUMAN	4
268	CBR1_HUMAN	CBR1_HUMAN	Carbonyl reductase [NADPH] 1	873	NP_001748.1 NM_001757.2	CBR1_HUMAN	4
269	CUL3_HUMAN	CUL3_HUMAN	Cullin-3	8452	NP_001244126.1 NM_001257197.1 NP_001244127.1 NM_001257198.1 NP_003581.1 NM_003590.4	CUL3_HUMAN	4
270	CYTB_HUMAN	CYTB_HUMAN	Cystatin-B	1476	NP_000091.1 NM_000100.3	CYTB_HUMAN	4
271	DNJA1_HUMAN	DNJA1_HUMAN	DnaJ homolog subfamily A member 1	3301	NP_001530.1 NM_001539.2	DNJA1_HUMAN	4
272	ERP44_HUMAN	ERP44_HUMAN	Endoplasmic reticulum resident protein 44	23071	NP_055866.1 NM_015051.1	ERP44_HUMAN	4
273	ES8L2_HUMAN	ES8L2_HUMAN	Epidermal growth factor receptor kinase substrate 8-like protein 2	64787	NP_073609.2 NM_022772.3	ES8L2_HUMAN	4
274	FABP5_HUMAN	FABP5_HUMAN	Fatty acid-binding protein, epidermal	2171	NP_001435.1 NM_001444.2	FABP5_HUMAN	4
275	FAD1_HUMAN	FAD1_HUMAN	FAD synthase	80308	NP_001171820.1 NM_001184891.1 NP_001171821.1 NM_001184892.1 NP_079483.3 NM_025207.4 NP_958800.1 NM_201398.2	FAD1_HUMAN	4
276	FILA2_HUMAN	FILA2_HUMAN	Filaggrin-2	388698	NP_001014364.1 NM_001014342.2	FILA2_HUMAN	4
277	FLII_HUMAN	FLII_HUMAN	Protein flightless-1 homolog	2314	NP_001243193.1 NM_001256264.1 NP_001243194.1 NM_001256265.1 NP_002009.1 NM_002018.3	FLII_HUMAN	4
278	FLNC_HUMAN	FLNC_HUMAN	Filamin-C	2318	NP_001120959.1 NM_001127487.1 NP_001449.3 NM_001458.4	FLNC_HUMAN	4
279	FSCN1_HUMAN	FSCN1_HUMAN	Fascin	6624	NP_003079.1 NM_003088.3	FSCN1_HUMAN	4
280	GGCT_HUMAN	GGCT_HUMAN	Gamma-glutamylcyclotransferase	79017	NP_001186744.1 NM_001199815.1 NP_001186745.1 NM_001199816.1 NP_001186746.1 NM_001199817.1 NP_076956.1 NM_024051.3	GGCT_HUMAN	4
281	H2B1B_HUMAN	H2B1B_HUMAN	Histone H2B type 1-B	3018	NP_066406.1 NM_021062.2	H2B1B_HUMAN	4
282	H2B1C_HUMAN	H2B1C_HUMAN	Histone H2B type 1-C/E/F/G/I	8347	NP_003509.1 NM_003518.3 NP_003513.1 NM_003522.3 NP_003514.2 NM_003523.2 NP_003516.1 NM_003525.2 NP_003517.2 NM_003526.2 NP_066407.1 NM_021063.3	H2B1C_HUMAN	4
283	HDGF_HUMAN	HDGF_HUMAN	Hepatoma-derived growth factor	3068	NP_001119522.1 NM_001126050.1 NP_001119523.1 NM_001126051.1 NP_004485.1 NM_004494.2	HDGF_HUMAN	4
284	IDE_HUMAN	IDE_HUMAN	Insulin-degrading enzyme	3416	NP_001159418.1 NM_001165946.1 NP_004960.2 NM_004969.3	IDE_HUMAN	4
285	IF4A1_HUMAN	IF4A1_HUMAN	Eukaryotic initiation factor 4A-I	1973	NP_001191439.1 NM_001204510.1 NP_001407.1 NM_001416.3	IF4A1_HUMAN	4
286	K2C80_HUMAN	K2C80_HUMAN	Keratin, type II cytoskeletal 80	144501	NP_001074961.1 NM_001081492.1 NP_872313.2 NM_182507.2	K2C80_HUMAN	4
287	KRT34_HUMAN	KRT34_HUMAN	Keratin, type I cuticular Ha4	3885	NP_066293.2 NM_021013.3 XP_003403930.1 XM_003403882.2	KRT34_HUMAN	4
288	KRT36_HUMAN	KRT36_HUMAN	Keratin, type I cuticular Ha6	8689	NP_003762.1 NM_003771.4	KRT36_HUMAN	4
289	KS6A3_HUMAN	KS6A3_HUMAN	Ribosomal protein S6 kinase alpha-3	6197	NP_004577.1 NM_004586.2	KS6A3_HUMAN	4
290	MCM6_HUMAN	MCM6_HUMAN	DNA replication licensing factor MCM6	4175	NP_005906.2 NM_005915.5	MCM6_HUMAN	4
291	MGA_HUMAN	MGA_HUMAN	Maltase-glucoamylase, intestinal	8972	NP_004659.2 NM_004668.2	MGA_HUMAN	4
292	MGAL_HUMAN	MGAL_HUMAN	RecName: Full=Probable maltase-glucoamylase-like protein LOC93432; AltName: Full=Maltase-glucoamylase (alpha-glucosidase) pseudogene; Includes: RecName: Full=Glucoamylase; EC=3.2.1.3; AltName: Full=Glucan 1,4-alpha-glucosidase	93432	NP_001280555.1 NM_001293626.1. [Q2M2H8-1]	MGAL_HUMAN	4
293	MSH2_HUMAN	MSH2_HUMAN	DNA mismatch repair protein Msh2	4436	NP_000242.1 NM_000251.2 NP_001245210.1 NM_001258281.1	MSH2_HUMAN	4
294	NAGK_HUMAN	NAGK_HUMAN	N-acetyl-D-glucosamine kinase	55577	NP_060037.3 NM_017567.4	NAGK_HUMAN	4
295	NUDC_HUMAN	NUDC_HUMAN	Nuclear migration protein nudC	10726	NP_006591.1 NM_006600.3	NUDC_HUMAN	4
296	P5CR3_HUMAN	P5CR3_HUMAN	Pyrroline-5-carboxylate reductase 3	65263	NP_075566.2 NM_023078.3	P5CR3_HUMAN	4
297	PAR10_HUMAN	PAR10_HUMAN	Poly [ADP-ribose] polymerase 10	84875	NP_116178.2 NM_032789.3	PAR10_HUMAN	4
298	PDCD4_HUMAN	PDCD4_HUMAN	Programmed cell death protein 4	27250	NP_055271.2 NM_014456.4 NP_663314.1 NM_145341.3	PDCD4_HUMAN	4
299	PIP_HUMAN	PIP_HUMAN	Prolactin-inducible protein	5304	NP_002643.1 NM_002652.2	PIP_HUMAN	4
300	PLSI_HUMAN	PLSI_HUMAN	Plastin-1	5357	NP_001138791.1 NM_001145319.1 NP_001165783.1 NM_001172312.1 NP_002661.2 NM_002670.2	PLSI_HUMAN	4
301	PP2AA_HUMAN	PP2AA_HUMAN	Serine/threonine-protein phosphatase 2A catalytic subunit alpha isoform	5515	NP_002706.1 NM_002715.2	PP2AA_HUMAN	4
302	PRDX4_HUMAN	PRDX4_HUMAN	Peroxiredoxin-4	10549	NP_006397.1 NM_006406.1	PRDX4_HUMAN	4
303	PRPS1_HUMAN	PRPS1_HUMAN	Ribose-phosphate pyrophosphokinase 1	5631	NP_001191331.1 NM_001204402.1 NP_002755.1 NM_002764.3	PRPS1_HUMAN	4
304	PSME2_HUMAN	PSME2_HUMAN	Proteasome activator complex subunit 2	5721	NP_002809.2 NM_002818.2	PSME2_HUMAN	4
305	RL11_HUMAN	RL11_HUMAN	60S ribosomal protein L11	6135	NP_000966.2 NM_000975.3 NP_001186731.1 NM_001199802.1	RL11_HUMAN	4
306	RS6_HUMAN	RS6_HUMAN	40S ribosomal protein S6	6194	NP_001001.2 NM_001010.2	RS6_HUMAN	4
307	SC16A_HUMAN	SC16A_HUMAN	Protein transport protein Sec16A	9919	NP_055681.1 NM_014866.1	SC16A_HUMAN	4
308	SCRIB_HUMAN	SCRIB_HUMAN	Protein scribble homolog	23513	NP_056171.3 NM_015356.4 NP_874365.3 NM_182706.4	SCRIB_HUMAN	4
309	SNX1_HUMAN	SNX1_HUMAN	Sorting nexin-1	6642	NP_001229862.1 NM_001242933.1 NP_003090.2 NM_003099.4 NP_683758.1 NM_148955.3	SNX1_HUMAN	4
310	SYIC_HUMAN	SYIC_HUMAN	Isoleucine--tRNA ligase, cytoplasmic	3376	NP_002152.2 NM_002161.5 NP_038203.2 NM_013417.3	SYIC_HUMAN	4
311	SYQ_HUMAN	SYQ_HUMAN	Glutamine--tRNA ligase	5859	NP_005042.1 NM_005051.2	SYQ_HUMAN	4
312	SYTC_HUMAN	SYTC_HUMAN	Threonine--tRNA ligase, cytoplasmic	6897	NP_001245366.1 NM_001258437.1 NP_001245367.1 NM_001258438.1 NP_689508.3 NM_152295.4	SYTC_HUMAN	4
313	TCPE_HUMAN	TCPE_HUMAN	T-complex protein 1 subunit epsilon	22948	NP_036205.1 NM_012073.3	TCPE_HUMAN	4
314	TCPH_HUMAN	TCPH_HUMAN	T-complex protein 1 subunit eta	10574	NP_001009570.1 NM_001009570.2 NP_001159756.1 NM_001166284.1 NP_001159757.1 NM_001166285.1 NP_006420.1 NM_006429.3	TCPH_HUMAN	4
315	TCPZ_HUMAN	TCPZ_HUMAN	T-complex protein 1 subunit zeta	908	NP_001009186.1 NM_001009186.1 NP_001753.1 NM_001762.3	TCPZ_HUMAN	4
316	THIO_HUMAN	THIO_HUMAN	Thioredoxin	7295	NP_001231867.1 NM_001244938.1 NP_003320.2 NM_003329.3	THIO_HUMAN	4
317	TIGAR_HUMAN	TIGAR_HUMAN	Fructose-2,6-bisphosphatase TIGAR	57103	NP_065108.1 NM_020375.2	TIGAR_HUMAN	4
318	TRI65_HUMAN	TRI65_HUMAN	Tripartite motif-containing protein 65	201292	NP_001243053.1 NM_001256124.1 NP_775818.2 NM_173547.3	TRI65_HUMAN	4
319	TRIP6_HUMAN	TRIP6_HUMAN	Thyroid receptor-interacting protein 6	7205	NP_003293.2 NM_003302.2	TRIP6_HUMAN	4
320	TRM1_HUMAN	TRM1_HUMAN	tRNA (guanine(26)-N(2))-dimethyltransferase	55621	NP_001129507.1 NM_001136035.2 NP_001136026.1 NM_001142554.1 NP_060192.1 NM_017722.3	TRM1_HUMAN	4
321	TSP1_HUMAN	TSP1_HUMAN	Thrombospondin-1	7057	NP_003237.2 NM_003246.2	TSP1_HUMAN	4
322	USP9X_HUMAN	USP9X_HUMAN	Probable ubiquitin carboxyl-terminal hydrolase FAF-X	8239	NP_001034679.2 NM_001039590.2 NP_001034680.2 NM_001039591.2	USP9X_HUMAN	4
323	WDR4_HUMAN	WDR4_HUMAN	tRNA (guanine-N(7)-)-methyltransferase non-catalytic subunit WDR4	10785	NP_001247403.1 NM_001260474.1 NP_001247404.1 NM_001260475.1 NP_001247405.1 NM_001260476.1 NP_001247406.1 NM_001260477.1 NP_061139.2 NM_018669.5 NP_387510.1 NM_033661.4	WDR4_HUMAN	4

## Sheet: Low Salt Control Rep 2
Project hierarchy
Sample: Low Salt Control-GFP Rep 2
	Analysis: C3634FD - Merge 4 bandes
#	Identifier	Name in myProMS	Description	Mol. weight (Da)	Entrez GeneID	UniProt ID	Matching peptides
							All
1	FAS_HUMAN	FAS_HUMAN	Fatty acid synthase	273427	2194	FAS_HUMAN	77
2	FLNA_HUMAN	FLNA_HUMAN	Filamin-A	280739	2316	FLNA_HUMAN	51
3	K2C1_HUMAN	K2C1_HUMAN	Keratin, type II cytoskeletal 1	66038.8	3848	K2C1_HUMAN	48
4	ACACA_HUMAN	ACACA_HUMAN	Acetyl-CoA carboxylase 1	265554	31	ACACA_HUMAN	47
5	IPO5_HUMAN	IPO5_HUMAN	Importin-5	123630	3843	IPO5_HUMAN	44
6	K1C16_HUMAN	K1C16_HUMAN	Keratin, type I cytoskeletal 16	51267.8	3868	K1C16_HUMAN	44
7	TBB5_HUMAN	TBB5_HUMAN	Tubulin beta chain	49670.8	203068	TBB5_HUMAN	44
8	K1C10_HUMAN	K1C10_HUMAN	Keratin, type I cytoskeletal 10	58827.1	3858	K1C10_HUMAN	43
9	FLNB_HUMAN	FLNB_HUMAN	Filamin-B	278164	2317	FLNB_HUMAN	42
10	K2C6A_HUMAN	K2C6A_HUMAN	Keratin, type II cytoskeletal 6A	60045	3853	K2C6A_HUMAN	42
11	K2C6B_HUMAN	K2C6B_HUMAN	Keratin, type II cytoskeletal 6B	60067	3854	K2C6B_HUMAN	42
12	K2C6C_HUMAN	K2C6C_HUMAN	Keratin, type II cytoskeletal 6C	60025	286887	K2C6C_HUMAN	41
13	PYR1_HUMAN	PYR1_HUMAN	CAD protein	242984	790	PYR1_HUMAN	39
14	K1C9_HUMAN	K1C9_HUMAN	Keratin, type I cytoskeletal 9	62064.4	3857	K1C9_HUMAN	37
15	PUR2_HUMAN	PUR2_HUMAN	Trifunctional purine biosynthetic protein adenosine-3	107767	2618	PUR2_HUMAN	37
16	TBB4B_HUMAN	TBB4B_HUMAN	Tubulin beta-4B chain	49831	10383	TBB4B_HUMAN	37
17	MYH9_HUMAN	MYH9_HUMAN	Myosin-9	226532	4627	MYH9_HUMAN	34
18	K22E_HUMAN	K22E_HUMAN	Keratin, type II cytoskeletal 2 epidermal	65432.9	3849	K22E_HUMAN	33
19	TBA1B_HUMAN	TBA1B_HUMAN	Tubulin alpha-1B chain	50151.6	10376	TBA1B_HUMAN	33
20	K1C14_HUMAN	K1C14_HUMAN	Keratin, type I cytoskeletal 14	51561.5	3861	K1C14_HUMAN	32
21	UBP24_HUMAN	UBP24_HUMAN	Ubiquitin carboxyl-terminal hydrolase 24	294365	23358	UBP24_HUMAN	32
22	K2C5_HUMAN	K2C5_HUMAN	Keratin, type II cytoskeletal 5	62378.4	3852	K2C5_HUMAN	31
23	TBA1A_HUMAN	TBA1A_HUMAN	Tubulin alpha-1A chain	50135.6	7846	TBA1A_HUMAN	31
24	TBB2A_HUMAN	TBB2A_HUMAN	Tubulin beta-2A chain	49907	7280	TBB2A_HUMAN	31
25	TBB4A_HUMAN	TBB4A_HUMAN	Tubulin beta-4A chain	49585.8	10382	TBB4A_HUMAN	31
26	ACLY_HUMAN	ACLY_HUMAN	ATP-citrate synthase	120839	47	ACLY_HUMAN	30
27	STAT3_HUMAN	STAT3_HUMAN	Signal transducer and activator of transcription 3	88067.8	6774	STAT3_HUMAN	30
28	TBA1C_HUMAN	TBA1C_HUMAN	Tubulin alpha-1C chain	49895.4	84790	TBA1C_HUMAN	30
29	TBA4A_HUMAN	TBA4A_HUMAN	Tubulin alpha-4A chain	49924.4	7277	TBA4A_HUMAN	28
30	HS105_HUMAN	HS105_HUMAN	Heat shock protein 105 kDa	96865	10808	HS105_HUMAN	26
31	PRDX1_HUMAN	PRDX1_HUMAN	Peroxiredoxin-1	22110.4	5052	PRDX1_HUMAN	26
32	PUR4_HUMAN	PUR4_HUMAN	Phosphoribosylformylglycinamidine synthase	144734	5198	PUR4_HUMAN	26
33	K1C17_HUMAN	K1C17_HUMAN	Keratin, type I cytoskeletal 17	48105.7	3872	K1C17_HUMAN	25
34	RIR1_HUMAN	RIR1_HUMAN	Ribonucleoside-diphosphate reductase large subunit	90070.2	6240	RIR1_HUMAN	25
35	TBB3_HUMAN	TBB3_HUMAN	Tubulin beta-3 chain	50432.7	10381	TBB3_HUMAN	25
36	EF2_HUMAN	EF2_HUMAN	Elongation factor 2	95338.2	1938	EF2_HUMAN	24
37	MCM3_HUMAN	MCM3_HUMAN	DNA replication licensing factor MCM3	90980.8	4172	MCM3_HUMAN	24
38	PYRG1_HUMAN	PYRG1_HUMAN	CTP synthase 1	66690.4	1503	PYRG1_HUMAN	23
39	UBA1_HUMAN	UBA1_HUMAN	Ubiquitin-like modifier-activating enzyme 1	117849	7317	UBA1_HUMAN	23
40	ALBU_HUMAN	ALBU_HUMAN	Serum albumin	69366.7	213	ALBU_HUMAN	22
41	NU155_HUMAN	NU155_HUMAN	Nuclear pore complex protein Nup155	155199	9631	NU155_HUMAN	22
42	DESP_HUMAN	DESP_HUMAN	Desmoplakin	331774	1832	DESP_HUMAN	21
43	GUAD_HUMAN	GUAD_HUMAN	Guanine deaminase	51003	9615	GUAD_HUMAN	21
44	NSUN2_HUMAN	NSUN2_HUMAN	tRNA (cytosine(34)-C(5))-methyltransferase	86470.7	54888	NSUN2_HUMAN	21
45	SPB6_HUMAN	SPB6_HUMAN	Serpin B6	42621.9	5269	SPB6_HUMAN	21
46	SYCC_HUMAN	SYCC_HUMAN	Cysteine--tRNA ligase, cytoplasmic	85473.4	833	SYCC_HUMAN	21
47	SYEP_HUMAN	SYEP_HUMAN	Bifunctional glutamate/proline--tRNA ligase	170591	2058	SYEP_HUMAN	21
48	ANXA2_HUMAN	ANXA2_HUMAN	Annexin A2	38604.1	302	ANXA2_HUMAN	20
49	HSP7C_HUMAN	HSP7C_HUMAN	Heat shock cognate 71 kDa protein	70898.1	3312	HSP7C_HUMAN	20
50	VIME_HUMAN	VIME_HUMAN	Vimentin	53651.7	7431	VIME_HUMAN	20
51	EF1A1_HUMAN	EF1A1_HUMAN	Elongation factor 1-alpha 1	50140.9	1915	EF1A1_HUMAN	18
52	HS90B_HUMAN	HS90B_HUMAN	Heat shock protein HSP 90-beta	83264.2	3326	HS90B_HUMAN	18
53	KPYM_HUMAN	KPYM_HUMAN	Pyruvate kinase PKM	57936.9	5315	KPYM_HUMAN	18
54	MCM5_HUMAN	MCM5_HUMAN	DNA replication licensing factor MCM5	82285.5	4174	MCM5_HUMAN	18
55	ACTB_HUMAN	ACTB_HUMAN	Actin, cytoplasmic 1	41736.8	60	ACTB_HUMAN	17
56	CAPZB_HUMAN	CAPZB_HUMAN	F-actin-capping protein subunit beta	31350.5	832	CAPZB_HUMAN	17
57	HS90A_HUMAN	HS90A_HUMAN	Heat shock protein HSP 90-alpha	84659.7	3320	HS90A_HUMAN	17
58	CRKL_HUMAN	CRKL_HUMAN	Crk-like protein	33777	1399	CRKL_HUMAN	16
59	GSHR_HUMAN	GSHR_HUMAN	Glutathione reductase, mitochondrial	56257	2936	GSHR_HUMAN	16
60	ILEU_HUMAN	ILEU_HUMAN	Leukocyte elastase inhibitor	42741.8	1992	ILEU_HUMAN	16
61	TBA8_HUMAN	TBA8_HUMAN	Tubulin alpha-8 chain	50093.6	51807	TBA8_HUMAN	16
62	TBB6_HUMAN	TBB6_HUMAN	Tubulin beta-6 chain	49857.1	84617	TBB6_HUMAN	16
63	CLH1_HUMAN	CLH1_HUMAN	Clathrin heavy chain 1	191615	1213	CLH1_HUMAN	15
64	DHX15_HUMAN	DHX15_HUMAN	Putative pre-mRNA-splicing factor ATP-dependent RNA helicase DHX15	90932.9	1665	DHX15_HUMAN	15
65	GSTM3_HUMAN	GSTM3_HUMAN	Glutathione S-transferase Mu 3	26559.6	2947	GSTM3_HUMAN	15
66	HECD1_HUMAN	HECD1_HUMAN	E3 ubiquitin-protein ligase HECTD1	289385	25831	HECD1_HUMAN	15
67	KINH_HUMAN	KINH_HUMAN	Kinesin-1 heavy chain	109685	3799	KINH_HUMAN	15
68	PFKAP_HUMAN	PFKAP_HUMAN	ATP-dependent 6-phosphofructokinase, platelet type	85596.1	5214	PFKAP_HUMAN	15
69	TLN1_HUMAN	TLN1_HUMAN	Talin-1	269767	7094	TLN1_HUMAN	15
70	UBA6_HUMAN	UBA6_HUMAN	Ubiquitin-like modifier-activating enzyme 6	117970	55236	UBA6_HUMAN	15
71	HS71B_HUMAN	HS71B_HUMAN	RecName: Full=Heat shock 70 kDa protein 1B {ECO:0000312|HGNC:HGNC:5233}; AltName: Full=Heat shock 70 kDa protein 2; Short=HSP70-2 {ECO:0000303|PubMed:14656967, ECO:0000303|PubMed:2538825}; Short=HSP70.2	70052	3304	HS71B_HUMAN	14
72	IQGA1_HUMAN	IQGA1_HUMAN	Ras GTPase-activating-like protein IQGAP1	189252	8826	IQGA1_HUMAN	14
73	OGFR_HUMAN	OGFR_HUMAN	Opioid growth factor receptor	73324.7	11054	OGFR_HUMAN	14
74	PCBP1_HUMAN	PCBP1_HUMAN	Poly(rC)-binding protein 1	37497.8	5093	PCBP1_HUMAN	14
75	PDC6I_HUMAN	PDC6I_HUMAN	Programmed cell death 6-interacting protein	96023.2	10015	PDC6I_HUMAN	14
76	RINI_HUMAN	RINI_HUMAN	Ribonuclease inhibitor	49973.5	6050	RINI_HUMAN	14
77	STA5B_HUMAN	STA5B_HUMAN	Signal transducer and activator of transcription 5B	89865.9	6777	STA5B_HUMAN	14
78	UBP5_HUMAN	UBP5_HUMAN	Ubiquitin carboxyl-terminal hydrolase 5	95786.3	8078	UBP5_HUMAN	14
79	CAZA1_HUMAN	CAZA1_HUMAN	F-actin-capping protein subunit alpha-1	32922.8	829	CAZA1_HUMAN	13
80	DDB1_HUMAN	DDB1_HUMAN	DNA damage-binding protein 1	126968	1642	DDB1_HUMAN	13
81	C1TC_HUMAN	C1TC_HUMAN	C-1-tetrahydrofolate synthase, cytoplasmic	101559	4522	C1TC_HUMAN	12
82	GUAA_HUMAN	GUAA_HUMAN	GMP synthase [glutamine-hydrolyzing]	76715.4	8833	GUAA_HUMAN	12
83	K1C19_HUMAN	K1C19_HUMAN	Keratin, type I cytoskeletal 19	44106	3880	K1C19_HUMAN	12
84	NEK9_HUMAN	NEK9_HUMAN	Serine/threonine-protein kinase Nek9	107169	91754	NEK9_HUMAN	12
85	PCBP2_HUMAN	PCBP2_HUMAN	Poly(rC)-binding protein 2	38580.1	5094	PCBP2_HUMAN	12
86	PRDX2_HUMAN	PRDX2_HUMAN	Peroxiredoxin-2	21891.9	7001	PRDX2_HUMAN	12
87	RCC2_HUMAN	RCC2_HUMAN	Protein RCC2	56084.5	55920	RCC2_HUMAN	12
88	TB182_HUMAN	TB182_HUMAN	182 kDa tankyrase-1-binding protein	181796	85456	TB182_HUMAN	12
89	TRXR1_HUMAN	TRXR1_HUMAN	Thioredoxin reductase 1, cytoplasmic	70756.1	7296	TRXR1_HUMAN	12
90	XPOT_HUMAN	XPOT_HUMAN	Exportin-T	109964	11260	XPOT_HUMAN	12
91	ABCF1_HUMAN	ABCF1_HUMAN	ATP-binding cassette sub-family F member 1	95925.8	23	ABCF1_HUMAN	11
92	ANXA1_HUMAN	ANXA1_HUMAN	Annexin A1	38714.3	301	ANXA1_HUMAN	11
93	CAZA2_HUMAN	CAZA2_HUMAN	F-actin-capping protein subunit alpha-2	32949.1	830	CAZA2_HUMAN	11
94	CDK2_HUMAN	CDK2_HUMAN	Cyclin-dependent kinase 2	33929.5	1017	CDK2_HUMAN	11
95	CTND1_HUMAN	CTND1_HUMAN	Catenin delta-1	108170	1500	CTND1_HUMAN	11
96	DIAP1_HUMAN	DIAP1_HUMAN	Protein diaphanous homolog 1	141347	1729	DIAP1_HUMAN	11
97	DUS3L_HUMAN	DUS3L_HUMAN	tRNA-dihydrouridine(47) synthase [NAD(P)(+)]-like	72593.9	56931	DUS3L_HUMAN	11
98	ELP1_HUMAN	ELP1_HUMAN	Elongator complex protein 1	150254	8518	ELP1_HUMAN	11
99	HNRPU_HUMAN	HNRPU_HUMAN	Heterogeneous nuclear ribonucleoprotein U	90584.5	3192	HNRPU_HUMAN	11
100	HPRT_HUMAN	HPRT_HUMAN	Hypoxanthine-guanine phosphoribosyltransferase	24579.4	3251	HPRT_HUMAN	11
101	IDE_HUMAN	IDE_HUMAN	Insulin-degrading enzyme	117969	3416	IDE_HUMAN	11
102	IMDH2_HUMAN	IMDH2_HUMAN	Inosine-5'-monophosphate dehydrogenase 2	55805	3615	IMDH2_HUMAN	11
103	iRT-Kit_WR_fusion	iRT-Kit_WR_fusion	no description	0	-	-	11
104	K1C13_HUMAN	K1C13_HUMAN	Keratin, type I cytoskeletal 13	49588.2	3860	K1C13_HUMAN	11
105	K2C8_HUMAN	K2C8_HUMAN	Keratin, type II cytoskeletal 8	53704.3	3856	K2C8_HUMAN	11
106	PCH2_HUMAN	PCH2_HUMAN	Pachytene checkpoint protein 2 homolog	48550.8	9319	PCH2_HUMAN	11
107	PFKAM_HUMAN	PFKAM_HUMAN	ATP-dependent 6-phosphofructokinase, muscle type	85182.6	5213	PFKAM_HUMAN	11
108	PPIA_HUMAN	PPIA_HUMAN	Peptidyl-prolyl cis-trans isomerase A	18012.5	5478	PPIA_HUMAN	11
109	SHIP2_HUMAN	SHIP2_HUMAN	Phosphatidylinositol 3,4,5-trisphosphate 5-phosphatase 2	138599	3636	SHIP2_HUMAN	11
110	SHOT1_HUMAN	SHOT1_HUMAN	Shootin-1	71639.9	57698	SHOT1_HUMAN	11
111	2ABA_HUMAN	2ABA_HUMAN	Serine/threonine-protein phosphatase 2A 55 kDa regulatory subunit B alpha isoform	51692.1	5520	2ABA_HUMAN	10
112	ACTC_HUMAN	ACTC_HUMAN	Actin, alpha cardiac muscle 1	42019	70	ACTC_HUMAN	10
113	ADSV_HUMAN	ADSV_HUMAN	Adseverin	80488.9	85477	ADSV_HUMAN	10
114	COASY_HUMAN	COASY_HUMAN	Bifunctional coenzyme A synthase	62328.9	80347	COASY_HUMAN	10
115	EFHD2_HUMAN	EFHD2_HUMAN	EF-hand domain-containing protein D2	26697.3	79180	EFHD2_HUMAN	10
116	ERF3A_HUMAN	ERF3A_HUMAN	Eukaryotic peptide chain release factor GTP-binding subunit ERF3A	55755.9	2935	ERF3A_HUMAN	10
117	IPO4_HUMAN	IPO4_HUMAN	Importin-4	118715	79711	IPO4_HUMAN	10
118	K2C75_HUMAN	K2C75_HUMAN	Keratin, type II cytoskeletal 75	59560.4	9119	K2C75_HUMAN	10
119	LANC2_HUMAN	LANC2_HUMAN	LanC-like protein 2	50854.3	55915	LANC2_HUMAN	10
120	MYH10_HUMAN	MYH10_HUMAN	Myosin-10	228999	4628	MYH10_HUMAN	10
121	OGT1_HUMAN	OGT1_HUMAN	UDP-N-acetylglucosamine--peptide N-acetylglucosaminyltransferase 110 kDa subunit	116925	8473	OGT1_HUMAN	10
122	PDE3A_HUMAN	PDE3A_HUMAN	cGMP-inhibited 3',5'-cyclic phosphodiesterase A	124980	5139	PDE3A_HUMAN	10
123	PIMT_HUMAN	PIMT_HUMAN	Protein-L-isoaspartate(D-aspartate) O-methyltransferase	24636.4	5110	PIMT_HUMAN	10
124	PLAK_HUMAN	PLAK_HUMAN	Junction plakoglobin	81744.8	3728	PLAK_HUMAN	10
125	PLST_HUMAN	PLST_HUMAN	Plastin-3	70811	5358	PLST_HUMAN	10
126	PP2AA_HUMAN	PP2AA_HUMAN	Serine/threonine-protein phosphatase 2A catalytic subunit alpha isoform	35594.2	5515	PP2AA_HUMAN	10
127	PRDX6_HUMAN	PRDX6_HUMAN	Peroxiredoxin-6	25035	9588	PRDX6_HUMAN	10
128	PSA_HUMAN	PSA_HUMAN	Puromycin-sensitive aminopeptidase	103276	9520	PSA_HUMAN	10
129	SAHH_HUMAN	SAHH_HUMAN	Adenosylhomocysteinase	47716.1	191	SAHH_HUMAN	10
130	SERA_HUMAN	SERA_HUMAN	D-3-phosphoglycerate dehydrogenase	56650.5	26227	SERA_HUMAN	10
131	STAT1_HUMAN	STAT1_HUMAN	Signal transducer and activator of transcription 1-alpha/beta	87334.8	6772	STAT1_HUMAN	10
132	USP9X_HUMAN	USP9X_HUMAN	Probable ubiquitin carboxyl-terminal hydrolase FAF-X	292280	8239	USP9X_HUMAN	10
133	VTDB_HUMAN	VTDB_HUMAN	Vitamin D-binding protein	52963.7	2638	VTDB_HUMAN	10
134	XPO1_HUMAN	XPO1_HUMAN	Exportin-1	123386	7514	XPO1_HUMAN	10
135	XPO2_HUMAN	XPO2_HUMAN	Exportin-2	110417	1434	XPO2_HUMAN	10
136	AMPB_HUMAN	AMPB_HUMAN	Aminopeptidase B	72595.8	6051	AMPB_HUMAN	9
137	CBS_HUMAN	CBS_HUMAN	Cystathionine beta-synthase	60586.6	875	CBS_HUMAN	9
138	DDX3X_HUMAN	DDX3X_HUMAN	ATP-dependent RNA helicase DDX3X	73243.5	1654	DDX3X_HUMAN	9
139	HS74L_HUMAN	HS74L_HUMAN	Heat shock 70 kDa protein 4L	94512.5	22824	HS74L_HUMAN	9
140	IMB1_HUMAN	IMB1_HUMAN	Importin subunit beta-1	97170.2	3837	IMB1_HUMAN	9
141	IPO9_HUMAN	IPO9_HUMAN	Importin-9	115963	55705	IPO9_HUMAN	9
142	K2C3_HUMAN	K2C3_HUMAN	Keratin, type II cytoskeletal 3	64417	3850	K2C3_HUMAN	9
143	LRSM1_HUMAN	LRSM1_HUMAN	E3 ubiquitin-protein ligase LRSAM1	83593.9	90678	LRSM1_HUMAN	9
144	METK2_HUMAN	METK2_HUMAN	S-adenosylmethionine synthase isoform type-2	43660.7	4144	METK2_HUMAN	9
145	MTAP_HUMAN	MTAP_HUMAN	S-methyl-5'-thioadenosine phosphorylase	31236	4507	MTAP_HUMAN	9
146	RS3_HUMAN	RS3_HUMAN	40S ribosomal protein S3	26688.3	6188	RS3_HUMAN	9
147	RS3A_HUMAN	RS3A_HUMAN	40S ribosomal protein S3a	29944.9	6189	RS3A_HUMAN	9
148	STA5A_HUMAN	STA5A_HUMAN	Signal transducer and activator of transcription 5A	90647	6776	STA5A_HUMAN	9
149	TBCD4_HUMAN	TBCD4_HUMAN	TBC1 domain family member 4	146563	9882	TBCD4_HUMAN	9
150	THOP1_HUMAN	THOP1_HUMAN	Thimet oligopeptidase	78839.8	7064	THOP1_HUMAN	9
151	ACTN4_HUMAN	ACTN4_HUMAN	Alpha-actinin-4	104854	81	ACTN4_HUMAN	8
152	ANM1_HUMAN	ANM1_HUMAN	Protein arginine N-methyltransferase 1	41515.6	3276	ANM1_HUMAN	8
153	COF1_HUMAN	COF1_HUMAN	Cofilin-1	18502.5	1072	COF1_HUMAN	8
154	CSK_HUMAN	CSK_HUMAN	Tyrosine-protein kinase CSK	50704.4	1445	CSK_HUMAN	8
155	DNPEP_HUMAN	DNPEP_HUMAN	Aspartyl aminopeptidase	52428.4	23549	DNPEP_HUMAN	8
156	G6PD_HUMAN	G6PD_HUMAN	Glucose-6-phosphate 1-dehydrogenase	59256.8	2539	G6PD_HUMAN	8
157	GFPT1_HUMAN	GFPT1_HUMAN	Glutamine--fructose-6-phosphate aminotransferase [isomerizing] 1	78806.4	2673	GFPT1_HUMAN	8
158	GMDS_HUMAN	GMDS_HUMAN	GDP-mannose 4,6 dehydratase	41949.7	2762	GMDS_HUMAN	8
159	HERC4_HUMAN	HERC4_HUMAN	Probable E3 ubiquitin-protein ligase HERC4	118563	26091	HERC4_HUMAN	8
160	IPO7_HUMAN	IPO7_HUMAN	Importin-7	119517	10527	IPO7_HUMAN	8
161	K1C18_HUMAN	K1C18_HUMAN	Keratin, type I cytoskeletal 18	48057.8	3875	K1C18_HUMAN	8
162	KS6A3_HUMAN	KS6A3_HUMAN	Ribosomal protein S6 kinase alpha-3	83736	6197	KS6A3_HUMAN	8
163	LANC1_HUMAN	LANC1_HUMAN	LanC-like protein 1	45283.1	10314	LANC1_HUMAN	8
164	MAP4_HUMAN	MAP4_HUMAN	Microtubule-associated protein 4	121005	4134	MAP4_HUMAN	8
165	NDKA_HUMAN	NDKA_HUMAN	Nucleoside diphosphate kinase A	17148.7	4830	NDKA_HUMAN	8
166	PRPS1_HUMAN	PRPS1_HUMAN	Ribose-phosphate pyrophosphokinase 1	34834.2	5631	PRPS1_HUMAN	8
167	PSME1_HUMAN	PSME1_HUMAN	Proteasome activator complex subunit 1	28723.1	5720	PSME1_HUMAN	8
168	RS2_HUMAN	RS2_HUMAN	40S ribosomal protein S2	31324.4	6187	RS2_HUMAN	8
169	SCRIB_HUMAN	SCRIB_HUMAN	Protein scribble homolog	174885	23513	SCRIB_HUMAN	8
170	TNPO1_HUMAN	TNPO1_HUMAN	Transportin-1	102355	3842	TNPO1_HUMAN	8
171	1433T_HUMAN	1433T_HUMAN	14-3-3 protein theta	27764.3	10971	1433T_HUMAN	7
172	6PGL_HUMAN	6PGL_HUMAN	6-phosphogluconolactonase	27546.9	25796	6PGL_HUMAN	7
173	A16A1_HUMAN	A16A1_HUMAN	Aldehyde dehydrogenase family 16 member A1	85127.5	126133	A16A1_HUMAN	7
174	BAG3_HUMAN	BAG3_HUMAN	BAG family molecular chaperone regulator 3	61594.7	9531	BAG3_HUMAN	7
175	CAN1_HUMAN	CAN1_HUMAN	Calpain-1 catalytic subunit	81890.1	823	CAN1_HUMAN	7
176	CCAR2_HUMAN	CCAR2_HUMAN	Cell cycle and apoptosis regulator protein 2	102902	57805	CCAR2_HUMAN	7
177	CERU_HUMAN	CERU_HUMAN	Ceruloplasmin	122205	1356	CERU_HUMAN	7
178	CHRD1_HUMAN	CHRD1_HUMAN	Cysteine and histidine-rich domain-containing protein 1	37489.8	26973	CHRD1_HUMAN	7
179	COPB_HUMAN	COPB_HUMAN	Coatomer subunit beta	107142	1315	COPB_HUMAN	7
180	CUL3_HUMAN	CUL3_HUMAN	Cullin-3	88930.2	8452	CUL3_HUMAN	7
181	DSG1_HUMAN	DSG1_HUMAN	Desmoglein-1	113748	1828	DSG1_HUMAN	7
182	ENOA_HUMAN	ENOA_HUMAN	Alpha-enolase	47169	2023	ENOA_HUMAN	7
183	FAK1_HUMAN	FAK1_HUMAN	Focal adhesion kinase 1	119233	5747	FAK1_HUMAN	7
184	FBX21_HUMAN	FBX21_HUMAN	F-box only protein 21	72270.1	23014	FBX21_HUMAN	7
185	GAPD1_HUMAN	GAPD1_HUMAN	GTPase-activating protein and VPS9 domain-containing protein 1	164980	26130	GAPD1_HUMAN	7
186	HDAC6_HUMAN	HDAC6_HUMAN	Histone deacetylase 6	131419	10013	HDAC6_HUMAN	7
187	HS71L_HUMAN	HS71L_HUMAN	Heat shock 70 kDa protein 1-like	70375.1	3305	HS71L_HUMAN	7
188	HSP74_HUMAN	HSP74_HUMAN	Heat shock 70 kDa protein 4	94331	3308	HSP74_HUMAN	7
189	HXK2_HUMAN	HXK2_HUMAN	Hexokinase-2	102380	3099	HXK2_HUMAN	7
190	IF4A1_HUMAN	IF4A1_HUMAN	Eukaryotic initiation factor 4A-I	46153.9	1973	IF4A1_HUMAN	7
191	LDHA_HUMAN	LDHA_HUMAN	L-lactate dehydrogenase A chain	36688.7	3939	LDHA_HUMAN	7
192	MAT2B_HUMAN	MAT2B_HUMAN	Methionine adenosyltransferase 2 subunit beta	37551.8	27430	MAT2B_HUMAN	7
193	MCM6_HUMAN	MCM6_HUMAN	DNA replication licensing factor MCM6	92889.3	4175	MCM6_HUMAN	7
194	MCM7_HUMAN	MCM7_HUMAN	DNA replication licensing factor MCM7	81308	4176	MCM7_HUMAN	7
195	MK14_HUMAN	MK14_HUMAN	Mitogen-activated protein kinase 14	41293.3	1432	MK14_HUMAN	7
196	MOCOS_HUMAN	MOCOS_HUMAN	Molybdenum cofactor sulfurase	98119.9	55034	MOCOS_HUMAN	7
197	NUP93_HUMAN	NUP93_HUMAN	Nuclear pore complex protein Nup93	93488.3	9688	NUP93_HUMAN	7
198	PROF2_HUMAN	PROF2_HUMAN	Profilin-2	15046.2	5217	PROF2_HUMAN	7
199	PSME3_HUMAN	PSME3_HUMAN	Proteasome activator complex subunit 3	29506.1	10197	PSME3_HUMAN	7
200	PUR6_HUMAN	PUR6_HUMAN	Multifunctional protein ADE2	47079.2	10606	PUR6_HUMAN	7
201	RS11_HUMAN	RS11_HUMAN	40S ribosomal protein S11	18430.7	6205	RS11_HUMAN	7
202	SC16A_HUMAN	SC16A_HUMAN	Protein transport protein Sec16A	233517	9919	SC16A_HUMAN	7
203	SGT1_HUMAN	SGT1_HUMAN	Protein SGT1	72758.1	11319	SGT1_HUMAN	7
204	SRC8_HUMAN	SRC8_HUMAN	Src substrate cortactin	61586.2	2017	SRC8_HUMAN	7
205	TCPB_HUMAN	TCPB_HUMAN	T-complex protein 1 subunit beta	57488.2	10576	TCPB_HUMAN	7
206	TSP1_HUMAN	TSP1_HUMAN	Thrombospondin-1	129383	7057	TSP1_HUMAN	7
207	UBP47_HUMAN	UBP47_HUMAN	Ubiquitin carboxyl-terminal hydrolase 47	157311	55031	UBP47_HUMAN	7
208	2AAA_HUMAN	2AAA_HUMAN	Serine/threonine-protein phosphatase 2A 65 kDa regulatory subunit A alpha isoform	65308.6	5518	2AAA_HUMAN	6
209	ACTL8_HUMAN	ACTL8_HUMAN	Actin-like protein 8	41360.3	81569	ACTL8_HUMAN	6
210	AIMP1_HUMAN	AIMP1_HUMAN	Aminoacyl tRNA synthase complex-interacting multifunctional protein 1	34352.7	9255	AIMP1_HUMAN	6
211	BOLA2_HUMAN	BOLA2_HUMAN	BolA-like protein 2	10116.5	654483	BOLA2_HUMAN	6
212	BPNT1_HUMAN	BPNT1_HUMAN	3'(2'),5'-bisphosphate nucleotidase 1	33392.3	10380	BPNT1_HUMAN	6
213	CK054_HUMAN	CK054_HUMAN	Ester hydrolase C11orf54	35117.4	28970	CK054_HUMAN	6
214	COPG1_HUMAN	COPG1_HUMAN	Coatomer subunit gamma-1	97718.3	22820	COPG1_HUMAN	6
215	CSDE1_HUMAN	CSDE1_HUMAN	Cold shock domain-containing protein E1	88884.7	7812	CSDE1_HUMAN	6
216	CUL5_HUMAN	CUL5_HUMAN	Cullin-5	90955.4	8065	CUL5_HUMAN	6
217	DPOD2_HUMAN	DPOD2_HUMAN	DNA polymerase delta subunit 2	51289.5	5425	DPOD2_HUMAN	6
218	EF1G_HUMAN	EF1G_HUMAN	Elongation factor 1-gamma	50118.8	1937	EF1G_HUMAN	6
219	ERF3B_HUMAN	ERF3B_HUMAN	Eukaryotic peptide chain release factor GTP-binding subunit ERF3B	68883.2	23708	ERF3B_HUMAN	6
220	ERP44_HUMAN	ERP44_HUMAN	Endoplasmic reticulum resident protein 44	46971.2	23071	ERP44_HUMAN	6
221	GBLP_HUMAN	GBLP_HUMAN	Guanine nucleotide-binding protein subunit beta-2-like 1	35076.7	10399	GBLP_HUMAN	6
222	GEMI5_HUMAN	GEMI5_HUMAN	Gem-associated protein 5	168589	25929	GEMI5_HUMAN	6
223	GEPH_HUMAN	GEPH_HUMAN	Gephyrin	79748.4	10243	GEPH_HUMAN	6
224	HAT1_HUMAN	HAT1_HUMAN	Histone acetyltransferase type B catalytic subunit	49512.6	8520	HAT1_HUMAN	6
225	HSPB1_HUMAN	HSPB1_HUMAN	Heat shock protein beta-1	22782.5	3315	HSPB1_HUMAN	6
226	K2C4_HUMAN	K2C4_HUMAN	Keratin, type II cytoskeletal 4	57285.3	-	K2C4_HUMAN	6
227	KITH_HUMAN	KITH_HUMAN	Thymidine kinase, cytosolic	25468.7	7083	KITH_HUMAN	6
228	KS6A1_HUMAN	KS6A1_HUMAN	Ribosomal protein S6 kinase alpha-1	82723	6195	KS6A1_HUMAN	6
229	MCM4_HUMAN	MCM4_HUMAN	DNA replication licensing factor MCM4	96558	4173	MCM4_HUMAN	6
230	MEP50_HUMAN	MEP50_HUMAN	Methylosome protein 50	36724.4	79084	MEP50_HUMAN	6
231	MK01_HUMAN	MK01_HUMAN	Mitogen-activated protein kinase 1	41389.7	5594	MK01_HUMAN	6
232	NCKP1_HUMAN	NCKP1_HUMAN	Nck-associated protein 1	128790	10787	NCKP1_HUMAN	6
233	NED4L_HUMAN	NED4L_HUMAN	E3 ubiquitin-protein ligase NEDD4-like	111932	23327	NED4L_HUMAN	6
234	NFKB2_HUMAN	NFKB2_HUMAN	Nuclear factor NF-kappa-B p100 subunit	96749.2	4791	NFKB2_HUMAN	6
235	NRDC_HUMAN	NRDC_HUMAN	Nardilysin	131572	4898	NRDC_HUMAN	6
236	NS1BP_HUMAN	NS1BP_HUMAN	Influenza virus NS1A-binding protein	71729.4	10625	NS1BP_HUMAN	6
237	NUDC_HUMAN	NUDC_HUMAN	Nuclear migration protein nudC	38242.9	10726	NUDC_HUMAN	6
238	P5CR3_HUMAN	P5CR3_HUMAN	Pyrroline-5-carboxylate reductase 3	28663.3	65263	P5CR3_HUMAN	6
239	PKHA2_HUMAN	PKHA2_HUMAN	Pleckstrin homology domain-containing family A member 2	47255	59339	PKHA2_HUMAN	6
240	PLCG1_HUMAN	PLCG1_HUMAN	1-phosphatidylinositol 4,5-bisphosphate phosphodiesterase gamma-1	148532	5335	PLCG1_HUMAN	6
241	PP6R3_HUMAN	PP6R3_HUMAN	Serine/threonine-protein phosphatase 6 regulatory subunit 3	97669.1	55291	PP6R3_HUMAN	6
242	PTN12_HUMAN	PTN12_HUMAN	Tyrosine-protein phosphatase non-receptor type 12	88106.5	5782	PTN12_HUMAN	6
243	PTN23_HUMAN	PTN23_HUMAN	Tyrosine-protein phosphatase non-receptor type 23	178974	25930	PTN23_HUMAN	6
244	RAN_HUMAN	RAN_HUMAN	GTP-binding nuclear protein Ran	24423.1	5901	RAN_HUMAN	6
245	RBBP7_HUMAN	RBBP7_HUMAN	Histone-binding protein RBBP7	47820.1	5931	RBBP7_HUMAN	6
246	RL17_HUMAN	RL17_HUMAN	60S ribosomal protein L17	21397	6139	RL17_HUMAN	6
247	RNBP6_HUMAN	RNBP6_HUMAN	Ran-binding protein 6	124714	26953	RNBP6_HUMAN	6
248	RS4X_HUMAN	RS4X_HUMAN	40S ribosomal protein S4, X isoform	29597.7	6191	RS4X_HUMAN	6
249	RS8_HUMAN	RS8_HUMAN	40S ribosomal protein S8	24205.2	6202	RS8_HUMAN	6
250	RUFY1_HUMAN	RUFY1_HUMAN	RUN and FYVE domain-containing protein 1	79817.9	80230	RUFY1_HUMAN	6
251	SC24A_HUMAN	SC24A_HUMAN	Protein transport protein Sec24A	119750	10802	SC24A_HUMAN	6
252	SH3G1_HUMAN	SH3G1_HUMAN	Endophilin-A2	41490	6455	SH3G1_HUMAN	6
253	SHC1_HUMAN	SHC1_HUMAN	SHC-transforming protein 1	62822.1	6464	SHC1_HUMAN	6
254	SKP1_HUMAN	SKP1_HUMAN	S-phase kinase-associated protein 1	18658	6500	SKP1_HUMAN	6
255	SNX1_HUMAN	SNX1_HUMAN	Sorting nexin-1	59069.5	6642	SNX1_HUMAN	6
256	STRAP_HUMAN	STRAP_HUMAN	Serine-threonine kinase receptor-associated protein	38438.3	11171	STRAP_HUMAN	6
257	SYAC_HUMAN	SYAC_HUMAN	Alanine--tRNA ligase, cytoplasmic	106810	16	SYAC_HUMAN	6
258	SYTC_HUMAN	SYTC_HUMAN	Threonine--tRNA ligase, cytoplasmic	83435.1	6897	SYTC_HUMAN	6
259	TAGL2_HUMAN	TAGL2_HUMAN	Transgelin-2	22391.5	8407	TAGL2_HUMAN	6
260	TIF1B_HUMAN	TIF1B_HUMAN	Transcription intermediary factor 1-beta	88549.7	10155	TIF1B_HUMAN	6
261	TRM1L_HUMAN	TRM1L_HUMAN	TRMT1-like protein	81747.4	81627	TRM1L_HUMAN	6
262	UBP15_HUMAN	UBP15_HUMAN	Ubiquitin carboxyl-terminal hydrolase 15	112419	9958	UBP15_HUMAN	6
263	VMA5A_HUMAN	VMA5A_HUMAN	von Willebrand factor A domain-containing protein 5A	86489.3	4013	VMA5A_HUMAN	6
264	ACTBL_HUMAN	ACTBL_HUMAN	Beta-actin-like protein 2	42003.2	345651	ACTBL_HUMAN	5
265	ADA_HUMAN	ADA_HUMAN	Adenosine deaminase	40764.5	100	ADA_HUMAN	5
266	AMPD2_HUMAN	AMPD2_HUMAN	AMP deaminase 2	100688	271	AMPD2_HUMAN	5
267	ANM5_HUMAN	ANM5_HUMAN	Protein arginine N-methyltransferase 5	72683.9	10419	ANM5_HUMAN	5
268	ANR52_HUMAN	ANR52_HUMAN	Serine/threonine-protein phosphatase 6 regulatory ankyrin repeat subunit C	115077	283373	ANR52_HUMAN	5
269	APBP2_HUMAN	APBP2_HUMAN	Amyloid protein-binding protein 2	66853.4	10513	APBP2_HUMAN	5
270	BUB1B_HUMAN	BUB1B_HUMAN	Mitotic checkpoint serine/threonine-protein kinase BUB1 beta	119545	701	BUB1B_HUMAN	5
271	CBR1_HUMAN	CBR1_HUMAN	Carbonyl reductase [NADPH] 1	30374.9	873	CBR1_HUMAN	5
272	CDD_HUMAN	CDD_HUMAN	Cytidine deaminase	16184.7	978	CDD_HUMAN	5
273	CYTB_HUMAN	CYTB_HUMAN	Cystatin-B	11139.6	1476	CYTB_HUMAN	5
274	DEOC_HUMAN	DEOC_HUMAN	Deoxyribose-phosphate aldolase	35230.8	51071	DEOC_HUMAN	5
275	DEST_HUMAN	DEST_HUMAN	Destrin	18505.7	11034	DEST_HUMAN	5
276	DPOD1_HUMAN	DPOD1_HUMAN	DNA polymerase delta catalytic subunit	123631	5424	DPOD1_HUMAN	5
277	DUT_HUMAN	DUT_HUMAN	Deoxyuridine 5'-triphosphate nucleotidohydrolase, mitochondrial	26563.3	1854	DUT_HUMAN	5
278	ES8L2_HUMAN	ES8L2_HUMAN	Epidermal growth factor receptor kinase substrate 8-like protein 2	80620.6	64787	ES8L2_HUMAN	5
279	F120B_HUMAN	F120B_HUMAN	Constitutive coactivator of peroxisome proliferator-activated receptor gamma	103783	84498	F120B_HUMAN	5
280	FBX22_HUMAN	FBX22_HUMAN	F-box only protein 22	44508.4	26263	FBX22_HUMAN	5
281	FLII_HUMAN	FLII_HUMAN	Protein flightless-1 homolog	144751	2314	FLII_HUMAN	5
282	FSCN1_HUMAN	FSCN1_HUMAN	Fascin	54530	6624	FSCN1_HUMAN	5
283	FTO_HUMAN	FTO_HUMAN	Alpha-ketoglutarate-dependent dioxygenase FTO	58282.1	79068	FTO_HUMAN	5
284	G3P_HUMAN	G3P_HUMAN	Glyceraldehyde-3-phosphate dehydrogenase	36053.2	2597	G3P_HUMAN	5
285	GNB1L_HUMAN	GNB1L_HUMAN	Guanine nucleotide-binding protein subunit beta-like protein 1	35618	54584	GNB1L_HUMAN	5
286	GSH0_HUMAN	GSH0_HUMAN	Glutamate--cysteine ligase regulatory subunit	30727.1	2730	GSH0_HUMAN	5
287	H2B1C_HUMAN	H2B1C_HUMAN	Histone H2B type 1-C/E/F/G/I	13906.1	8347	H2B1C_HUMAN	5
288	H4_HUMAN	H4_HUMAN	Histone H4	11367.3	8370	H4_HUMAN	5
289	HDGF_HUMAN	HDGF_HUMAN	Hepatoma-derived growth factor	26788.3	3068	HDGF_HUMAN	5
290	HNRH1_HUMAN	HNRH1_HUMAN	Heterogeneous nuclear ribonucleoprotein H	49229.5	3187	HNRH1_HUMAN	5
291	IPYR_HUMAN	IPYR_HUMAN	Inorganic pyrophosphatase	32660.1	5464	IPYR_HUMAN	5
292	K2C1B_HUMAN	K2C1B_HUMAN	Keratin, type II cytoskeletal 1b	61901.4	374454	K2C1B_HUMAN	5
293	KPRA_HUMAN	KPRA_HUMAN	Phosphoribosyl pyrophosphate synthase-associated protein 1	39393.7	5635	KPRA_HUMAN	5
294	MSH2_HUMAN	MSH2_HUMAN	DNA mismatch repair protein Msh2	104743	4436	MSH2_HUMAN	5
295	MYD88_HUMAN	MYD88_HUMAN	Myeloid differentiation primary response protein MyD88	33233.4	4615	MYD88_HUMAN	5
296	NHLC2_HUMAN	NHLC2_HUMAN	NHL repeat-containing protein 2	79443.6	374354	NHLC2_HUMAN	5
297	NIBL1_HUMAN	NIBL1_HUMAN	Niban-like protein 1	84137.9	64855	NIBL1_HUMAN	5
298	PALLD_HUMAN	PALLD_HUMAN	Palladin	150564	23022	PALLD_HUMAN	5
299	PANK4_HUMAN	PANK4_HUMAN	Pantothenate kinase 4	85991	55229	PANK4_HUMAN	5
300	PAR10_HUMAN	PAR10_HUMAN	Poly [ADP-ribose] polymerase 10	109998	84875	PAR10_HUMAN	5
301	PFKAL_HUMAN	PFKAL_HUMAN	ATP-dependent 6-phosphofructokinase, liver type	85018.5	5211	PFKAL_HUMAN	5
302	PGK1_HUMAN	PGK1_HUMAN	Phosphoglycerate kinase 1	44614.7	5230	PGK1_HUMAN	5
303	PRDX4_HUMAN	PRDX4_HUMAN	Peroxiredoxin-4	30539.9	10549	PRDX4_HUMAN	5
304	PRDX5_HUMAN	PRDX5_HUMAN	Peroxiredoxin-5, mitochondrial	22086.4	25824	PRDX5_HUMAN	5
305	PRPS2_HUMAN	PRPS2_HUMAN	Ribose-phosphate pyrophosphokinase 2	34769.1	5634	PRPS2_HUMAN	5
306	PRS10_HUMAN	PRS10_HUMAN	26S protease regulatory subunit 10B	44173	5706	PRS10_HUMAN	5
307	RL11_HUMAN	RL11_HUMAN	60S ribosomal protein L11	20252.4	6135	RL11_HUMAN	5
308	RL23_HUMAN	RL23_HUMAN	60S ribosomal protein L23	14865.5	9349	RL23_HUMAN	5
309	RS6_HUMAN	RS6_HUMAN	40S ribosomal protein S6	28680.7	6194	RS6_HUMAN	5
310	RS9_HUMAN	RS9_HUMAN	40S ribosomal protein S9	22591.4	6203	RS9_HUMAN	5
311	SBP1_HUMAN	SBP1_HUMAN	Selenium-binding protein 1	52391	8991	SBP1_HUMAN	5
312	SC23A_HUMAN	SC23A_HUMAN	Protein transport protein Sec23A	86160.8	10484	SC23A_HUMAN	5
313	SC23B_HUMAN	SC23B_HUMAN	Protein transport protein Sec23B	86479.2	10483	SC23B_HUMAN	5
314	SC24C_HUMAN	SC24C_HUMAN	Protein transport protein Sec24C	118325	9632	SC24C_HUMAN	5
315	SYG_HUMAN	SYG_HUMAN	Glycine--tRNA ligase	83165.6	2617	SYG_HUMAN	5
316	SYIC_HUMAN	SYIC_HUMAN	Isoleucine--tRNA ligase, cytoplasmic	144498	3376	SYIC_HUMAN	5
317	SYMC_HUMAN	SYMC_HUMAN	Methionine--tRNA ligase, cytoplasmic	101116	4141	SYMC_HUMAN	5
318	SYQ_HUMAN	SYQ_HUMAN	Glutamine--tRNA ligase	87798.7	5859	SYQ_HUMAN	5
319	TBAL3_HUMAN	TBAL3_HUMAN	Tubulin alpha chain-like 3	49908.8	79861	TBAL3_HUMAN	5
320	TCPD_HUMAN	TCPD_HUMAN	T-complex protein 1 subunit delta	57924.3	10575	TCPD_HUMAN	5
321	TCPG_HUMAN	TCPG_HUMAN	T-complex protein 1 subunit gamma	60533.9	7203	TCPG_HUMAN	5
322	THIO_HUMAN	THIO_HUMAN	Thioredoxin	11737.5	7295	THIO_HUMAN	5
323	TPM3_HUMAN	TPM3_HUMAN	Tropomyosin alpha-3 chain	32950	7170	TPM3_HUMAN	5
324	TSR1_HUMAN	TSR1_HUMAN	Pre-rRNA-processing protein TSR1 homolog	91810.1	55720	TSR1_HUMAN	5
325	UBP19_HUMAN	UBP19_HUMAN	Ubiquitin carboxyl-terminal hydrolase 19	145651	10869	UBP19_HUMAN	5
326	UPP1_HUMAN	UPP1_HUMAN	Uridine phosphorylase 1	33934.4	7378	UPP1_HUMAN	5
327	WDR4_HUMAN	WDR4_HUMAN	tRNA (guanine-N(7)-)-methyltransferase non-catalytic subunit WDR4	45489.7	10785	WDR4_HUMAN	5
328	1433E_HUMAN	1433E_HUMAN	14-3-3 protein epsilon	29173.9	7531	1433E_HUMAN	4
329	1433S_HUMAN	1433S_HUMAN	14-3-3 protein sigma	27774.1	2810	1433S_HUMAN	4
330	1433Z_HUMAN	1433Z_HUMAN	14-3-3 protein zeta/delta	27745.1	7534	1433Z_HUMAN	4
331	ACYP2_HUMAN	ACYP2_HUMAN	Acylphosphatase-2	11139.6	98	ACYP2_HUMAN	4
332	AIP_HUMAN	AIP_HUMAN	AH receptor-interacting protein	37636	9049	AIP_HUMAN	4
333	ANM3_HUMAN	ANM3_HUMAN	Protein arginine N-methyltransferase 3	59876.2	10196	ANM3_HUMAN	4
334	AP3B1_HUMAN	AP3B1_HUMAN	AP-3 complex subunit beta-1	121320	8546	AP3B1_HUMAN	4
335	BAG2_HUMAN	BAG2_HUMAN	BAG family molecular chaperone regulator 2	23771.9	9532	BAG2_HUMAN	4
336	CAND1_HUMAN	CAND1_HUMAN	Cullin-associated NEDD8-dissociated protein 1	136376	55832	CAND1_HUMAN	4
337	CARM1_HUMAN	CARM1_HUMAN	Histone-arginine methyltransferase CARM1	65853.7	10498	CARM1_HUMAN	4
338	CASPE_HUMAN	CASPE_HUMAN	Caspase-14	27679.5	23581	CASPE_HUMAN	4
339	CDK5_HUMAN	CDK5_HUMAN	Cyclin-dependent-like kinase 5	33304.5	1020	CDK5_HUMAN	4
340	CDK6_HUMAN	CDK6_HUMAN	Cyclin-dependent kinase 6	36938.4	1021	CDK6_HUMAN	4
341	CTNA1_HUMAN	CTNA1_HUMAN	Catenin alpha-1	100071	1495	CTNA1_HUMAN	4
342	DAAF5_HUMAN	DAAF5_HUMAN	Dynein assembly factor 5, axonemal	93521.2	54919	DAAF5_HUMAN	4
343	DNJA1_HUMAN	DNJA1_HUMAN	DnaJ homolog subfamily A member 1	44868.2	3301	DNJA1_HUMAN	4
344	DUS3_HUMAN	DUS3_HUMAN	Dual specificity protein phosphatase 3	20478.3	1845	DUS3_HUMAN	4
345	DYL1_HUMAN	DYL1_HUMAN	Dynein light chain 1, cytoplasmic	10365.9	8655	DYL1_HUMAN	4
346	F91A1_HUMAN	F91A1_HUMAN	Protein FAM91A1	93909	157769	F91A1_HUMAN	4
347	FLNC_HUMAN	FLNC_HUMAN	Filamin-C	291022	2318	FLNC_HUMAN	4
348	FOXK1_HUMAN	FOXK1_HUMAN	Forkhead box protein K1	75457.4	221937	FOXK1_HUMAN	4
349	FWCH2_HUMAN	FWCH2_HUMAN	FLYWCH family member 2	14563.5	114984	FWCH2_HUMAN	4
350	GEMI4_HUMAN	GEMI4_HUMAN	Gem-associated protein 4	120037	50628	GEMI4_HUMAN	4
351	GSK3B_HUMAN	GSK3B_HUMAN	Glycogen synthase kinase-3 beta	46744.4	2932	GSK3B_HUMAN	4
352	GSTM1_HUMAN	GSTM1_HUMAN	Glutathione S-transferase Mu 1	25711.8	2944	GSTM1_HUMAN	4
353	GSTM5_HUMAN	GSTM5_HUMAN	Glutathione S-transferase Mu 5	25674.8	2949	GSTM5_HUMAN	4
354	HNRPF_HUMAN	HNRPF_HUMAN	Heterogeneous nuclear ribonucleoprotein F	45671.9	3185	HNRPF_HUMAN	4
355	HNRPK_HUMAN	HNRPK_HUMAN	Heterogeneous nuclear ribonucleoprotein K	50976.3	3190	HNRPK_HUMAN	4
356	ICAL_HUMAN	ICAL_HUMAN	Calpastatin	76572.9	831	ICAL_HUMAN	4
357	IF4G1_HUMAN	IF4G1_HUMAN	Eukaryotic translation initiation factor 4 gamma 1	175491	1981	IF4G1_HUMAN	4
358	IGKC_HUMAN	IGKC_HUMAN	Ig kappa chain C region	11608.9	-	IGKC_HUMAN	4
359	IMA1_HUMAN	IMA1_HUMAN	Importin subunit alpha-1	57861.9	3836	IMA1_HUMAN	4
360	K2C72_HUMAN	K2C72_HUMAN	Keratin, type II cytoskeletal 72	55877.4	140807	K2C72_HUMAN	4
361	K2C73_HUMAN	K2C73_HUMAN	Keratin, type II cytoskeletal 73	58923.4	319101	K2C73_HUMAN	4
362	KIF11_HUMAN	KIF11_HUMAN	Kinesin-like protein KIF11	119159	3832	KIF11_HUMAN	4
363	MK03_HUMAN	MK03_HUMAN	Mitogen-activated protein kinase 3	43135.6	5595	MK03_HUMAN	4
364	MTPN_HUMAN	MTPN_HUMAN	Myotrophin	12894.8	136319	MTPN_HUMAN	4
365	MYO10_HUMAN	MYO10_HUMAN	Unconventional myosin-X	237347	4651	MYO10_HUMAN	4
366	NAGK_HUMAN	NAGK_HUMAN	N-acetyl-D-glucosamine kinase	37375.7	55577	NAGK_HUMAN	4
367	NOSIP_HUMAN	NOSIP_HUMAN	Nitric oxide synthase-interacting protein	33172	51070	NOSIP_HUMAN	4
368	NU160_HUMAN	NU160_HUMAN	Nuclear pore complex protein Nup160	162121	23279	NU160_HUMAN	4
369	OBSL1_HUMAN	OBSL1_HUMAN	Obscurin-like protein 1	206947	23363	OBSL1_HUMAN	4
370	OTUB1_HUMAN	OTUB1_HUMAN	Ubiquitin thioesterase OTUB1	31284.1	55611	OTUB1_HUMAN	4
371	PA24A_HUMAN	PA24A_HUMAN	Cytosolic phospholipase A2	85238.9	5321	PA24A_HUMAN	4
372	PARG_HUMAN	PARG_HUMAN	Poly(ADP-ribose) glycohydrolase	111110	8505	PARG_HUMAN	4
373	PARK7_HUMAN	PARK7_HUMAN	Protein DJ-1	19891.1	11315	PARK7_HUMAN	4
374	PDCD4_HUMAN	PDCD4_HUMAN	Programmed cell death protein 4	51735.3	27250	PDCD4_HUMAN	4
375	PEPD_HUMAN	PEPD_HUMAN	Xaa-Pro dipeptidase	54548.2	5184	PEPD_HUMAN	4
376	PLIN3_HUMAN	PLIN3_HUMAN	Perilipin-3	47075	10226	PLIN3_HUMAN	4
377	PML_HUMAN	PML_HUMAN	Protein PML	97550.6	5371	PML_HUMAN	4
378	PP1B_HUMAN	PP1B_HUMAN	Serine/threonine-protein phosphatase PP1-beta catalytic subunit	37186.9	5500	PP1B_HUMAN	4
379	PPME1_HUMAN	PPME1_HUMAN	Protein phosphatase methylesterase 1	42315.4	51400	PPME1_HUMAN	4
380	PSMD2_HUMAN	PSMD2_HUMAN	26S proteasome non-ATPase regulatory subunit 2	100200	5708	PSMD2_HUMAN	4
381	PSME2_HUMAN	PSME2_HUMAN	Proteasome activator complex subunit 2	27401.6	5721	PSME2_HUMAN	4
382	PURA2_HUMAN	PURA2_HUMAN	Adenylosuccinate synthetase isozyme 2	50097.4	159	PURA2_HUMAN	4
383	PUS7_HUMAN	PUS7_HUMAN	Pseudouridylate synthase 7 homolog	75035.5	54517	PUS7_HUMAN	4
384	PYRG2_HUMAN	PYRG2_HUMAN	CTP synthase 2	65677.6	56474	PYRG2_HUMAN	4
385	RANB9_HUMAN	RANB9_HUMAN	Ran-binding protein 9	77847.3	10048	RANB9_HUMAN	4
386	RL30_HUMAN	RL30_HUMAN	60S ribosomal protein L30	12784.1	6156	RL30_HUMAN	4
387	RL3_HUMAN	RL3_HUMAN	60S ribosomal protein L3	46108.9	6122	RL3_HUMAN	4
388	RN114_HUMAN	RN114_HUMAN	E3 ubiquitin-protein ligase RNF114	25694.3	55905	RN114_HUMAN	4
389	RS14_HUMAN	RS14_HUMAN	40S ribosomal protein S14	16272.7	6208	RS14_HUMAN	4
390	RS15A_HUMAN	RS15A_HUMAN	40S ribosomal protein S15a	14839.5	6210	RS15A_HUMAN	4
391	RS20_HUMAN	RS20_HUMAN	40S ribosomal protein S20	13372.7	6224	RS20_HUMAN	4
392	RSSA_HUMAN	RSSA_HUMAN	40S ribosomal protein SA	32854.1	3921	RSSA_HUMAN	4
393	S23IP_HUMAN	S23IP_HUMAN	SEC23-interacting protein	111077	11196	S23IP_HUMAN	4
394	SPG20_HUMAN	SPG20_HUMAN	Spartin	72833	23111	SPG20_HUMAN	4
395	SPN90_HUMAN	SPN90_HUMAN	NCK-interacting protein with SH3 domain	78960.2	51517	SPN90_HUMAN	4
396	SRR_HUMAN	SRR_HUMAN	Serine racemase	36566.2	63826	SRR_HUMAN	4
397	STAT6_HUMAN	STAT6_HUMAN	Signal transducer and activator of transcription 6	94135.1	6778	STAT6_HUMAN	4
398	SURF2_HUMAN	SURF2_HUMAN	Surfeit locus protein 2	29647.6	6835	SURF2_HUMAN	4
399	TBCD_HUMAN	TBCD_HUMAN	Tubulin-specific chaperone D	132600	6904	TBCD_HUMAN	4
400	TCPH_HUMAN	TCPH_HUMAN	T-complex protein 1 subunit eta	59366.6	10574	TCPH_HUMAN	4
401	TCPQ_HUMAN	TCPQ_HUMAN	T-complex protein 1 subunit theta	59620.6	10694	TCPQ_HUMAN	4
402	TEBP_HUMAN	TEBP_HUMAN	Prostaglandin E synthase 3	18697.4	10728	TEBP_HUMAN	4
403	TERA_HUMAN	TERA_HUMAN	Transitional endoplasmic reticulum ATPase	89321.8	7415	TERA_HUMAN	4
404	TF3C4_HUMAN	TF3C4_HUMAN	General transcription factor 3C polypeptide 4	91982.4	9329	TF3C4_HUMAN	4
405	TOPK_HUMAN	TOPK_HUMAN	Lymphokine-activated killer T-cell-originated protein kinase	36085.1	55872	TOPK_HUMAN	4
406	TRI25_HUMAN	TRI25_HUMAN	E3 ubiquitin/ISG15 ligase TRIM25	70973.4	7706	TRI25_HUMAN	4
407	TRIP6_HUMAN	TRIP6_HUMAN	Thyroid receptor-interacting protein 6	50287.9	7205	TRIP6_HUMAN	4
408	TRM1_HUMAN	TRM1_HUMAN	tRNA (guanine(26)-N(2))-dimethyltransferase	72234.1	55621	TRM1_HUMAN	4
409	UBE3A_HUMAN	UBE3A_HUMAN	Ubiquitin-protein ligase E3A	100688	7337	UBE3A_HUMAN	4
410	UBFD1_HUMAN	UBFD1_HUMAN	Ubiquitin domain-containing protein UBFD1	33381.9	56061	UBFD1_HUMAN	4
411	UBP4_HUMAN	UBP4_HUMAN	Ubiquitin carboxyl-terminal hydrolase 4	108565	7375	UBP4_HUMAN	4
412	UFC1_HUMAN	UFC1_HUMAN	Ubiquitin-fold modifier-conjugating enzyme 1	19458.4	51506	UFC1_HUMAN	4
413	UMPS_HUMAN	UMPS_HUMAN	Uridine 5'-monophosphate synthase	52221.6	7372	UMPS_HUMAN	4
414	UN45A_HUMAN	UN45A_HUMAN	Protein unc-45 homolog A	103077	55898	UN45A_HUMAN	4
415	YRDC_HUMAN	YRDC_HUMAN	YrdC domain-containing protein, mitochondrial	29327.9	79693	YRDC_HUMAN	4
416	ZCCHL_HUMAN	ZCCHL_HUMAN	Zinc finger CCCH-type antiviral protein 1-like	32962	92092	ZCCHL_HUMAN	4

## Sheet:  Low Salt  Control  Rep 3
Project hierarchy
Sample: Low Salt - Control-GFP - Rep 3
	Analysis: C3638FD - Merge 4 bandes
#	Identifier	Name in myProMS	Description	Mol. weight (Da)	Entrez GeneID	RefSeq	UniProt ID	Matching peptides
								All
1	FAS_HUMAN	FAS_HUMAN	Fatty acid synthase	273427	2194	NP_004095.4 NM_004104.4	FAS_HUMAN	73
2	K1C16_HUMAN	K1C16_HUMAN	Keratin, type I cytoskeletal 16	51267.8	3868	NP_005548.2 NM_005557.3	K1C16_HUMAN	64
3	K2C1_HUMAN	K2C1_HUMAN	Keratin, type II cytoskeletal 1	66038.8	3848	NP_006112.3 NM_006121.3	K2C1_HUMAN	61
4	K2C6A_HUMAN	K2C6A_HUMAN	Keratin, type II cytoskeletal 6A	60045	3853	NP_005545.1 NM_005554.3	K2C6A_HUMAN	61
5	K2C6B_HUMAN	K2C6B_HUMAN	Keratin, type II cytoskeletal 6B	60067	3854	NP_005546.2 NM_005555.3	K2C6B_HUMAN	60
6	K2C6C_HUMAN	K2C6C_HUMAN	Keratin, type II cytoskeletal 6C	60025	286887	NP_775109.2 NM_173086.4	K2C6C_HUMAN	59
7	K1C14_HUMAN	K1C14_HUMAN	Keratin, type I cytoskeletal 14	51561.5	3861	NP_000517.2 NM_000526.4	K1C14_HUMAN	50
8	K1C9_HUMAN	K1C9_HUMAN	Keratin, type I cytoskeletal 9	62064.4	3857	NP_000217.2 NM_000226.3	K1C9_HUMAN	48
9	TBB5_HUMAN	TBB5_HUMAN	Tubulin beta chain	49670.8	203068	NP_821133.1 NM_178014.2	TBB5_HUMAN	48
10	K1C10_HUMAN	K1C10_HUMAN	Keratin, type I cytoskeletal 10	58827.1	3858	NP_000412.3 NM_000421.3	K1C10_HUMAN	47
11	K2C5_HUMAN	K2C5_HUMAN	Keratin, type II cytoskeletal 5	62378.4	3852	NP_000415.2 NM_000424.3	K2C5_HUMAN	46
12	FLNA_HUMAN	FLNA_HUMAN	Filamin-A	280739	2316	NP_001104026.1 NM_001110556.1 NP_001447.2 NM_001456.3	FLNA_HUMAN	45
13	K22E_HUMAN	K22E_HUMAN	Keratin, type II cytoskeletal 2 epidermal	65432.9	3849	NP_000414.2 NM_000423.2	K22E_HUMAN	43
14	DESP_HUMAN	DESP_HUMAN	Desmoplakin	331774	1832	NP_001008844.1 NM_001008844.1 NP_004406.2 NM_004415.2	DESP_HUMAN	41
15	TBB4B_HUMAN	TBB4B_HUMAN	Tubulin beta-4B chain	49831	10383	NP_006079.1 NM_006088.5	TBB4B_HUMAN	41
16	IPO5_HUMAN	IPO5_HUMAN	Importin-5	123630	3843	NP_002262.3 NM_002271.4	IPO5_HUMAN	39
17	FLNB_HUMAN	FLNB_HUMAN	Filamin-B	278164	2317	NP_001157789.1 NM_001164317.1 NP_001157790.1 NM_001164318.1 NP_001157791.1 NM_001164319.1 NP_001448.2 NM_001457.3	FLNB_HUMAN	38
18	TBB2A_HUMAN	TBB2A_HUMAN	Tubulin beta-2A chain	49907	7280	NP_001060.1 NM_001069.2	TBB2A_HUMAN	35
19	TBB2B_HUMAN	TBB2B_HUMAN	Tubulin beta-2B chain	49953.1	347733	NP_821080.1 NM_178012.4	TBB2B_HUMAN	35
20	PUR2_HUMAN	PUR2_HUMAN	Trifunctional purine biosynthetic protein adenosine-3	107767	2618	NP_000810.1 NM_000819.4 NP_001129477.1 NM_001136005.1 NP_001129478.1 NM_001136006.1 NP_780294.1 NM_175085.2	PUR2_HUMAN	34
21	K1C17_HUMAN	K1C17_HUMAN	Keratin, type I cytoskeletal 17	48105.7	3872	NP_000413.1 NM_000422.2	K1C17_HUMAN	33
22	MYH9_HUMAN	MYH9_HUMAN	Myosin-9	226532	4627	NP_002464.1 NM_002473.4	MYH9_HUMAN	33
23	STAT3_HUMAN	STAT3_HUMAN	Signal transducer and activator of transcription 3	88067.8	6774	NP_003141.2 NM_003150.3 NP_644805.1 NM_139276.2 NP_998827.1 NM_213662.1	STAT3_HUMAN	33
24	TBB4A_HUMAN	TBB4A_HUMAN	Tubulin beta-4A chain	49585.8	10382	NP_006078.2 NM_006087.2	TBB4A_HUMAN	32
25	ACACA_HUMAN	ACACA_HUMAN	Acetyl-CoA carboxylase 1	265554	31	NP_942131.1 NM_198834.1 NP_942133.1 NM_198836.1 NP_942134.1 NM_198837.1 NP_942135.1 NM_198838.1 NP_942136.1 NM_198839.1	ACACA_HUMAN	31
26	PYR1_HUMAN	PYR1_HUMAN	CAD protein	242984	790	NP_004332.2 NM_004341.3	PYR1_HUMAN	31
27	TBA1B_HUMAN	TBA1B_HUMAN	Tubulin alpha-1B chain	50151.6	10376	NP_006073.2 NM_006082.2	TBA1B_HUMAN	29
28	ALBU_HUMAN	ALBU_HUMAN	Serum albumin	69366.7	213	NP_000468.1 NM_000477.5	ALBU_HUMAN	28
29	TBA1A_HUMAN	TBA1A_HUMAN	Tubulin alpha-1A chain	50135.6	7846	NP_001257328.1 NM_001270399.1 NP_001257329.1 NM_001270400.1 NP_006000.2 NM_006009.3	TBA1A_HUMAN	28
30	UBP24_HUMAN	UBP24_HUMAN	Ubiquitin carboxyl-terminal hydrolase 24	294365	23358	NP_056121.2 NM_015306.2	UBP24_HUMAN	28
31	TBA1C_HUMAN	TBA1C_HUMAN	Tubulin alpha-1C chain	49895.4	84790	NP_116093.1 NM_032704.3	TBA1C_HUMAN	26
32	ACLY_HUMAN	ACLY_HUMAN	ATP-citrate synthase	120839	47	NP_001087.2 NM_001096.2 NP_942127.1 NM_198830.1	ACLY_HUMAN	25
33	HS90B_HUMAN	HS90B_HUMAN	Heat shock protein HSP 90-beta	83264.2	3326	NP_001258898.1 NM_001271969.1 NP_001258899.1 NM_001271970.1 NP_001258900.1 NM_001271971.1 NP_031381.2 NM_007355.3	HS90B_HUMAN	25
34	PRDX1_HUMAN	PRDX1_HUMAN	Peroxiredoxin-1	22110.4	5052	NP_001189360.1 NM_001202431.1 NP_002565.1 NM_002574.3 NP_859047.1 NM_181696.2 NP_859048.1 NM_181697.2	PRDX1_HUMAN	25
35	PYRG1_HUMAN	PYRG1_HUMAN	CTP synthase 1	66690.4	1503	NP_001896.2 NM_001905.2	PYRG1_HUMAN	25
36	PUR4_HUMAN	PUR4_HUMAN	Phosphoribosylformylglycinamidine synthase	144734	5198	NP_036525.1 NM_012393.2	PUR4_HUMAN	24
37	TBA4A_HUMAN	TBA4A_HUMAN	Tubulin alpha-4A chain	49924.4	7277	NP_005991.1 NM_006000.1	TBA4A_HUMAN	24
38	TBB3_HUMAN	TBB3_HUMAN	Tubulin beta-3 chain	50432.7	10381	NP_001184110.1 NM_001197181.1 NP_006077.2 NM_006086.3	TBB3_HUMAN	24
39	HSP7C_HUMAN	HSP7C_HUMAN	Heat shock cognate 71 kDa protein	70898.1	3312	NP_006588.1 NM_006597.4 NP_694881.1 NM_153201.2	HSP7C_HUMAN	22
40	MCM5_HUMAN	MCM5_HUMAN	DNA replication licensing factor MCM5	82285.5	4174	NP_006730.2 NM_006739.3	MCM5_HUMAN	22
41	NSUN2_HUMAN	NSUN2_HUMAN	tRNA (cytosine(34)-C(5))-methyltransferase	86470.7	54888	NP_001180384.1 NM_001193455.1 NP_060225.4 NM_017755.5	NSUN2_HUMAN	22
42	TBA3C_HUMAN	TBA3C_HUMAN	Tubulin alpha-3C/D chain	49959.6	7278	NP_005992.1 NM_006001.2 NP_525125.2 NM_080386.3	TBA3C_HUMAN	22
43	ANXA2_HUMAN	ANXA2_HUMAN	Annexin A2	38604.1	302	NP_001002857.1 NM_001002857.1 NP_001002858.1 NM_001002858.2 NP_001129487.1 NM_001136015.2 NP_004030.1 NM_004039.2	ANXA2_HUMAN	21
44	EF2_HUMAN	EF2_HUMAN	Elongation factor 2	95338.2	1938	NP_001952.1 NM_001961.3	EF2_HUMAN	21
45	MCM3_HUMAN	MCM3_HUMAN	DNA replication licensing factor MCM3	90980.8	4172	NP_001257401.1 NM_001270472.1 NP_002379.3 NM_002388.4	MCM3_HUMAN	20
46	RIR1_HUMAN	RIR1_HUMAN	Ribonucleoside-diphosphate reductase large subunit	90070.2	6240	NP_001024.1 NM_001033.3	RIR1_HUMAN	20
47	UBA1_HUMAN	UBA1_HUMAN	Ubiquitin-like modifier-activating enzyme 1	117849	7317	NP_003325.2 NM_003334.3 NP_695012.1 NM_153280.2	UBA1_HUMAN	20
48	K1C19_HUMAN	K1C19_HUMAN	Keratin, type I cytoskeletal 19	44106	3880	NP_002267.2 NM_002276.4	K1C19_HUMAN	19
49	TBB6_HUMAN	TBB6_HUMAN	Tubulin beta-6 chain	49857.1	84617	NP_115914.1 NM_032525.1	TBB6_HUMAN	19
50	ACTB_HUMAN	ACTB_HUMAN	Actin, cytoplasmic 1	41736.8	60	NP_001092.1 NM_001101.3	ACTB_HUMAN	18
51	EF1A1_HUMAN	EF1A1_HUMAN	Elongation factor 1-alpha 1	50140.9	1915	NP_001393.1 NM_001402.5	EF1A1_HUMAN	18
52	GUAD_HUMAN	GUAD_HUMAN	Guanine deaminase	51003	9615	NP_001229434.1 NM_001242505.2 NP_001229435.1 NM_001242506.2 NP_001229436.1 NM_001242507.2 NP_004284.1 NM_004293.4	GUAD_HUMAN	18
53	ILEU_HUMAN	ILEU_HUMAN	Leukocyte elastase inhibitor	42741.8	1992	NP_109591.1 NM_030666.3	ILEU_HUMAN	18
54	SPB6_HUMAN	SPB6_HUMAN	Serpin B6	42621.9	5269	NP_001182220.2 NM_001195291.2 NP_001258751.1 NM_001271822.1 NP_001258752.1 NM_001271823.1 NP_001258753.1 NM_001271824.1 NP_001258754.1 NM_001271825.1 NP_004559.4 NM_004568.5	SPB6_HUMAN	18
55	SYCC_HUMAN	SYCC_HUMAN	Cysteine--tRNA ligase, cytoplasmic	85473.4	833	NP_001014437.1 NM_001014437.2 NP_001742.1 NM_001751.5 NP_644802.1 NM_139273.3	SYCC_HUMAN	18
56	VIME_HUMAN	VIME_HUMAN	Vimentin	53651.7	7431	NP_003371.2 NM_003380.3	VIME_HUMAN	18
57	HS105_HUMAN	HS105_HUMAN	Heat shock protein 105 kDa	96865	10808	NP_006635.2 NM_006644.2	HS105_HUMAN	17
58	NU155_HUMAN	NU155_HUMAN	Nuclear pore complex protein Nup155	155199	9631	NP_004289.1 NM_004298.2 NP_705618.1 NM_153485.1	NU155_HUMAN	17
59	PLAK_HUMAN	PLAK_HUMAN	Junction plakoglobin	81744.8	3728	NP_002221.1 NM_002230.2 NP_068831.1 NM_021991.2	PLAK_HUMAN	17
60	STA5B_HUMAN	STA5B_HUMAN	Signal transducer and activator of transcription 5B	89865.9	6777	NP_036580.2 NM_012448.3	STA5B_HUMAN	17
61	CRKL_HUMAN	CRKL_HUMAN	Crk-like protein	33777	1399	NP_005198.1 NM_005207.3	CRKL_HUMAN	16
62	GSHR_HUMAN	GSHR_HUMAN	Glutathione reductase, mitochondrial	56257	2936	NP_000628.2 NM_000637.3 NP_001182031.1 NM_001195102.1 NP_001182032.1 NM_001195103.1 NP_001182033.1 NM_001195104.1	GSHR_HUMAN	16
63	HS90A_HUMAN	HS90A_HUMAN	Heat shock protein HSP 90-alpha	84659.7	3320	NP_001017963.2 NM_001017963.2 NP_005339.3 NM_005348.3	HS90A_HUMAN	16
64	IQGA1_HUMAN	IQGA1_HUMAN	Ras GTPase-activating-like protein IQGAP1	189252	8826	NP_003861.1 NM_003870.3	IQGA1_HUMAN	16
65	K2C3_HUMAN	K2C3_HUMAN	Keratin, type II cytoskeletal 3	64417	3850	NP_476429.2 NM_057088.2	K2C3_HUMAN	16
66	KINH_HUMAN	KINH_HUMAN	Kinesin-1 heavy chain	109685	3799	NP_004512.1 NM_004521.2	KINH_HUMAN	16
67	PCBP1_HUMAN	PCBP1_HUMAN	Poly(rC)-binding protein 1	37497.8	5093	NP_006187.2 NM_006196.3	PCBP1_HUMAN	16
68	SYEP_HUMAN	SYEP_HUMAN	Bifunctional glutamate/proline--tRNA ligase	170591	2058	NP_004437.2 NM_004446.2	SYEP_HUMAN	16
69	CAPZB_HUMAN	CAPZB_HUMAN	F-actin-capping protein subunit beta	31350.5	832	NP_001193469.1 NM_001206540.1 NP_004921.1 NM_004930.3	CAPZB_HUMAN	15
70	GUAA_HUMAN	GUAA_HUMAN	GMP synthase [glutamine-hydrolyzing]	76715.4	8833	NP_003866.1 NM_003875.2	GUAA_HUMAN	15
71	KPYM_HUMAN	KPYM_HUMAN	Pyruvate kinase PKM	57936.9	5315	NP_001193725.1 NM_001206796.1 NP_001193726.1 NM_001206797.1 NP_001193727.1 NM_001206798.1 NP_001193728.1 NM_001206799.1 NP_002645.3 NM_002654.4 NP_872270.1 NM_182470.2 NP_872271.1 NM_182471.2	KPYM_HUMAN	15
72	PDC6I_HUMAN	PDC6I_HUMAN	Programmed cell death 6-interacting protein	96023.2	10015	NP_001155901.1 NM_001162429.2 NP_037506.2 NM_013374.5	PDC6I_HUMAN	15
73	PPIA_HUMAN	PPIA_HUMAN	Peptidyl-prolyl cis-trans isomerase A	18012.5	5478	NP_066953.1 NM_021130.3	PPIA_HUMAN	15
74	PFKAP_HUMAN	PFKAP_HUMAN	ATP-dependent 6-phosphofructokinase, platelet type	85596.1	5214	NP_001229268.1 NM_001242339.1. [Q01813-2] NP_002618.1 NM_002627.4. [Q01813-1]	PFKAP_HUMAN	14
75	RCC2_HUMAN	RCC2_HUMAN	Protein RCC2	56084.5	55920	NP_001129676.1 NM_001136204.2 NP_061185.1 NM_018715.3	RCC2_HUMAN	14
76	C1TC_HUMAN	C1TC_HUMAN	C-1-tetrahydrofolate synthase, cytoplasmic	101559	4522	NP_005947.3 NM_005956.3	C1TC_HUMAN	13
77	CDK2_HUMAN	CDK2_HUMAN	Cyclin-dependent kinase 2	33929.5	1017	NP_001789.2 NM_001798.3 NP_439892.2 NM_052827.2	CDK2_HUMAN	13
78	CLH1_HUMAN	CLH1_HUMAN	Clathrin heavy chain 1	191615	1213	NP_004850.1 NM_004859.3	CLH1_HUMAN	13
79	ELP1_HUMAN	ELP1_HUMAN	Elongator complex protein 1	150254	8518	NP_003631.2 NM_003640.3	ELP1_HUMAN	13
80	K2C8_HUMAN	K2C8_HUMAN	Keratin, type II cytoskeletal 8	53704.3	3856	NP_001243222.1 NM_001256293.1 NP_002264.1 NM_002273.3	K2C8_HUMAN	13
81	OGT1_HUMAN	OGT1_HUMAN	UDP-N-acetylglucosamine--peptide N-acetylglucosaminyltransferase 110 kDa subunit	116925	8473	NP_858058.1 NM_181672.2 NP_858059.1 NM_181673.2	OGT1_HUMAN	13
82	PFKAM_HUMAN	PFKAM_HUMAN	ATP-dependent 6-phosphofructokinase, muscle type	85182.6	5213	NP_000280.1 NM_000289.5. [P08237-1] NP_001160158.1 NM_001166686.1. [P08237-3] NP_001160159.1 NM_001166687.1. [P08237-1] NP_001160160.1 NM_001166688.1. [P08237-1] XP_005269034.1 XM_005268977.1. [P08237-3] XP_005269035.1 XM_005268978.2. [P08237-3] XP_005269036.1 XM_005268979.1. [P08237-3] XP_006719526.1 XM_006719463.1. [P08237-1] XP_006719527.1 XM_006719464.1. [P08237-1]	PFKAM_HUMAN	13
83	STA5A_HUMAN	STA5A_HUMAN	Signal transducer and activator of transcription 5A	90647	6776	NP_003143.2 NM_003152.3	STA5A_HUMAN	13
84	TB182_HUMAN	TB182_HUMAN	182 kDa tankyrase-1-binding protein	181796	85456	NP_203754.2 NM_033396.2	TB182_HUMAN	13
85	TBA8_HUMAN	TBA8_HUMAN	Tubulin alpha-8 chain	50093.6	51807	NP_001159887.1 NM_001166415.1 NP_001180343.1 NM_001193414.1 NP_061816.1 NM_018943.2	TBA8_HUMAN	13
86	ACTC_HUMAN	ACTC_HUMAN	Actin, alpha cardiac muscle 1	42019	70	NP_005150.1 NM_005159.4	ACTC_HUMAN	12
87	ANXA1_HUMAN	ANXA1_HUMAN	Annexin A1	38714.3	301	NP_000691.1 NM_000700.1	ANXA1_HUMAN	12
88	DHX15_HUMAN	DHX15_HUMAN	Putative pre-mRNA-splicing factor ATP-dependent RNA helicase DHX15	90932.9	1665	NP_001349.2 NM_001358.2	DHX15_HUMAN	12
89	DUS3L_HUMAN	DUS3L_HUMAN	tRNA-dihydrouridine(47) synthase [NAD(P)(+)]-like	72593.9	56931	NP_001155091.1 NM_001161619.1 NP_064560.2 NM_020175.2	DUS3L_HUMAN	12
90	K2C79_HUMAN	K2C79_HUMAN	Keratin, type II cytoskeletal 79	57835.6	338785	NP_787028.1 NM_175834.2	K2C79_HUMAN	12
91	PDE3A_HUMAN	PDE3A_HUMAN	cGMP-inhibited 3',5'-cyclic phosphodiesterase A	124980	5139	NP_000912.3 NM_000921.4	PDE3A_HUMAN	12
92	PIMT_HUMAN	PIMT_HUMAN	Protein-L-isoaspartate(D-aspartate) O-methyltransferase	24636.4	5110	NP_001238978.1 NM_001252049.1 NP_001238982.1 NM_001252053.1	PIMT_HUMAN	12
93	RINI_HUMAN	RINI_HUMAN	Ribonuclease inhibitor	49973.5	6050	NP_002930.2 NM_002939.3 NP_976317.1 NM_203383.1 NP_976318.1 NM_203384.1 NP_976319.1 NM_203385.1 NP_976320.1 NM_203386.2 NP_976321.1 NM_203387.2 NP_976322.1 NM_203388.2 NP_976323.1 NM_203389.2	RINI_HUMAN	12
94	TRFL_HUMAN	TRFL_HUMAN	Lactotransferrin	78182	4057	NP_001186078.1 NM_001199149.1 NP_002334.2 NM_002343.3	TRFL_HUMAN	12
95	UBP5_HUMAN	UBP5_HUMAN	Ubiquitin carboxyl-terminal hydrolase 5	95786.3	8078	NP_001092006.1 NM_001098536.1 NP_003472.2 NM_003481.2	UBP5_HUMAN	12
96	CAZA1_HUMAN	CAZA1_HUMAN	F-actin-capping protein subunit alpha-1	32922.8	829	NP_006126.1 NM_006135.2	CAZA1_HUMAN	11
97	COASY_HUMAN	COASY_HUMAN	Bifunctional coenzyme A synthase	62328.9	80347	NP_001035994.1 NM_001042529.2 NP_001035997.2 NM_001042532.3 NP_079509.5 NM_025233.6	COASY_HUMAN	11
98	DDB1_HUMAN	DDB1_HUMAN	DNA damage-binding protein 1	126968	1642	NP_001914.3 NM_001923.4	DDB1_HUMAN	11
99	EFHD2_HUMAN	EFHD2_HUMAN	EF-hand domain-containing protein D2	26697.3	79180	NP_077305.2 NM_024329.5	EFHD2_HUMAN	11
100	HNRPU_HUMAN	HNRPU_HUMAN	Heterogeneous nuclear ribonucleoprotein U	90584.5	3192	NP_004492.2 NM_004501.3 NP_114032.2 NM_031844.2	HNRPU_HUMAN	11
101	HS71B_HUMAN	HS71B_HUMAN	RecName: Full=Heat shock 70 kDa protein 1B {ECO:0000312|HGNC:HGNC:5233}; AltName: Full=Heat shock 70 kDa protein 2; Short=HSP70-2 {ECO:0000303|PubMed:14656967, ECO:0000303|PubMed:2538825}; Short=HSP70.2	70052	3304	NP_005336.3 NM_005345.5 NP_005337.2 NM_005346.4	HS71B_HUMAN	11
102	IDE_HUMAN	IDE_HUMAN	Insulin-degrading enzyme	117969	3416	NP_001159418.1 NM_001165946.1 NP_004960.2 NM_004969.3	IDE_HUMAN	11
103	K1C13_HUMAN	K1C13_HUMAN	Keratin, type I cytoskeletal 13	49588.2	3860	NP_002265.2 NM_002274.3 NP_705694.2 NM_153490.2	K1C13_HUMAN	11
104	OGFR_HUMAN	OGFR_HUMAN	Opioid growth factor receptor	73324.7	11054	NP_031372.2 NM_007346.2	OGFR_HUMAN	11
105	STAT1_HUMAN	STAT1_HUMAN	Signal transducer and activator of transcription 1-alpha/beta	87334.8	6772	NP_009330.1 NM_007315.3 NP_644671.1 NM_139266.2	STAT1_HUMAN	11
106	2ABA_HUMAN	2ABA_HUMAN	Serine/threonine-protein phosphatase 2A 55 kDa regulatory subunit B alpha isoform	51692.1	5520	NP_001171062.1 NM_001177591.1 NP_002708.1 NM_002717.3	2ABA_HUMAN	10
107	CAZA2_HUMAN	CAZA2_HUMAN	F-actin-capping protein subunit alpha-2	32949.1	830	NP_006127.1 NM_006136.2	CAZA2_HUMAN	10
108	DSC1_HUMAN	DSC1_HUMAN	Desmocollin-1	99986.9	1823	NP_004939.1 NM_004948.3 NP_077739.1 NM_024421.2	DSC1_HUMAN	10
109	ENOA_HUMAN	ENOA_HUMAN	Alpha-enolase	47169	2023	NP_001188412.1 NM_001201483.1 NP_001419.1 NM_001428.3	ENOA_HUMAN	10
110	HECD1_HUMAN	HECD1_HUMAN	E3 ubiquitin-protein ligase HECTD1	289385	25831	NP_056197.2 NM_015382.2	HECD1_HUMAN	10
111	HERC4_HUMAN	HERC4_HUMAN	Probable E3 ubiquitin-protein ligase HERC4	118563	26091	NP_056416.2 NM_015601.3 NP_071362.1 NM_022079.2	HERC4_HUMAN	10
112	IF4A1_HUMAN	IF4A1_HUMAN	Eukaryotic initiation factor 4A-I	46153.9	1973	NP_001191439.1 NM_001204510.1 NP_001407.1 NM_001416.3	IF4A1_HUMAN	10
113	IMDH2_HUMAN	IMDH2_HUMAN	Inosine-5'-monophosphate dehydrogenase 2	55805	3615	NP_000875.2 NM_000884.2	IMDH2_HUMAN	10
114	PRDX2_HUMAN	PRDX2_HUMAN	Peroxiredoxin-2	21891.9	7001	NP_005800.3 NM_005809.4 NP_859428.1 NM_181738.1	PRDX2_HUMAN	10
115	PSA_HUMAN	PSA_HUMAN	Puromycin-sensitive aminopeptidase	103276	9520	NP_006301.3 NM_006310.3	PSA_HUMAN	10
116	RS2_HUMAN	RS2_HUMAN	40S ribosomal protein S2	31324.4	6187	NP_002943.2 NM_002952.3	RS2_HUMAN	10
117	SERA_HUMAN	SERA_HUMAN	D-3-phosphoglycerate dehydrogenase	56650.5	26227	NP_006614.2 NM_006623.3	SERA_HUMAN	10
118	SHOT1_HUMAN	SHOT1_HUMAN	Shootin-1	71639.9	57698	NP_001120683.1 NM_001127211.2 NP_001245227.1 NM_001258298.1 NP_001245228.1 NM_001258299.1 NP_060800.2 NM_018330.6	SHOT1_HUMAN	10
119	SRC8_HUMAN	SRC8_HUMAN	Src substrate cortactin	61586.2	2017	NP_001171669.1 NM_001184740.1 NP_005222.2 NM_005231.3 NP_612632.1 NM_138565.2	SRC8_HUMAN	10
120	TRXR1_HUMAN	TRXR1_HUMAN	Thioredoxin reductase 1, cytoplasmic	70756.1	7296	NP_001087240.1 NM_001093771.2 NP_001248374.1 NM_001261445.1 NP_001248375.1 NM_001261446.1 NP_003321.3 NM_003330.3 NP_877393.1 NM_182729.2 NP_877419.1 NM_182742.2 NP_877420.1 NM_182743.2	TRXR1_HUMAN	10
121	XPOT_HUMAN	XPOT_HUMAN	Exportin-T	109964	11260	NP_009166.2 NM_007235.4	XPOT_HUMAN	10
122	BAG3_HUMAN	BAG3_HUMAN	BAG family molecular chaperone regulator 3	61594.7	9531	NP_004272.2 NM_004281.3	BAG3_HUMAN	9
123	CTND1_HUMAN	CTND1_HUMAN	Catenin delta-1	108170	1500	NP_001078927.1 NM_001085458.1 NP_001078928.1 NM_001085459.1 NP_001078929.1 NM_001085460.1 NP_001078930.1 NM_001085461.1 NP_001078931.1 NM_001085462.1 NP_001078932.1 NM_001085463.1 NP_001078933.1 NM_001085464.1 NP_001078934.1 NM_001085465.1 NP_001078935.1 NM_001085466.1 NP_001078936.1 NM_001085467.1 NP_001078937.1 NM_001085468.1 NP_001078938.1 NM_001085469.1 NP_001193812.1 NM_001206883.1 NP_001193…	CTND1_HUMAN	9
124	DSG1_HUMAN	DSG1_HUMAN	Desmoglein-1	113748	1828	NP_001933.2 NM_001942.2	DSG1_HUMAN	9
125	HAT1_HUMAN	HAT1_HUMAN	Histone acetyltransferase type B catalytic subunit	49512.6	8520	NP_003633.1 NM_003642.3	HAT1_HUMAN	9
126	HSPB1_HUMAN	HSPB1_HUMAN	Heat shock protein beta-1	22782.5	3315	NP_001531.1 NM_001540.3	HSPB1_HUMAN	9
127	K1C18_HUMAN	K1C18_HUMAN	Keratin, type I cytoskeletal 18	48057.8	3875	NP_000215.1 NM_000224.2 NP_954657.1 NM_199187.1	K1C18_HUMAN	9
128	K2C4_HUMAN	K2C4_HUMAN	Keratin, type II cytoskeletal 4	57285.3	-	-	K2C4_HUMAN	9
129	K2C7_HUMAN	K2C7_HUMAN	Keratin, type II cytoskeletal 7	51385.7	3855	NP_005547.3 NM_005556.3	K2C7_HUMAN	9
130	MAP4_HUMAN	MAP4_HUMAN	Microtubule-associated protein 4	121005	4134	NP_001127836.1 NM_001134364.1 NP_002366.2 NM_002375.4 NP_112147.2 NM_030885.3	MAP4_HUMAN	9
131	METK2_HUMAN	METK2_HUMAN	S-adenosylmethionine synthase isoform type-2	43660.7	4144	NP_005902.1 NM_005911.5	METK2_HUMAN	9
132	NEK9_HUMAN	NEK9_HUMAN	Serine/threonine-protein kinase Nek9	107169	91754	NP_149107.4 NM_033116.4	NEK9_HUMAN	9
133	PCBP2_HUMAN	PCBP2_HUMAN	Poly(rC)-binding protein 2	38580.1	5094	NP_001092090.1 NM_001098620.2 NP_001122383.1 NM_001128911.1 NP_001122384.1 NM_001128912.1 NP_001122385.1 NM_001128913.1 NP_001122386.1 NM_001128914.1 NP_005007.2 NM_005016.5 NP_114366.1 NM_031989.4	PCBP2_HUMAN	9
134	PCH2_HUMAN	PCH2_HUMAN	Pachytene checkpoint protein 2 homolog	48550.8	9319	NP_004228.1 NM_004237.3	PCH2_HUMAN	9
135	PRDX6_HUMAN	PRDX6_HUMAN	Peroxiredoxin-6	25035	9588	NP_004896.1 NM_004905.2	PRDX6_HUMAN	9
136	PROF2_HUMAN	PROF2_HUMAN	Profilin-2	15046.2	5217	NP_002619.1 NM_002628.4 NP_444252.1 NM_053024.3	PROF2_HUMAN	9
137	RS3_HUMAN	RS3_HUMAN	40S ribosomal protein S3	26688.3	6188	NP_000996.2 NM_001005.4 NP_001243731.1 NM_001256802.1 NP_001247436.1 NM_001260507.1	RS3_HUMAN	9
138	RS3A_HUMAN	RS3A_HUMAN	40S ribosomal protein S3a	29944.9	6189	NP_000997.1 NM_001006.4	RS3A_HUMAN	9
139	SHIP2_HUMAN	SHIP2_HUMAN	Phosphatidylinositol 3,4,5-trisphosphate 5-phosphatase 2	138599	3636	NP_001558.3 NM_001567.3	SHIP2_HUMAN	9
140	TLN1_HUMAN	TLN1_HUMAN	Talin-1	269767	7094	NP_006280.3 NM_006289.3	TLN1_HUMAN	9
141	TNPO1_HUMAN	TNPO1_HUMAN	Transportin-1	102355	3842	NP_002261.3 NM_002270.3 NP_694858.1 NM_153188.2	TNPO1_HUMAN	9
142	XPO2_HUMAN	XPO2_HUMAN	Exportin-2	110417	1434	NP_001243064.1 NM_001256135.1 NP_001307.2 NM_001316.3	XPO2_HUMAN	9
143	1433T_HUMAN	1433T_HUMAN	14-3-3 protein theta	27764.3	10971	NP_006817.1 NM_006826.2	1433T_HUMAN	8
144	2AAA_HUMAN	2AAA_HUMAN	Serine/threonine-protein phosphatase 2A 65 kDa regulatory subunit A alpha isoform	65308.6	5518	NP_055040.2 NM_014225.5	2AAA_HUMAN	8
145	ADSV_HUMAN	ADSV_HUMAN	Adseverin	80488.9	85477	NP_001106177.1 NM_001112706.2 NP_149119.1 NM_033128.3	ADSV_HUMAN	8
146	CBS_HUMAN	CBS_HUMAN	Cystathionine beta-synthase	60586.6	875	NP_000062.1 NM_000071.2 NP_001171479.1 NM_001178008.1 NP_001171480.1 NM_001178009.1	CBS_HUMAN	8
147	COF1_HUMAN	COF1_HUMAN	Cofilin-1	18502.5	1072	NP_005498.1 NM_005507.2	COF1_HUMAN	8
148	CUL5_HUMAN	CUL5_HUMAN	Cullin-5	90955.4	8065	NP_003469.2 NM_003478.3	CUL5_HUMAN	8
149	DDX3X_HUMAN	DDX3X_HUMAN	ATP-dependent RNA helicase DDX3X	73243.5	1654	NP_001180346.1 NM_001193417.1 NP_001347.3 NM_001356.3	DDX3X_HUMAN	8
150	DNPEP_HUMAN	DNPEP_HUMAN	Aspartyl aminopeptidase	52428.4	23549	NP_036232.2 NM_012100.2	DNPEP_HUMAN	8
151	ERP44_HUMAN	ERP44_HUMAN	Endoplasmic reticulum resident protein 44	46971.2	23071	NP_055866.1 NM_015051.1	ERP44_HUMAN	8
152	GMDS_HUMAN	GMDS_HUMAN	GDP-mannose 4,6 dehydratase	41949.7	2762	NP_001240775.1 NM_001253846.1 NP_001491.1 NM_001500.3	GMDS_HUMAN	8
153	HDGF_HUMAN	HDGF_HUMAN	Hepatoma-derived growth factor	26788.3	3068	NP_001119522.1 NM_001126050.1 NP_001119523.1 NM_001126051.1 NP_004485.1 NM_004494.2	HDGF_HUMAN	8
154	HS71L_HUMAN	HS71L_HUMAN	Heat shock 70 kDa protein 1-like	70375.1	3305	NP_005518.3 NM_005527.3	HS71L_HUMAN	8
155	IMB1_HUMAN	IMB1_HUMAN	Importin subunit beta-1	97170.2	3837	NP_002256.2 NM_002265.4	IMB1_HUMAN	8
156	KITH_HUMAN	KITH_HUMAN	Thymidine kinase, cytosolic	25468.7	7083	NP_003249.3 NM_003258.4	KITH_HUMAN	8
157	LANC2_HUMAN	LANC2_HUMAN	LanC-like protein 2	50854.3	55915	NP_061167.1 NM_018697.3	LANC2_HUMAN	8
158	MYH10_HUMAN	MYH10_HUMAN	Myosin-10	228999	4628	NP_001242941.1 NM_001256012.1 NP_001243024.1 NM_001256095.1 NP_005955.3 NM_005964.3	MYH10_HUMAN	8
159	MYPN_HUMAN	MYPN_HUMAN	Myopalladin	145257	84665	NP_001243196.1 NM_001256267.1 NP_115967.2 NM_032578.3	MYPN_HUMAN	8
160	PFKAL_HUMAN	PFKAL_HUMAN	ATP-dependent 6-phosphofructokinase, liver type	85018.5	5211	NP_001002021.2 NM_001002021.2 NP_002617.3 NM_002626.5. [P17858-1]	PFKAL_HUMAN	8
161	RS11_HUMAN	RS11_HUMAN	40S ribosomal protein S11	18430.7	6205	NP_001006.1 NM_001015.4	RS11_HUMAN	8
162	SAHH_HUMAN	SAHH_HUMAN	Adenosylhomocysteinase	47716.1	191	NP_000678.1 NM_000687.2 NP_001155238.1 NM_001161766.1	SAHH_HUMAN	8
163	SC16A_HUMAN	SC16A_HUMAN	Protein transport protein Sec16A	233517	9919	NP_055681.1 NM_014866.1	SC16A_HUMAN	8
164	SCRIB_HUMAN	SCRIB_HUMAN	Protein scribble homolog	174885	23513	NP_056171.3 NM_015356.4 NP_874365.3 NM_182706.4	SCRIB_HUMAN	8
165	UBA6_HUMAN	UBA6_HUMAN	Ubiquitin-like modifier-activating enzyme 6	117970	55236	NP_060697.4 NM_018227.5	UBA6_HUMAN	8
166	VTDB_HUMAN	VTDB_HUMAN	Vitamin D-binding protein	52963.7	2638	NP_000574.2 NM_000583.3 NP_001191235.1 NM_001204306.1 NP_001191236.1 NM_001204307.1	VTDB_HUMAN	8
167	ACTN4_HUMAN	ACTN4_HUMAN	Alpha-actinin-4	104854	81	NP_004915.2 NM_004924.4	ACTN4_HUMAN	7
168	AMPB_HUMAN	AMPB_HUMAN	Aminopeptidase B	72595.8	6051	NP_064601.3 NM_020216.3	AMPB_HUMAN	7
169	AMPD2_HUMAN	AMPD2_HUMAN	AMP deaminase 2	100688	271	NP_001244289.1 NM_001257360.1 NP_001244290.1 NM_001257361.1 NP_004028.3 NM_004037.7 NP_631895.1 NM_139156.3 NP_981949.1 NM_203404.1	AMPD2_HUMAN	7
170	APBP2_HUMAN	APBP2_HUMAN	Amyloid protein-binding protein 2	66853.4	10513	NP_006371.2 NM_006380.2	APBP2_HUMAN	7
171	BPNT1_HUMAN	BPNT1_HUMAN	3'(2'),5'-bisphosphate nucleotidase 1	33392.3	10380	NP_006076.4 NM_006085.4	BPNT1_HUMAN	7
172	CAN1_HUMAN	CAN1_HUMAN	Calpain-1 catalytic subunit	81890.1	823	NP_001185797.1 NM_001198868.1 NP_001185798.1 NM_001198869.1 NP_005177.2 NM_005186.3	CAN1_HUMAN	7
173	CCAR2_HUMAN	CCAR2_HUMAN	Cell cycle and apoptosis regulator protein 2	102902	57805	NP_066997.3 NM_021174.5. [Q8N163-1]	CCAR2_HUMAN	7
174	CK054_HUMAN	CK054_HUMAN	Ester hydrolase C11orf54	35117.4	28970	NP_054758.2 NM_014039.2	CK054_HUMAN	7
175	EF1G_HUMAN	EF1G_HUMAN	Elongation factor 1-gamma	50118.8	1937	NP_001395.1 NM_001404.4	EF1G_HUMAN	7
176	ERF3A_HUMAN	ERF3A_HUMAN	Eukaryotic peptide chain release factor GTP-binding subunit ERF3A	55755.9	2935	NP_001123478.1 NM_001130006.1 NP_001123479.1 NM_001130007.1	ERF3A_HUMAN	7
177	GSTM3_HUMAN	GSTM3_HUMAN	Glutathione S-transferase Mu 3	26559.6	2947	NP_000840.2 NM_000849.4	GSTM3_HUMAN	7
178	K2C1B_HUMAN	K2C1B_HUMAN	Keratin, type II cytoskeletal 1b	61901.4	374454	NP_778253.2 NM_175078.2	K2C1B_HUMAN	7
179	LANC1_HUMAN	LANC1_HUMAN	LanC-like protein 1	45283.1	10314	NP_001130046.1 NM_001136574.1 NP_001130047.1 NM_001136575.1 NP_006046.1 NM_006055.2	LANC1_HUMAN	7
180	MCM7_HUMAN	MCM7_HUMAN	DNA replication licensing factor MCM7	81308	4176	NP_005907.3 NM_005916.3 NP_877577.1 NM_182776.1	MCM7_HUMAN	7
181	NS1BP_HUMAN	NS1BP_HUMAN	Influenza virus NS1A-binding protein	71729.4	10625	NP_006460.2 NM_006469.4	NS1BP_HUMAN	7
182	PANK4_HUMAN	PANK4_HUMAN	Pantothenate kinase 4	85991	55229	NP_060686.1 NM_018216.1	PANK4_HUMAN	7
183	PLIN3_HUMAN	PLIN3_HUMAN	Perilipin-3	47075	10226	NP_001157661.1 NM_001164189.1 NP_005808.3 NM_005817.4	PLIN3_HUMAN	7
184	PLST_HUMAN	PLST_HUMAN	Plastin-3	70811	5358	NP_001129497.1 NM_001136025.3 NP_005023.2 NM_005032.5	PLST_HUMAN	7
185	PP2AA_HUMAN	PP2AA_HUMAN	Serine/threonine-protein phosphatase 2A catalytic subunit alpha isoform	35594.2	5515	NP_002706.1 NM_002715.2	PP2AA_HUMAN	7
186	PP2AB_HUMAN	PP2AB_HUMAN	Serine/threonine-protein phosphatase 2A catalytic subunit beta isoform	35575.1	5516	NP_001009552.1 NM_001009552.1	PP2AB_HUMAN	7
187	PRPS1_HUMAN	PRPS1_HUMAN	Ribose-phosphate pyrophosphokinase 1	34834.2	5631	NP_001191331.1 NM_001204402.1 NP_002755.1 NM_002764.3	PRPS1_HUMAN	7
188	PSME1_HUMAN	PSME1_HUMAN	Proteasome activator complex subunit 1	28723.1	5720	NP_006254.1 NM_006263.2 NP_788955.1 NM_176783.1	PSME1_HUMAN	7
189	RS4X_HUMAN	RS4X_HUMAN	40S ribosomal protein S4, X isoform	29597.7	6191	NP_000998.1 NM_001007.4	RS4X_HUMAN	7
190	RS8_HUMAN	RS8_HUMAN	40S ribosomal protein S8	24205.2	6202	NP_001003.1 NM_001012.1	RS8_HUMAN	7
191	SH3G1_HUMAN	SH3G1_HUMAN	Endophilin-A2	41490	6455	NP_001186872.1 NM_001199943.1 NP_003016.1 NM_003025.3	SH3G1_HUMAN	7
192	SYMC_HUMAN	SYMC_HUMAN	Methionine--tRNA ligase, cytoplasmic	101116	4141	NP_004981.2 NM_004990.3	SYMC_HUMAN	7
193	TBCD4_HUMAN	TBCD4_HUMAN	TBC1 domain family member 4	146563	9882	NP_055647.2 NM_014832.2	TBCD4_HUMAN	7
194	THOP1_HUMAN	THOP1_HUMAN	Thimet oligopeptidase	78839.8	7064	NP_003240.1 NM_003249.3	THOP1_HUMAN	7
195	VMA5A_HUMAN	VMA5A_HUMAN	von Willebrand factor A domain-containing protein 5A	86489.3	4013	NP_001123614.1 NM_001130142.1 NP_055437.2 NM_014622.4 NP_938057.1 NM_198315.2	VMA5A_HUMAN	7
196	1433E_HUMAN	1433E_HUMAN	14-3-3 protein epsilon	29173.9	7531	NP_006752.1 NM_006761.4	1433E_HUMAN	6
197	6PGL_HUMAN	6PGL_HUMAN	6-phosphogluconolactonase	27546.9	25796	NP_036220.1 NM_012088.2	6PGL_HUMAN	6
198	ABCF1_HUMAN	ABCF1_HUMAN	ATP-binding cassette sub-family F member 1	95925.8	23	NP_001020262.1 NM_001025091.1 NP_001081.1 NM_001090.2	ABCF1_HUMAN	6
199	ANM1_HUMAN	ANM1_HUMAN	Protein arginine N-methyltransferase 1	41515.6	3276	NP_001527.3 NM_001536.5 NP_938074.2 NM_198318.4	ANM1_HUMAN	6
200	CDD_HUMAN	CDD_HUMAN	Cytidine deaminase	16184.7	978	NP_001776.1 NM_001785.2	CDD_HUMAN	6
201	CSK_HUMAN	CSK_HUMAN	Tyrosine-protein kinase CSK	50704.4	1445	NP_001120662.1 NM_001127190.1 NP_004374.1 NM_004383.2	CSK_HUMAN	6
202	CUL3_HUMAN	CUL3_HUMAN	Cullin-3	88930.2	8452	NP_001244126.1 NM_001257197.1 NP_001244127.1 NM_001257198.1 NP_003581.1 NM_003590.4	CUL3_HUMAN	6
203	CYFP1_HUMAN	CYFP1_HUMAN	Cytoplasmic FMR1-interacting protein 1	145182	23191	NP_001028200.1 NM_001033028.1 NP_055423.1 NM_014608.2	CYFP1_HUMAN	6
204	FBX21_HUMAN	FBX21_HUMAN	F-box only protein 21	72270.1	23014	NP_055817.1 NM_015002.2 NP_296373.1 NM_033624.2	FBX21_HUMAN	6
205	G3P_HUMAN	G3P_HUMAN	Glyceraldehyde-3-phosphate dehydrogenase	36053.2	2597	NP_001243728.1 NM_001256799.1 NP_002037.2 NM_002046.4	G3P_HUMAN	6
206	G6PD_HUMAN	G6PD_HUMAN	Glucose-6-phosphate 1-dehydrogenase	59256.8	2539	NP_000393.4 NM_000402.3 NP_001035810.1 NM_001042351.1	G6PD_HUMAN	6
207	GEPH_HUMAN	GEPH_HUMAN	Gephyrin	79748.4	10243	NP_001019389.1 NM_001024218.1 NP_065857.1 NM_020806.4	GEPH_HUMAN	6
208	HSP74_HUMAN	HSP74_HUMAN	Heat shock 70 kDa protein 4	94331	3308	NP_002145.3 NM_002154.3	HSP74_HUMAN	6
209	IKKB_HUMAN	IKKB_HUMAN	Inhibitor of nuclear factor kappa-B kinase subunit beta	86563.9	3551	NP_001177649.1 NM_001190720.2 NP_001229707.1 NM_001242778.1 NP_001547.1 NM_001556.2	IKKB_HUMAN	6
210	IPO7_HUMAN	IPO7_HUMAN	Importin-7	119517	10527	NP_006382.1 NM_006391.2	IPO7_HUMAN	6
211	K2C72_HUMAN	K2C72_HUMAN	Keratin, type II cytoskeletal 72	55877.4	140807	NP_001139697.1 NM_001146225.1 NP_001139698.1 NM_001146226.1 NP_542785.1 NM_080747.2	K2C72_HUMAN	6
212	K2C73_HUMAN	K2C73_HUMAN	Keratin, type II cytoskeletal 73	58923.4	319101	NP_778238.1 NM_175068.2	K2C73_HUMAN	6
213	K2C80_HUMAN	K2C80_HUMAN	Keratin, type II cytoskeletal 80	50525.3	144501	NP_001074961.1 NM_001081492.1 NP_872313.2 NM_182507.2	K2C80_HUMAN	6
214	LEG7_HUMAN	LEG7_HUMAN	Galectin-7	15075.1	653499	NP_001035972.1 NM_001042507.3 NP_002298.1 NM_002307.3	LEG7_HUMAN	6
215	LRSM1_HUMAN	LRSM1_HUMAN	E3 ubiquitin-protein ligase LRSAM1	83593.9	90678	NP_001005373.1 NM_001005373.3 NP_001005374.1 NM_001005374.3 NP_001177652.1 NM_001190723.2 NP_612370.3 NM_138361.5	LRSM1_HUMAN	6
216	MAT2B_HUMAN	MAT2B_HUMAN	Methionine adenosyltransferase 2 subunit beta	37551.8	27430	NP_037415.1 NM_013283.4 NP_877725.1 NM_182796.2	MAT2B_HUMAN	6
217	MCM4_HUMAN	MCM4_HUMAN	DNA replication licensing factor MCM4	96558	4173	NP_005905.2 NM_005914.3 NP_877423.1 NM_182746.2	MCM4_HUMAN	6
218	MK01_HUMAN	MK01_HUMAN	Mitogen-activated protein kinase 1	41389.7	5594	NP_002736.3 NM_002745.4 NP_620407.1 NM_138957.2	MK01_HUMAN	6
219	MK14_HUMAN	MK14_HUMAN	Mitogen-activated protein kinase 14	41293.3	1432	NP_001306.1 NM_001315.2 NP_620581.1 NM_139012.2 NP_620582.1 NM_139013.2 NP_620583.1 NM_139014.2	MK14_HUMAN	6
220	MMS19_HUMAN	MMS19_HUMAN	MMS19 nucleotide excision repair protein homolog	113290	64210	NP_071757.4 NM_022362.4	MMS19_HUMAN	6
221	MOCOS_HUMAN	MOCOS_HUMAN	Molybdenum cofactor sulfurase	98119.9	55034	NP_060417.2 NM_017947.2	MOCOS_HUMAN	6
222	MTAP_HUMAN	MTAP_HUMAN	S-methyl-5'-thioadenosine phosphorylase	31236	4507	NP_002442.2 NM_002451.3	MTAP_HUMAN	6
223	MYD88_HUMAN	MYD88_HUMAN	Myeloid differentiation primary response protein MyD88	33233.4	4615	NP_001166037.1 NM_001172566.1 NP_001166039.1 NM_001172568.1 NP_001166040.1 NM_001172569.1 NP_002459.2 NM_002468.4	MYD88_HUMAN	6
224	NFKB2_HUMAN	NFKB2_HUMAN	Nuclear factor NF-kappa-B p100 subunit	96749.2	4791	NP_001070962.1 NM_001077494.2 NP_001248332.1 NM_001261403.1 NP_002493.3 NM_002502.4	NFKB2_HUMAN	6
225	NUDC_HUMAN	NUDC_HUMAN	Nuclear migration protein nudC	38242.9	10726	NP_006591.1 NM_006600.3	NUDC_HUMAN	6
226	P5CR3_HUMAN	P5CR3_HUMAN	Pyrroline-5-carboxylate reductase 3	28663.3	65263	NP_075566.2 NM_023078.3	P5CR3_HUMAN	6
227	PALLD_HUMAN	PALLD_HUMAN	Palladin	150564	23022	NP_001159580.1 NM_001166108.1 NP_001159581.1 NM_001166109.1 NP_001159582.1 NM_001166110.1 NP_057165.3 NM_016081.3	PALLD_HUMAN	6
228	PKHA2_HUMAN	PKHA2_HUMAN	Pleckstrin homology domain-containing family A member 2	47255	59339	NP_067636.1 NM_021623.1	PKHA2_HUMAN	6
229	PML_HUMAN	PML_HUMAN	Protein PML	97550.6	5371	NP_002666.1 NM_002675.3 NP_150241.2 NM_033238.2 NP_150242.1 NM_033239.2 NP_150243.2 NM_033240.2 NP_150247.2 NM_033244.3 NP_150249.1 NM_033246.2 NP_150250.2 NM_033247.2 NP_150252.1 NM_033249.2 NP_150253.2 NM_033250.2	PML_HUMAN	6
230	PSME3_HUMAN	PSME3_HUMAN	Proteasome activator complex subunit 3	29506.1	10197	NP_005780.2 NM_005789.3 NP_789839.1 NM_176863.2	PSME3_HUMAN	6
231	PTN12_HUMAN	PTN12_HUMAN	Tyrosine-protein phosphatase non-receptor type 12	88106.5	5782	NP_001124480.1 NM_001131008.1 NP_001124481.1 NM_001131009.1 NP_002826.3 NM_002835.3	PTN12_HUMAN	6
232	PUR6_HUMAN	PUR6_HUMAN	Multifunctional protein ADE2	47079.2	10606	NP_001072992.1 NM_001079524.1 NP_001072993.1 NM_001079525.1 NP_006443.1 NM_006452.3	PUR6_HUMAN	6
233	RL17_HUMAN	RL17_HUMAN	60S ribosomal protein L17	21397	6139	NP_000976.1 NM_000985.4 NP_001030178.1 NM_001035006.2 NP_001186269.1 NM_001199340.1 NP_001186270.1 NM_001199341.1 NP_001186271.1 NM_001199342.1 NP_001186272.1 NM_001199343.1 NP_001186273.1 NM_001199344.1 NP_001186274.1 NM_001199345.1	RL17_HUMAN	6
234	RS13_HUMAN	RS13_HUMAN	40S ribosomal protein S13	17222.3	6207	NP_001008.1 NM_001017.2	RS13_HUMAN	6
235	S10A8_HUMAN	S10A8_HUMAN	Protein S100-A8	10834.5	6279	NP_002955.2 NM_002964.4	S10A8_HUMAN	6
236	SC23A_HUMAN	SC23A_HUMAN	Protein transport protein Sec23A	86160.8	10484	NP_006355.2 NM_006364.2	SC23A_HUMAN	6
237	SC23B_HUMAN	SC23B_HUMAN	Protein transport protein Sec23B	86479.2	10483	NP_001166216.1 NM_001172745.1 NP_001166217.1 NM_001172746.1 NP_006354.2 NM_006363.4 NP_116780.1 NM_032985.4 NP_116781.1 NM_032986.3	SC23B_HUMAN	6
238	STRAP_HUMAN	STRAP_HUMAN	Serine-threonine kinase receptor-associated protein	38438.3	11171	NP_009109.3 NM_007178.3	STRAP_HUMAN	6
239	SYTC_HUMAN	SYTC_HUMAN	Threonine--tRNA ligase, cytoplasmic	83435.1	6897	NP_001245366.1 NM_001258437.1 NP_001245367.1 NM_001258438.1 NP_689508.3 NM_152295.4	SYTC_HUMAN	6
240	TCPQ_HUMAN	TCPQ_HUMAN	T-complex protein 1 subunit theta	59620.6	10694	NP_006576.2 NM_006585.2	TCPQ_HUMAN	6
241	TERA_HUMAN	TERA_HUMAN	Transitional endoplasmic reticulum ATPase	89321.8	7415	NP_009057.1 NM_007126.3	TERA_HUMAN	6
242	TRM1_HUMAN	TRM1_HUMAN	tRNA (guanine(26)-N(2))-dimethyltransferase	72234.1	55621	NP_001129507.1 NM_001136035.2 NP_001136026.1 NM_001142554.1 NP_060192.1 NM_017722.3	TRM1_HUMAN	6
243	TSP1_HUMAN	TSP1_HUMAN	Thrombospondin-1	129383	7057	NP_003237.2 NM_003246.2	TSP1_HUMAN	6
244	XPO1_HUMAN	XPO1_HUMAN	Exportin-1	123386	7514	NP_003391.1 NM_003400.3	XPO1_HUMAN	6
245	1433Z_HUMAN	1433Z_HUMAN	14-3-3 protein zeta/delta	27745.1	7534	NP_001129171.1 NM_001135699.1 NP_001129172.1 NM_001135700.1 NP_001129173.1 NM_001135701.1 NP_001129174.1 NM_001135702.1 NP_003397.1 NM_003406.3 NP_663723.1 NM_145690.2	1433Z_HUMAN	5
246	ACTL8_HUMAN	ACTL8_HUMAN	Actin-like protein 8	41360.3	81569	NP_110439.2 NM_030812.2	ACTL8_HUMAN	5
247	ADA_HUMAN	ADA_HUMAN	Adenosine deaminase	40764.5	100	NP_000013.2 NM_000022.2	ADA_HUMAN	5
248	AIP_HUMAN	AIP_HUMAN	AH receptor-interacting protein	37636	9049	NP_003968.2 NM_003977.2	AIP_HUMAN	5
249	BRAT1_HUMAN	BRAT1_HUMAN	BRCA1-associated ATM activator 1	88119.1	221927	NP_689956.2 NM_152743.3	BRAT1_HUMAN	5
250	CARM1_HUMAN	CARM1_HUMAN	Histone-arginine methyltransferase CARM1	65853.7	10498	NP_954592.1 NM_199141.1	CARM1_HUMAN	5
251	CERU_HUMAN	CERU_HUMAN	Ceruloplasmin	122205	1356	NP_000087.1 NM_000096.3	CERU_HUMAN	5
252	CHRD1_HUMAN	CHRD1_HUMAN	Cysteine and histidine-rich domain-containing protein 1	37489.8	26973	NP_001137545.1 NM_001144073.1 NP_036256.2 NM_012124.2	CHRD1_HUMAN	5
253	CSDE1_HUMAN	CSDE1_HUMAN	Cold shock domain-containing protein E1	88884.7	7812	NP_001007554.1 NM_001007553.2 NP_001123995.1 NM_001130523.2 NP_001229820.1 NM_001242891.1 NP_001229821.1 NM_001242892.1 NP_001229822.1 NM_001242893.1 NP_009089.4 NM_007158.5	CSDE1_HUMAN	5
254	CTNA1_HUMAN	CTNA1_HUMAN	Catenin alpha-1	100071	1495	NP_001894.2 NM_001903.2	CTNA1_HUMAN	5
255	CYTB_HUMAN	CYTB_HUMAN	Cystatin-B	11139.6	1476	NP_000091.1 NM_000100.3	CYTB_HUMAN	5
256	DDX17_HUMAN	DDX17_HUMAN	Probable ATP-dependent RNA helicase DDX17	80272.5	10521	NP_006377.2 NM_006386.4	DDX17_HUMAN	5
257	DIAP1_HUMAN	DIAP1_HUMAN	Protein diaphanous homolog 1	141347	1729	NP_001073280.1 NM_001079812.2 NP_005210.3 NM_005219.4	DIAP1_HUMAN	5
258	DNJA1_HUMAN	DNJA1_HUMAN	DnaJ homolog subfamily A member 1	44868.2	3301	NP_001530.1 NM_001539.2	DNJA1_HUMAN	5
259	DYL1_HUMAN	DYL1_HUMAN	Dynein light chain 1, cytoplasmic	10365.9	8655	NP_001032583.1 NM_001037494.1 NP_001032584.1 NM_001037495.1 NP_003737.1 NM_003746.2	DYL1_HUMAN	5
260	EPIPL_HUMAN	EPIPL_HUMAN	Epiplakin	555621	83481	NP_112598.2 NM_031308.1	EPIPL_HUMAN	5
261	ES8L2_HUMAN	ES8L2_HUMAN	Epidermal growth factor receptor kinase substrate 8-like protein 2	80620.6	64787	NP_073609.2 NM_022772.3	ES8L2_HUMAN	5
262	FAK1_HUMAN	FAK1_HUMAN	Focal adhesion kinase 1	119233	5747	NP_001186578.1 NM_001199649.1 NP_722560.1 NM_153831.3	FAK1_HUMAN	5
263	FHL2_HUMAN	FHL2_HUMAN	Four and a half LIM domains protein 2	32192.9	2274	NP_001034581.1 NM_001039492.2 NP_001441.4 NM_001450.3 NP_963849.1 NM_201555.1 NP_963851.2 NM_201557.3	FHL2_HUMAN	5
264	FLNC_HUMAN	FLNC_HUMAN	Filamin-C	291022	2318	NP_001120959.1 NM_001127487.1 NP_001449.3 NM_001458.4	FLNC_HUMAN	5
265	FTO_HUMAN	FTO_HUMAN	Alpha-ketoglutarate-dependent dioxygenase FTO	58282.1	79068	NP_001073901.1 NM_001080432.2	FTO_HUMAN	5
266	GALK1_HUMAN	GALK1_HUMAN	Galactokinase	42272.2	2584	NP_000145.1 NM_000154.1	GALK1_HUMAN	5
267	GFPT1_HUMAN	GFPT1_HUMAN	Glutamine--fructose-6-phosphate aminotransferase [isomerizing] 1	78806.4	2673	NP_001231639.1 NM_001244710.1 NP_002047.2 NM_002056.3	GFPT1_HUMAN	5
268	H4_HUMAN	H4_HUMAN	Histone H4	11367.3	8370	NP_001029249.1 NM_001034077.4 NP_003486.1 NM_003495.2 NP_003529.1 NM_003538.3 NP_003530.1 NM_003539.3 NP_003531.1 NM_003540.3 NP_003532.1 NM_003541.2 NP_003533.1 NM_003542.3 NP_003534.1 NM_003543.3 NP_003535.1 NM_003544.2 NP_003536.1 NM_003545.3 NP_003537.1 NM_003546.2 NP_003539.1 NM_003548.2 NP_068803.1 NM_021968.3 NP_778224.1 NM_175054.2	H4_HUMAN	5
269	HNRH1_HUMAN	HNRH1_HUMAN	Heterogeneous nuclear ribonucleoprotein H	49229.5	3187	NP_001244222.1 NM_001257293.1 NP_005511.1 NM_005520.2	HNRH1_HUMAN	5
270	HS74L_HUMAN	HS74L_HUMAN	Heat shock 70 kDa protein 4L	94512.5	22824	NP_055093.2 NM_014278.2	HS74L_HUMAN	5
271	HSP76_HUMAN	HSP76_HUMAN	Heat shock 70 kDa protein 6	71028.2	3310	NP_002146.2 NM_002155.3	HSP76_HUMAN	5
272	IPO9_HUMAN	IPO9_HUMAN	Importin-9	115963	55705	NP_060555.2 NM_018085.4	IPO9_HUMAN	5
273	IPYR_HUMAN	IPYR_HUMAN	Inorganic pyrophosphatase	32660.1	5464	NP_066952.1 NM_021129.3	IPYR_HUMAN	5
274	KPRA_HUMAN	KPRA_HUMAN	Phosphoribosyl pyrophosphate synthase-associated protein 1	39393.7	5635	NP_002757.2 NM_002766.2	KPRA_HUMAN	5
275	KS6A1_HUMAN	KS6A1_HUMAN	Ribosomal protein S6 kinase alpha-1	82723	6195	NP_001006666.1 NM_001006665.1 NP_002944.2 NM_002953.3	KS6A1_HUMAN	5
276	KS6A3_HUMAN	KS6A3_HUMAN	Ribosomal protein S6 kinase alpha-3	83736	6197	NP_004577.1 NM_004586.2	KS6A3_HUMAN	5
277	LDHA_HUMAN	LDHA_HUMAN	L-lactate dehydrogenase A chain	36688.7	3939	NP_001128711.1 NM_001135239.1 NP_001158886.1 NM_001165414.1 NP_001158887.1 NM_001165415.1 NP_001158888.1 NM_001165416.1 NP_005557.1 NM_005566.3	LDHA_HUMAN	5
278	LYPA2_HUMAN	LYPA2_HUMAN	Acyl-protein thioesterase 2	24737	11313	NP_009191.1 NM_007260.2	LYPA2_HUMAN	5
279	MCM6_HUMAN	MCM6_HUMAN	DNA replication licensing factor MCM6	92889.3	4175	NP_005906.2 NM_005915.5	MCM6_HUMAN	5
280	MEP50_HUMAN	MEP50_HUMAN	Methylosome protein 50	36724.4	79084	NP_077007.1 NM_024102.2	MEP50_HUMAN	5
281	MGA_HUMAN	MGA_HUMAN	Maltase-glucoamylase, intestinal	209852	8972	NP_004659.2 NM_004668.2	MGA_HUMAN	5
282	MSH2_HUMAN	MSH2_HUMAN	DNA mismatch repair protein Msh2	104743	4436	NP_000242.1 NM_000251.2 NP_001245210.1 NM_001258281.1	MSH2_HUMAN	5
283	NCKP1_HUMAN	NCKP1_HUMAN	Nck-associated protein 1	128790	10787	NP_038464.1 NM_013436.3 NP_995314.1 NM_205842.1	NCKP1_HUMAN	5
284	NDKA_HUMAN	NDKA_HUMAN	Nucleoside diphosphate kinase A	17148.7	4830	NP_000260.1 NM_000269.2 NP_937818.1 NM_198175.1	NDKA_HUMAN	5
285	NED4L_HUMAN	NED4L_HUMAN	E3 ubiquitin-protein ligase NEDD4-like	111932	23327	NP_001138436.1 NM_001144964.1 NP_001138437.1 NM_001144965.1 NP_001138438.1 NM_001144966.2 NP_001138439.1 NM_001144967.2 NP_001138440.1 NM_001144968.1 NP_001138441.1 NM_001144969.1 NP_001138442.1 NM_001144970.2 NP_001138443.1 NM_001144971.1 NP_001230889.1 NM_001243960.1 NP_056092.2 NM_015277.5	NED4L_HUMAN	5
286	NIBL1_HUMAN	NIBL1_HUMAN	Niban-like protein 1	84137.9	64855	NP_001030611.1 NM_001035534.1 NP_073744.2 NM_022833.2	NIBL1_HUMAN	5
287	NUP93_HUMAN	NUP93_HUMAN	Nuclear pore complex protein Nup93	93488.3	9688	NP_001229724.1 NM_001242795.1 NP_001229725.1 NM_001242796.1 NP_055484.3 NM_014669.4	NUP93_HUMAN	5
288	PARK7_HUMAN	PARK7_HUMAN	Protein DJ-1	19891.1	11315	NP_001116849.1 NM_001123377.1 NP_009193.2 NM_007262.4	PARK7_HUMAN	5
289	PGK1_HUMAN	PGK1_HUMAN	Phosphoglycerate kinase 1	44614.7	5230	NP_000282.1 NM_000291.3	PGK1_HUMAN	5
290	PRDX5_HUMAN	PRDX5_HUMAN	Peroxiredoxin-5, mitochondrial	22086.4	25824	NP_036226.1 NM_012094.4 NP_857634.1 NM_181651.2 NP_857635.1 NM_181652.2	PRDX5_HUMAN	5
291	RAN_HUMAN	RAN_HUMAN	GTP-binding nuclear protein Ran	24423.1	5901	NP_006316.1 NM_006325.3	RAN_HUMAN	5
292	RL3_HUMAN	RL3_HUMAN	60S ribosomal protein L3	46108.9	6122	NP_000958.1 NM_000967.3	RL3_HUMAN	5
293	RNZ2_HUMAN	RNZ2_HUMAN	Zinc phosphodiesterase ELAC protein 2	92219	60528	NP_001159434.1 NM_001165962.1 NP_060597.4 NM_018127.6 NP_776065.1 NM_173717.1	RNZ2_HUMAN	5
294	RS15A_HUMAN	RS15A_HUMAN	40S ribosomal protein S15a	14839.5	6210	NP_001010.2 NM_001019.4 NP_001025180.1 NM_001030009.1	RS15A_HUMAN	5
295	SBP1_HUMAN	SBP1_HUMAN	Selenium-binding protein 1	52391	8991	NP_001245217.1 NM_001258288.1 NP_001245218.1 NM_001258289.1 NP_003935.2 NM_003944.3	SBP1_HUMAN	5
296	SMAP_HUMAN	SMAP_HUMAN	Small acidic protein	20332.5	10944	NP_055082.1 NM_014267.5	SMAP_HUMAN	5
297	SYAC_HUMAN	SYAC_HUMAN	Alanine--tRNA ligase, cytoplasmic	106810	16	NP_001596.2 NM_001605.2	SYAC_HUMAN	5
298	SYG_HUMAN	SYG_HUMAN	Glycine--tRNA ligase	83165.6	2617	NP_002038.2 NM_002047.2	SYG_HUMAN	5
299	SYQ_HUMAN	SYQ_HUMAN	Glutamine--tRNA ligase	87798.7	5859	NP_005042.1 NM_005051.2	SYQ_HUMAN	5
300	TCPB_HUMAN	TCPB_HUMAN	T-complex protein 1 subunit beta	57488.2	10576	NP_001185771.1 NM_001198842.1 NP_006422.1 NM_006431.2	TCPB_HUMAN	5
301	TCPD_HUMAN	TCPD_HUMAN	T-complex protein 1 subunit delta	57924.3	10575	NP_001243650.1 NM_001256721.1 NP_006421.2 NM_006430.3	TCPD_HUMAN	5
302	TCPG_HUMAN	TCPG_HUMAN	T-complex protein 1 subunit gamma	60533.9	7203	NP_001008800.1 NM_001008800.2 NP_005989.3 NM_005998.4	TCPG_HUMAN	5
303	TCPH_HUMAN	TCPH_HUMAN	T-complex protein 1 subunit eta	59366.6	10574	NP_001009570.1 NM_001009570.2 NP_001159756.1 NM_001166284.1 NP_001159757.1 NM_001166285.1 NP_006420.1 NM_006429.3	TCPH_HUMAN	5
304	THIO_HUMAN	THIO_HUMAN	Thioredoxin	11737.5	7295	NP_001231867.1 NM_001244938.1 NP_003320.2 NM_003329.3	THIO_HUMAN	5
305	TRI47_HUMAN	TRI47_HUMAN	Tripartite motif-containing protein 47	69532.2	91107	NP_258411.2 NM_033452.2	TRI47_HUMAN	5
306	UBP15_HUMAN	UBP15_HUMAN	Ubiquitin carboxyl-terminal hydrolase 15	112419	9958	NP_001239007.1 NM_001252078.1 NP_001239008.1 NM_001252079.1 NP_006304.1 NM_006313.2	UBP15_HUMAN	5
307	UPP1_HUMAN	UPP1_HUMAN	Uridine phosphorylase 1	33934.4	7378	NP_003355.1 NM_003364.2 NP_853628.1 NM_181597.1	UPP1_HUMAN	5
308	YRDC_HUMAN	YRDC_HUMAN	YrdC domain-containing protein, mitochondrial	29327.9	79693	NP_078916.3 NM_024640.3	YRDC_HUMAN	5
309	ACTN1_HUMAN	ACTN1_HUMAN	Alpha-actinin-1	103058	87	NP_001093.1 NM_001102.3 NP_001123476.1 NM_001130004.1 NP_001123477.1 NM_001130005.1	ACTN1_HUMAN	4
310	ANM5_HUMAN	ANM5_HUMAN	Protein arginine N-methyltransferase 5	72683.9	10419	NP_001034708.1 NM_001039619.1 NP_006100.2 NM_006109.3	ANM5_HUMAN	4
311	ARP2_HUMAN	ARP2_HUMAN	Actin-related protein 2	44760.8	10097	NP_001005386.1 NM_001005386.2 NP_005713.1 NM_005722.3	ARP2_HUMAN	4
312	BOLA2_HUMAN	BOLA2_HUMAN	BolA-like protein 2	10116.5	654483	NP_001026997.1 NM_001031827.1 NP_001034271.1 NM_001039182.1 XP_003960691.1 XM_003960642.1 XP_003960692.1 XM_003960643.1	BOLA2_HUMAN	4
313	CACL1_HUMAN	CACL1_HUMAN	CDK2-associated and cullin domain-containing protein 1	41063.8	143384	NP_722517.3 NM_153810.4	CACL1_HUMAN	4
314	CACO1_HUMAN	CACO1_HUMAN	Calcium-binding and coiled-coil domain-containing protein 1	77336.3	57658	NP_001137154.1 NM_001143682.1 NP_065949.1 NM_020898.2	CACO1_HUMAN	4
315	CASP9_HUMAN	CASP9_HUMAN	Caspase-9	46280.8	842	NP_001220.2 NM_001229.3 NP_127463.2 NM_032996.2	CASP9_HUMAN	4
316	CDK5_HUMAN	CDK5_HUMAN	Cyclin-dependent-like kinase 5	33304.5	1020	NP_001157882.1 NM_001164410.1 NP_004926.1 NM_004935.3	CDK5_HUMAN	4
317	CMBL_HUMAN	CMBL_HUMAN	Carboxymethylenebutenolidase homolog	28048.2	134147	NP_620164.1 NM_138809.3	CMBL_HUMAN	4
318	COPA_HUMAN	COPA_HUMAN	Coatomer subunit alpha	138346	1314	NP_001091868.1 NM_001098398.1 NP_004362.2 NM_004371.3	COPA_HUMAN	4
319	CUL1_HUMAN	CUL1_HUMAN	Cullin-1	89678.6	8454	NP_003583.2 NM_003592.2	CUL1_HUMAN	4
320	DDX1_HUMAN	DDX1_HUMAN	ATP-dependent RNA helicase DDX1	82432.2	1653	NP_004930.1 NM_004939.2	DDX1_HUMAN	4
321	DEOC_HUMAN	DEOC_HUMAN	Deoxyribose-phosphate aldolase	35230.8	51071	NP_057038.2 NM_015954.2	DEOC_HUMAN	4
322	DEST_HUMAN	DEST_HUMAN	Destrin	18505.7	11034	NP_001011546.1 NM_001011546.1 NP_006861.1 NM_006870.3	DEST_HUMAN	4
323	DPOLA_HUMAN	DPOLA_HUMAN	DNA polymerase alpha catalytic subunit	165913	5422	NP_058633.2 NM_016937.3	DPOLA_HUMAN	4
324	DSC3_HUMAN	DSC3_HUMAN	Desmocollin-3	99969	1825	NP_001932.2 NM_001941.3 NP_077741.2 NM_024423.2	DSC3_HUMAN	4
325	ERF3B_HUMAN	ERF3B_HUMAN	Eukaryotic peptide chain release factor GTP-binding subunit ERF3B	68883.2	23708	NP_060564.2 NM_018094.4	ERF3B_HUMAN	4
326	FABP5_HUMAN	FABP5_HUMAN	Fatty acid-binding protein, epidermal	15164.4	2171	NP_001435.1 NM_001444.2	FABP5_HUMAN	4
327	FBX22_HUMAN	FBX22_HUMAN	F-box only protein 22	44508.4	26263	NP_036302.1 NM_012170.3 NP_671717.1 NM_147188.2	FBX22_HUMAN	4
328	GBLP_HUMAN	GBLP_HUMAN	Guanine nucleotide-binding protein subunit beta-2-like 1	35076.7	10399	NP_006089.1 NM_006098.4	GBLP_HUMAN	4
329	GEMI5_HUMAN	GEMI5_HUMAN	Gem-associated protein 5	168589	25929	NP_001239085.1 NM_001252156.1 NP_056280.2 NM_015465.4	GEMI5_HUMAN	4
330	GGCT_HUMAN	GGCT_HUMAN	Gamma-glutamylcyclotransferase	21007.7	79017	NP_001186744.1 NM_001199815.1 NP_001186745.1 NM_001199816.1 NP_001186746.1 NM_001199817.1 NP_076956.1 NM_024051.3	GGCT_HUMAN	4
331	GNB1L_HUMAN	GNB1L_HUMAN	Guanine nucleotide-binding protein subunit beta-like protein 1	35618	54584	NP_443730.1 NM_053004.2	GNB1L_HUMAN	4
332	GRP78_HUMAN	GRP78_HUMAN	78 kDa glucose-regulated protein	72333	3309	NP_005338.1 NM_005347.4	GRP78_HUMAN	4
333	GSH0_HUMAN	GSH0_HUMAN	Glutamate--cysteine ligase regulatory subunit	30727.1	2730	NP_002052.1 NM_002061.2	GSH0_HUMAN	4
334	GSTM1_HUMAN	GSTM1_HUMAN	Glutathione S-transferase Mu 1	25711.8	2944	NP_000552.2 NM_000561.3 NP_666533.1 NM_146421.2	GSTM1_HUMAN	4
335	GSTM5_HUMAN	GSTM5_HUMAN	Glutathione S-transferase Mu 5	25674.8	2949	NP_000842.2 NM_000851.3	GSTM5_HUMAN	4
336	H2B1C_HUMAN	H2B1C_HUMAN	Histone H2B type 1-C/E/F/G/I	13906.1	8347	NP_003509.1 NM_003518.3 NP_003513.1 NM_003522.3 NP_003514.2 NM_003523.2 NP_003516.1 NM_003525.2 NP_003517.2 NM_003526.2 NP_066407.1 NM_021063.3	H2B1C_HUMAN	4
337	HNRPK_HUMAN	HNRPK_HUMAN	Heterogeneous nuclear ribonucleoprotein K	50976.3	3190	NP_002131.2 NM_002140.3 NP_112552.1 NM_031262.2 NP_112553.1 NM_031263.2	HNRPK_HUMAN	4
338	HORN_HUMAN	HORN_HUMAN	Hornerin	282390	388697	NP_001009931.1 NM_001009931.2	HORN_HUMAN	4
339	HPRT_HUMAN	HPRT_HUMAN	Hypoxanthine-guanine phosphoribosyltransferase	24579.4	3251	NP_000185.1 NM_000194.2	HPRT_HUMAN	4
340	HXK2_HUMAN	HXK2_HUMAN	Hexokinase-2	102380	3099	NP_000180.2 NM_000189.4	HXK2_HUMAN	4
341	IF4G1_HUMAN	IF4G1_HUMAN	Eukaryotic translation initiation factor 4 gamma 1	175491	1981	NP_886553.3 NM_182917.4 NP_937884.1 NM_198241.2 NP_937885.1 NM_198242.2	IF4G1_HUMAN	4
342	IPO4_HUMAN	IPO4_HUMAN	Importin-4	118715	79711	NP_078934.3 NM_024658.3	IPO4_HUMAN	4
343	K2C78_HUMAN	K2C78_HUMAN	Keratin, type II cytoskeletal 78	56865.9	196374	NP_775487.2 NM_173352.2	K2C78_HUMAN	4
344	KC1E_HUMAN	KC1E_HUMAN	Casein kinase I isoform epsilon	47315.1	1454	NP_001885.1 NM_001894.4 NP_689407.1 NM_152221.2	KC1E_HUMAN	4
345	KPRB_HUMAN	KPRB_HUMAN	Phosphoribosyl pyrophosphate synthase-associated protein 2	40925.8	5636	NP_001230865.1 NM_001243936.1 NP_001230869.1 NM_001243940.1 NP_001230870.1 NM_001243941.1 NP_001230871.1 NM_001243942.1 NP_002758.1 NM_002767.3	KPRB_HUMAN	4
346	KT3K_HUMAN	KT3K_HUMAN	Ketosamine-3-kinase	34412.3	79672	NP_078895.2 NM_024619.3	KT3K_HUMAN	4
347	MET2B_HUMAN	MET2B_HUMAN	Methyltransferase-like protein 2B	43426.1	55798	NP_060866.2 NM_018396.2	MET2B_HUMAN	4
348	MK08_HUMAN	MK08_HUMAN	Mitogen-activated protein kinase 8	48295.6	5599	NP_002741.1 NM_002750.2 NP_620634.1 NM_139046.1 NP_620635.1 NM_139047.1 NP_620637.1 NM_139049.1	MK08_HUMAN	4
349	NOSIP_HUMAN	NOSIP_HUMAN	Nitric oxide synthase-interacting protein	33172	51070	NP_001257889.1 NM_001270960.1 NP_057037.1 NM_015953.4	NOSIP_HUMAN	4
350	NTM1A_HUMAN	NTM1A_HUMAN	N-terminal Xaa-Pro-Lys N-methyltransferase 1	25387.1	28989	NP_054783.2 NM_014064.2	NTM1A_HUMAN	4
351	NU160_HUMAN	NU160_HUMAN	Nuclear pore complex protein Nup160	162121	23279	NP_056046.1 NM_015231.1	NU160_HUMAN	4
352	OBSL1_HUMAN	OBSL1_HUMAN	Obscurin-like protein 1	206947	23363	NP_001166879.1 NM_001173408.1 NP_056126.1 NM_015311.2	OBSL1_HUMAN	4
353	P85B_HUMAN	P85B_HUMAN	Phosphatidylinositol 3-kinase regulatory subunit beta	81545.3	5296	NP_005018.1 NM_005027.3	P85B_HUMAN	4
354	PDCD4_HUMAN	PDCD4_HUMAN	Programmed cell death protein 4	51735.3	27250	NP_055271.2 NM_014456.4 NP_663314.1 NM_145341.3	PDCD4_HUMAN	4
355	PIP_HUMAN	PIP_HUMAN	Prolactin-inducible protein	16572.5	5304	NP_002643.1 NM_002652.2	PIP_HUMAN	4
356	PP1B_HUMAN	PP1B_HUMAN	Serine/threonine-protein phosphatase PP1-beta catalytic subunit	37186.9	5500	NP_002700.1 NM_002709.2 NP_996759.1 NM_206876.1	PP1B_HUMAN	4
357	PP6R3_HUMAN	PP6R3_HUMAN	Serine/threonine-protein phosphatase 6 regulatory subunit 3	97669.1	55291	NP_001157632.1 NM_001164160.1 NP_001157633.1 NM_001164161.1 NP_001157634.1 NM_001164162.1 NP_001157635.1 NM_001164163.1 NP_001157636.1 NM_001164164.1 NP_060782.2 NM_018312.4	PP6R3_HUMAN	4
358	PPP6_HUMAN	PPP6_HUMAN	Serine/threonine-protein phosphatase 6 catalytic subunit	35144.3	5537	NP_001116827.1 NM_001123355.1 NP_001116841.1 NM_001123369.1 NP_002712.1 NM_002721.4	PPP6_HUMAN	4
359	PSA7_HUMAN	PSA7_HUMAN	Proteasome subunit alpha type-7	27886.9	5688	NP_002783.1 NM_002792.3	PSA7_HUMAN	4
360	PSMD2_HUMAN	PSMD2_HUMAN	26S proteasome non-ATPase regulatory subunit 2	100200	5708	NP_002799.3 NM_002808.3	PSMD2_HUMAN	4
361	PTN23_HUMAN	PTN23_HUMAN	Tyrosine-protein phosphatase non-receptor type 23	178974	25930	NP_056281.1 NM_015466.2	PTN23_HUMAN	4
362	PURA2_HUMAN	PURA2_HUMAN	Adenylosuccinate synthetase isozyme 2	50097.4	159	NP_001117.2 NM_001126.3	PURA2_HUMAN	4
363	RAB14_HUMAN	RAB14_HUMAN	Ras-related protein Rab-14	23897	51552	NP_057406.2 NM_016322.3	RAB14_HUMAN	4
364	RBBP7_HUMAN	RBBP7_HUMAN	Histone-binding protein RBBP7	47820.1	5931	NP_001185648.1 NM_001198719.1 NP_002884.1 NM_002893.3	RBBP7_HUMAN	4
365	RL23_HUMAN	RL23_HUMAN	60S ribosomal protein L23	14865.5	9349	NP_000969.1 NM_000978.3	RL23_HUMAN	4
366	RL30_HUMAN	RL30_HUMAN	60S ribosomal protein L30	12784.1	6156	NP_000980.1 NM_000989.3	RL30_HUMAN	4
367	RN114_HUMAN	RN114_HUMAN	E3 ubiquitin-protein ligase RNF114	25694.3	55905	NP_061153.1 NM_018683.3	RN114_HUMAN	4
368	RS6_HUMAN	RS6_HUMAN	40S ribosomal protein S6	28680.7	6194	NP_001001.2 NM_001010.2	RS6_HUMAN	4
369	RSSA_HUMAN	RSSA_HUMAN	40S ribosomal protein SA	32854.1	3921	NP_001012321.1 NM_001012321.1 NP_002286.2 NM_002295.4	RSSA_HUMAN	4
370	RTF1_HUMAN	RTF1_HUMAN	RNA polymerase-associated protein RTF1 homolog	80313.5	23168	NP_055953.3 NM_015138.4	RTF1_HUMAN	4
371	RUFY1_HUMAN	RUFY1_HUMAN	RUN and FYVE domain-containing protein 1	79817.9	80230	NP_001035541.1 NM_001040451.2 NP_001035542.1 NM_001040452.2 NP_079434.3 NM_025158.4	RUFY1_HUMAN	4
372	RUVB1_HUMAN	RUVB1_HUMAN	RuvB-like 1	50228	8607	NP_003698.1 NM_003707.2	RUVB1_HUMAN	4
373	SF3B3_HUMAN	SF3B3_HUMAN	Splicing factor 3B subunit 3	135577	23450	NP_036558.3 NM_012426.4	SF3B3_HUMAN	4
374	SHC1_HUMAN	SHC1_HUMAN	SHC-transforming protein 1	62822.1	6464	NP_001123512.1 NM_001130040.1 NP_001123513.1 NM_001130041.1 NP_001189788.1 NM_001202859.1 NP_003020.2 NM_003029.4 NP_892113.4 NM_183001.4	SHC1_HUMAN	4
375	SKP1_HUMAN	SKP1_HUMAN	S-phase kinase-associated protein 1	18658	6500	NP_008861.2 NM_006930.3 NP_733779.1 NM_170679.2	SKP1_HUMAN	4
376	SPB3_HUMAN	SPB3_HUMAN	Serpin B3	44564.6	6317	NP_008850.1 NM_006919.2	SPB3_HUMAN	4
377	SPEE_HUMAN	SPEE_HUMAN	Spermidine synthase	33824.7	6723	NP_003123.2 NM_003132.2	SPEE_HUMAN	4
378	SRR_HUMAN	SRR_HUMAN	Serine racemase	36566.2	63826	NP_068766.1 NM_021947.1	SRR_HUMAN	4
379	STAT2_HUMAN	STAT2_HUMAN	Signal transducer and activator of transcription 2	97916.3	6773	NP_005410.1 NM_005419.3 NP_938146.1 NM_198332.1	STAT2_HUMAN	4
380	TAGL2_HUMAN	TAGL2_HUMAN	Transgelin-2	22391.5	8407	NP_003555.1 NM_003564.1	TAGL2_HUMAN	4
381	TBC13_HUMAN	TBC13_HUMAN	TBC1 domain family member 13	46553.6	54662	NP_060671.3 NM_018201.3	TBC13_HUMAN	4
382	TBK1_HUMAN	TBK1_HUMAN	Serine/threonine-protein kinase TBK1	83642.2	29110	NP_037386.1 NM_013254.3	TBK1_HUMAN	4
383	TCPA_HUMAN	TCPA_HUMAN	T-complex protein 1 subunit alpha	60343.6	6950	NP_110379.2 NM_030752.2	TCPA_HUMAN	4
384	TF3C4_HUMAN	TF3C4_HUMAN	General transcription factor 3C polypeptide 4	91982.4	9329	NP_036336.2 NM_012204.2	TF3C4_HUMAN	4
385	TGM1_HUMAN	TGM1_HUMAN	Protein-glutamine gamma-glutamyltransferase K	89786.7	7051	NP_000350.1 NM_000359.2	TGM1_HUMAN	4
386	TIF1B_HUMAN	TIF1B_HUMAN	Transcription intermediary factor 1-beta	88549.7	10155	NP_005753.1 NM_005762.2	TIF1B_HUMAN	4
387	TRI65_HUMAN	TRI65_HUMAN	Tripartite motif-containing protein 65	57353.4	201292	NP_001243053.1 NM_001256124.1 NP_775818.2 NM_173547.3	TRI65_HUMAN	4
388	TWF2_HUMAN	TWF2_HUMAN	Twinfilin-2	39548.1	11344	NP_009215.1 NM_007284.3	TWF2_HUMAN	4
389	U5S1_HUMAN	U5S1_HUMAN	116 kDa U5 small nuclear ribonucleoprotein component	109436	9343	NP_001136077.1 NM_001142605.1 NP_001245282.1 NM_001258353.1 NP_004238.3 NM_004247.3	U5S1_HUMAN	4
390	UB2L6_HUMAN	UB2L6_HUMAN	Ubiquitin/ISG15-conjugating enzyme E2 L6	17768.7	9246	NP_004214.1 NM_004223.4 NP_937826.1 NM_198183.2	UB2L6_HUMAN	4
391	UBE3A_HUMAN	UBE3A_HUMAN	Ubiquitin-protein ligase E3A	100688	7337	NP_000453.2 NM_000462.3 NP_570853.1 NM_130838.1 NP_570854.1 NM_130839.2	UBE3A_HUMAN	4
392	UBP19_HUMAN	UBP19_HUMAN	Ubiquitin carboxyl-terminal hydrolase 19	145651	10869	NP_001186089.1 NM_001199160.1 NP_001186090.1 NM_001199161.1 NP_001186091.1 NM_001199162.1 NP_006668.1 NM_006677.2	UBP19_HUMAN	4
393	UBP47_HUMAN	UBP47_HUMAN	Ubiquitin carboxyl-terminal hydrolase 47	157311	55031	NP_060414.3 NM_017944.3	UBP47_HUMAN	4
394	UBXN1_HUMAN	UBXN1_HUMAN	UBX domain-containing protein 1	33325.3	51035	NP_056937.2 NM_015853.3	UBXN1_HUMAN	4
395	UCK2_HUMAN	UCK2_HUMAN	Uridine-cytidine kinase 2	29299.2	7371	NP_036606.2 NM_012474.4	UCK2_HUMAN	4
396	UFC1_HUMAN	UFC1_HUMAN	Ubiquitin-fold modifier-conjugating enzyme 1	19458.4	51506	NP_057490.2 NM_016406.3	UFC1_HUMAN	4
397	UN45A_HUMAN	UN45A_HUMAN	Protein unc-45 homolog A	103077	55898	NP_001034764.1 NM_001039675.1 NP_061141.2 NM_018671.3	UN45A_HUMAN	4
398	WDR4_HUMAN	WDR4_HUMAN	tRNA (guanine-N(7)-)-methyltransferase non-catalytic subunit WDR4	45489.7	10785	NP_001247403.1 NM_001260474.1 NP_001247404.1 NM_001260475.1 NP_001247405.1 NM_001260476.1 NP_001247406.1 NM_001260477.1 NP_061139.2 NM_018669.5 NP_387510.1 NM_033661.4	WDR4_HUMAN	4
399	ZCCHL_HUMAN	ZCCHL_HUMAN	Zinc finger CCCH-type antiviral protein 1-like	32962	92092	NP_542391.2 NM_080660.3	ZCCHL_HUMAN	4

## Sheet: Low Salt  Sample Rep 1
Project hierarchy
Sample: Low Salt - CENP-W-GFP Sample - Rep1
	Analysis: C3642FD - Merge 4 bandes
#	Identifier	Name in myProMS	Description	Mol. weight (Da)	Entrez GeneID	RefSeq	UniProt ID	Matching peptides
								All
1	MYH9_HUMAN	MYH9_HUMAN	Myosin-9	226532	4627	NP_002464.1 NM_002473.4	MYH9_HUMAN	375
2	MYH10_HUMAN	MYH10_HUMAN	Myosin-10	228999	4628	NP_001242941.1 NM_001256012.1 NP_001243024.1 NM_001256095.1 NP_005955.3 NM_005964.3	MYH10_HUMAN	242
3	SPTN1_HUMAN	SPTN1_HUMAN	Spectrin alpha chain, non-erythrocytic 1	284539	6709	NP_001123910.1 NM_001130438.2 NP_001182461.1 NM_001195532.1 NP_003118.2 NM_003127.3	SPTN1_HUMAN	181
4	SPTB2_HUMAN	SPTB2_HUMAN	Spectrin beta chain, non-erythrocytic 1	274609	6711	NP_003119.2 NM_003128.2 NP_842565.2 NM_178313.2	SPTB2_HUMAN	145
5	KI67_HUMAN	KI67_HUMAN	Antigen KI-67	358694	4288	NP_001139438.1 NM_001145966.1 NP_002408.3 NM_002417.4	KI67_HUMAN	119
6	MY18A_HUMAN	MY18A_HUMAN	Unconventional myosin-XVIIIa	233115	399687	NP_510880.2 NM_078471.3 NP_976063.1 NM_203318.1	MY18A_HUMAN	118
7	MYO1B_HUMAN	MYO1B_HUMAN	Unconventional myosin-Ib	131985	4430	NP_001123630.1 NM_001130158.1 NP_001155291.1 NM_001161819.1 NP_036355.2 NM_012223.3	MYO1B_HUMAN	113
8	CLH1_HUMAN	CLH1_HUMAN	Clathrin heavy chain 1	191615	1213	NP_004850.1 NM_004859.3	CLH1_HUMAN	111
9	ACTG_HUMAN	ACTG_HUMAN	Actin, cytoplasmic 2	41792.9	71	NP_001186883.1 NM_001199954.1 NP_001605.1 NM_001614.3	ACTG_HUMAN	102
10	ACTB_HUMAN	ACTB_HUMAN	Actin, cytoplasmic 1	41736.8	60	NP_001092.1 NM_001101.3	ACTB_HUMAN	99
11	SVIL_HUMAN	SVIL_HUMAN	Supervillin	247746	6840	NP_003165.2 NM_003174.3 NP_068506.2 NM_021738.2	SVIL_HUMAN	91
12	TOP2B_HUMAN	TOP2B_HUMAN	DNA topoisomerase 2-beta	183267	7155	NP_001059.2 NM_001068.3	TOP2B_HUMAN	90
13	FLNA_HUMAN	FLNA_HUMAN	Filamin-A	280739	2316	NP_001104026.1 NM_001110556.1 NP_001447.2 NM_001456.3	FLNA_HUMAN	84
14	TOP2A_HUMAN	TOP2A_HUMAN	DNA topoisomerase 2-alpha	174385	7153	NP_001058.2 NM_001067.3	TOP2A_HUMAN	84
15	NUMA1_HUMAN	NUMA1_HUMAN	Nuclear mitotic apparatus protein 1	238260	4926	NP_006176.2 NM_006185.2	NUMA1_HUMAN	83
16	LMO7_HUMAN	LMO7_HUMAN	LIM domain only protein 7	192696	4008	NP_005349.3 NM_005358.5 NP_056667.2 NM_015842.2	LMO7_HUMAN	82
17	PRKDC_HUMAN	PRKDC_HUMAN	DNA-dependent protein kinase catalytic subunit	469089	5591	NP_001075109.1 NM_001081640.1 NP_008835.5 NM_006904.6	PRKDC_HUMAN	81
18	K2C8_HUMAN	K2C8_HUMAN	Keratin, type II cytoskeletal 8	53704.3	3856	NP_001243222.1 NM_001256293.1 NP_002264.1 NM_002273.3	K2C8_HUMAN	71
19	ACTN4_HUMAN	ACTN4_HUMAN	Alpha-actinin-4	104854	81	NP_004915.2 NM_004924.4	ACTN4_HUMAN	70
20	MYO1E_HUMAN	MYO1E_HUMAN	Unconventional myosin-Ie	127062	4643	NP_004989.2 NM_004998.3	MYO1E_HUMAN	69
21	TBB5_HUMAN	TBB5_HUMAN	Tubulin beta chain	49670.8	203068	NP_821133.1 NM_178014.2	TBB5_HUMAN	64
22	ACTC_HUMAN	ACTC_HUMAN	Actin, alpha cardiac muscle 1	42019	70	NP_005150.1 NM_005159.4	ACTC_HUMAN	63
23	MPRIP_HUMAN	MPRIP_HUMAN	Myosin phosphatase Rho-interacting protein	116533	23164	NP_055949.2 NM_015134.3 NP_958431.2 NM_201274.3	MPRIP_HUMAN	63
24	FAS_HUMAN	FAS_HUMAN	Fatty acid synthase	273427	2194	NP_004095.4 NM_004104.4	FAS_HUMAN	60
25	FLNB_HUMAN	FLNB_HUMAN	Filamin-B	278164	2317	NP_001157789.1 NM_001164317.1 NP_001157790.1 NM_001164318.1 NP_001157791.1 NM_001164319.1 NP_001448.2 NM_001457.3	FLNB_HUMAN	60
26	ACTN1_HUMAN	ACTN1_HUMAN	Alpha-actinin-1	103058	87	NP_001093.1 NM_001102.3 NP_001123476.1 NM_001130004.1 NP_001123477.1 NM_001130005.1	ACTN1_HUMAN	59
27	SP16H_HUMAN	SP16H_HUMAN	FACT complex subunit SPT16	119914	11198	NP_009123.1 NM_007192.3	SP16H_HUMAN	58
28	TBB4B_HUMAN	TBB4B_HUMAN	Tubulin beta-4B chain	49831	10383	NP_006079.1 NM_006088.5	TBB4B_HUMAN	57
29	MYO1C_HUMAN	MYO1C_HUMAN	Unconventional myosin-Ic	121682	4641	NP_001074248.1 NM_001080779.1 NP_001074419.1 NM_001080950.1 NP_203693.3 NM_033375.4	MYO1C_HUMAN	56
30	MYO6_HUMAN	MYO6_HUMAN	Unconventional myosin-VI	149691	4646	NP_004990.3 NM_004999.3	MYO6_HUMAN	56
31	RAI14_HUMAN	RAI14_HUMAN	Ankycorbin	110041	26064	NP_001138992.1 NM_001145520.1 NP_001138993.1 NM_001145521.1 NP_001138994.1 NM_001145522.1 NP_001138995.1 NM_001145523.1 NP_001138997.1 NM_001145525.1 NP_056392.2 NM_015577.2	RAI14_HUMAN	55
32	TBB2A_HUMAN	TBB2A_HUMAN	Tubulin beta-2A chain	49907	7280	NP_001060.1 NM_001069.2	TBB2A_HUMAN	54
33	TBB2B_HUMAN	TBB2B_HUMAN	Tubulin beta-2B chain	49953.1	347733	NP_821080.1 NM_178012.4	TBB2B_HUMAN	54
34	K1C16_HUMAN	K1C16_HUMAN	Keratin, type I cytoskeletal 16	51267.8	3868	NP_005548.2 NM_005557.3	K1C16_HUMAN	53
35	LIMA1_HUMAN	LIMA1_HUMAN	LIM domain and actin-binding protein 1	85225.6	51474	NP_001107018.1 NM_001113546.1 NP_001107019.1 NM_001113547.1 NP_001230704.1 NM_001243775.1 NP_057441.1 NM_016357.4	LIMA1_HUMAN	53
36	DESP_HUMAN	DESP_HUMAN	Desmoplakin	331774	1832	NP_001008844.1 NM_001008844.1 NP_004406.2 NM_004415.2	DESP_HUMAN	52
37	K2C1_HUMAN	K2C1_HUMAN	Keratin, type II cytoskeletal 1	66038.8	3848	NP_006112.3 NM_006121.3	K2C1_HUMAN	51
38	XRCC6_HUMAN	XRCC6_HUMAN	X-ray repair cross-complementing protein 6	69843.1	2547	NP_001460.1 NM_001469.3	XRCC6_HUMAN	51
39	K1C18_HUMAN	K1C18_HUMAN	Keratin, type I cytoskeletal 18	48057.8	3875	NP_000215.1 NM_000224.2 NP_954657.1 NM_199187.1	K1C18_HUMAN	50
40	NEXN_HUMAN	NEXN_HUMAN	Nexilin	80658.3	91624	NP_001165780.1 NM_001172309.1 NP_653174.3 NM_144573.3	NEXN_HUMAN	50
41	IPO5_HUMAN	IPO5_HUMAN	Importin-5	123630	3843	NP_002262.3 NM_002271.4	IPO5_HUMAN	49
42	XRCC5_HUMAN	XRCC5_HUMAN	X-ray repair cross-complementing protein 5	82704.6	7520	NP_066964.1 NM_021141.3	XRCC5_HUMAN	49
43	PLEC_HUMAN	PLEC_HUMAN	Plectin	531791	5339	NP_000436.2 NM_000445.3 NP_958780.1 NM_201378.2 NP_958781.1 NM_201379.1 NP_958782.1 NM_201380.2 NP_958783.1 NM_201381.1 NP_958784.1 NM_201382.2 NP_958785.1 NM_201383.1 NP_958786.1 NM_201384.1	PLEC_HUMAN	48
44	SMCA5_HUMAN	SMCA5_HUMAN	SWI/SNF-related matrix-associated actin-dependent regulator of chromatin subfamily A member 5	121905	8467	NP_003592.3 NM_003601.3	SMCA5_HUMAN	47
45	CYTSA_HUMAN	CYTSA_HUMAN	Cytospin-A	124602	23384	NP_056145.3 NM_015330.3	CYTSA_HUMAN	46
46	K2C6A_HUMAN	K2C6A_HUMAN	Keratin, type II cytoskeletal 6A	60045	3853	NP_005545.1 NM_005554.3	K2C6A_HUMAN	46
47	K2C6C_HUMAN	K2C6C_HUMAN	Keratin, type II cytoskeletal 6C	60025	286887	NP_775109.2 NM_173086.4	K2C6C_HUMAN	46
48	TBA1B_HUMAN	TBA1B_HUMAN	Tubulin alpha-1B chain	50151.6	10376	NP_006073.2 NM_006082.2	TBA1B_HUMAN	46
49	K2C6B_HUMAN	K2C6B_HUMAN	Keratin, type II cytoskeletal 6B	60067	3854	NP_005546.2 NM_005555.3	K2C6B_HUMAN	45
50	MYH11_HUMAN	MYH11_HUMAN	Myosin-11	227339	4629	NP_001035202.1 NM_001040113.1 NP_001035203.1 NM_001040114.1 NP_002465.1 NM_002474.2 NP_074035.1 NM_022844.2	MYH11_HUMAN	45
51	TBA1C_HUMAN	TBA1C_HUMAN	Tubulin alpha-1C chain	49895.4	84790	NP_116093.1 NM_032704.3	TBA1C_HUMAN	45
52	K1C14_HUMAN	K1C14_HUMAN	Keratin, type I cytoskeletal 14	51561.5	3861	NP_000517.2 NM_000526.4	K1C14_HUMAN	44
53	TBA1A_HUMAN	TBA1A_HUMAN	Tubulin alpha-1A chain	50135.6	7846	NP_001257328.1 NM_001270399.1 NP_001257329.1 NM_001270400.1 NP_006000.2 NM_006009.3	TBA1A_HUMAN	44
54	HNRPM_HUMAN	HNRPM_HUMAN	Heterogeneous nuclear ribonucleoprotein M	77515.6	4670	NP_005959.2 NM_005968.4 NP_112480.2 NM_031203.3	HNRPM_HUMAN	43
55	IQGA1_HUMAN	IQGA1_HUMAN	Ras GTPase-activating-like protein IQGAP1	189252	8826	NP_003861.1 NM_003870.3	IQGA1_HUMAN	43
56	K1C9_HUMAN	K1C9_HUMAN	Keratin, type I cytoskeletal 9	62064.4	3857	NP_000217.2 NM_000226.3	K1C9_HUMAN	43
57	BAZ1B_HUMAN	BAZ1B_HUMAN	Tyrosine-protein kinase BAZ1B	170903	9031	NP_115784.1 NM_032408.3	BAZ1B_HUMAN	42
58	RSF1_HUMAN	RSF1_HUMAN	Remodeling and spacing factor 1	163821	51773	NP_057662.3 NM_016578.3	RSF1_HUMAN	42
59	TBB4A_HUMAN	TBB4A_HUMAN	Tubulin beta-4A chain	49585.8	10382	NP_006078.2 NM_006087.2	TBB4A_HUMAN	42
60	GCN1L_HUMAN	GCN1L_HUMAN	Translational activator GCN1	292758	10985	NP_006827.1 NM_006836.1	GCN1L_HUMAN	41
61	VIME_HUMAN	VIME_HUMAN	Vimentin	53651.7	7431	NP_003371.2 NM_003380.3	VIME_HUMAN	41
62	K1C10_HUMAN	K1C10_HUMAN	Keratin, type I cytoskeletal 10	58827.1	3858	NP_000412.3 NM_000421.3	K1C10_HUMAN	40
63	PHIP_HUMAN	PHIP_HUMAN	PH-interacting protein	206689	55023	NP_060404.3 NM_017934.5	PHIP_HUMAN	40
64	EPIPL_HUMAN	EPIPL_HUMAN	Epiplakin	555621	83481	NP_112598.2 NM_031308.1	EPIPL_HUMAN	39
65	K22E_HUMAN	K22E_HUMAN	Keratin, type II cytoskeletal 2 epidermal	65432.9	3849	NP_000414.2 NM_000423.2	K22E_HUMAN	39
66	SSRP1_HUMAN	SSRP1_HUMAN	FACT complex subunit SSRP1	81074.9	6749	NP_003137.1 NM_003146.2	SSRP1_HUMAN	39
67	HSP7C_HUMAN	HSP7C_HUMAN	Heat shock cognate 71 kDa protein	70898.1	3312	NP_006588.1 NM_006597.4 NP_694881.1 NM_153201.2	HSP7C_HUMAN	38
68	ILF3_HUMAN	ILF3_HUMAN	Interleukin enhancer-binding factor 3	95338.4	3609	NP_001131145.1 NM_001137673.1 NP_004507.2 NM_004516.3 NP_036350.2 NM_012218.3 NP_060090.2 NM_017620.2 NP_703194.1 NM_153464.2	ILF3_HUMAN	38
69	POTEE_HUMAN	POTEE_HUMAN	POTE ankyrin domain family member E	121363	445582	NP_001077007.1 NM_001083538.1	POTEE_HUMAN	38
70	ALBU_HUMAN	ALBU_HUMAN	Serum albumin	69366.7	213	NP_000468.1 NM_000477.5	ALBU_HUMAN	37
71	DHX9_HUMAN	DHX9_HUMAN	ATP-dependent RNA helicase A	140959	1660	NP_001348.2 NM_001357.4	DHX9_HUMAN	37
72	DREB_HUMAN	DREB_HUMAN	Drebrin	71429.3	1627	NP_004386.2 NM_004395.3 NP_543157.1 NM_080881.2	DREB_HUMAN	37
73	MYL6_HUMAN	MYL6_HUMAN	Myosin light polypeptide 6	16930.1	4637	NP_066299.2 NM_021019.4 NP_524147.2 NM_079423.3	MYL6_HUMAN	37
74	TPM3_HUMAN	TPM3_HUMAN	Tropomyosin alpha-3 chain	32950	7170	NP_001036816.1 NM_001043351.1 NP_001036817.1 NM_001043352.1 NP_689476.2 NM_152263.2 NP_705935.1 NM_153649.3	TPM3_HUMAN	37
75	TPM4_HUMAN	TPM4_HUMAN	Tropomyosin alpha-4 chain	28521.8	7171	NP_001138632.1 NM_001145160.1 NP_003281.1 NM_003290.2	TPM4_HUMAN	37
76	DDB1_HUMAN	DDB1_HUMAN	DNA damage-binding protein 1	126968	1642	NP_001914.3 NM_001923.4	DDB1_HUMAN	36
77	H2B1C_HUMAN	H2B1C_HUMAN	Histone H2B type 1-C/E/F/G/I	13906.1	8347	NP_003509.1 NM_003518.3 NP_003513.1 NM_003522.3 NP_003514.2 NM_003523.2 NP_003516.1 NM_003525.2 NP_003517.2 NM_003526.2 NP_066407.1 NM_021063.3	H2B1C_HUMAN	36
78	HS90B_HUMAN	HS90B_HUMAN	Heat shock protein HSP 90-beta	83264.2	3326	NP_001258898.1 NM_001271969.1 NP_001258899.1 NM_001271970.1 NP_001258900.1 NM_001271971.1 NP_031381.2 NM_007355.3	HS90B_HUMAN	36
79	MYO5A_HUMAN	MYO5A_HUMAN	Unconventional myosin-Va	215405	4644	NP_000250.3 NM_000259.3	MYO5A_HUMAN	36
80	H2B1B_HUMAN	H2B1B_HUMAN	Histone H2B type 1-B	13950.2	3018	NP_066406.1 NM_021062.2	H2B1B_HUMAN	35
81	HNRPU_HUMAN	HNRPU_HUMAN	Heterogeneous nuclear ribonucleoprotein U	90584.5	3192	NP_004492.2 NM_004501.3 NP_114032.2 NM_031844.2	HNRPU_HUMAN	35
82	LIMC1_HUMAN	LIMC1_HUMAN	LIM and calponin homology domains-containing protein 1	121867	22998	NP_001106188.1 NM_001112717.1 NP_001106189.1 NM_001112718.1 NP_001106190.1 NM_001112719.1 NP_001106191.1 NM_001112720.1 NP_055803.2 NM_014988.2	LIMC1_HUMAN	35
83	TBA4A_HUMAN	TBA4A_HUMAN	Tubulin alpha-4A chain	49924.4	7277	NP_005991.1 NM_006000.1	TBA4A_HUMAN	35
84	TCF20_HUMAN	TCF20_HUMAN	Transcription factor 20	211771	6942	NP_005641.1 NM_005650.1 NP_852469.1 NM_181492.1	TCF20_HUMAN	35
85	DYHC1_HUMAN	DYHC1_HUMAN	Cytoplasmic dynein 1 heavy chain 1	532408	1778	NP_001367.2 NM_001376.4	DYHC1_HUMAN	34
86	K1C17_HUMAN	K1C17_HUMAN	Keratin, type I cytoskeletal 17	48105.7	3872	NP_000413.1 NM_000422.2	K1C17_HUMAN	34
87	TBB3_HUMAN	TBB3_HUMAN	Tubulin beta-3 chain	50432.7	10381	NP_001184110.1 NM_001197181.1 NP_006077.2 NM_006086.3	TBB3_HUMAN	34
88	ML12B_HUMAN	ML12B_HUMAN	Myosin regulatory light chain 12B	19779.2	103910	NP_001138416.1 NM_001144944.1 NP_001138417.1 NM_001144945.1 NP_291024.1 NM_033546.3	ML12B_HUMAN	33
89	TPM1_HUMAN	TPM1_HUMAN	Tropomyosin alpha-1 chain	32708.6	7168	NP_000357.3 NM_000366.5 NP_001018005.1 NM_001018005.1 NP_001018006.1 NM_001018006.1 NP_001018007.1 NM_001018007.1 NP_001018008.1 NM_001018008.1	TPM1_HUMAN	33
90	FLII_HUMAN	FLII_HUMAN	Protein flightless-1 homolog	144751	2314	NP_001243193.1 NM_001256264.1 NP_001243194.1 NM_001256265.1 NP_002009.1 NM_002018.3	FLII_HUMAN	32
91	HS90A_HUMAN	HS90A_HUMAN	Heat shock protein HSP 90-alpha	84659.7	3320	NP_001017963.2 NM_001017963.2 NP_005339.3 NM_005348.3	HS90A_HUMAN	32
92	K2C5_HUMAN	K2C5_HUMAN	Keratin, type II cytoskeletal 5	62378.4	3852	NP_000415.2 NM_000424.3	K2C5_HUMAN	32
93	ML12A_HUMAN	ML12A_HUMAN	Myosin regulatory light chain 12A	19794.1	10627	NP_006462.1 NM_006471.2	ML12A_HUMAN	32
94	MBB1A_HUMAN	MBB1A_HUMAN	Myb-binding protein 1A	148855	10514	NP_001099008.1 NM_001105538.1 NP_055335.2 NM_014520.3	MBB1A_HUMAN	31
95	RIR1_HUMAN	RIR1_HUMAN	Ribonucleoside-diphosphate reductase large subunit	90070.2	6240	NP_001024.1 NM_001033.3	RIR1_HUMAN	31
96	TPM2_HUMAN	TPM2_HUMAN	Tropomyosin beta chain	32850.7	7169	NP_003280.2 NM_003289.3 NP_998839.1 NM_213674.1	TPM2_HUMAN	31
97	XPO2_HUMAN	XPO2_HUMAN	Exportin-2	110417	1434	NP_001243064.1 NM_001256135.1 NP_001307.2 NM_001316.3	XPO2_HUMAN	31
98	ATAD2_HUMAN	ATAD2_HUMAN	ATPase family AAA domain-containing protein 2	158554	29028	NP_054828.2 NM_014109.3	ATAD2_HUMAN	30
99	EF2_HUMAN	EF2_HUMAN	Elongation factor 2	95338.2	1938	NP_001952.1 NM_001961.3	EF2_HUMAN	30
100	H4_HUMAN	H4_HUMAN	Histone H4	11367.3	8370	NP_001029249.1 NM_001034077.4 NP_003486.1 NM_003495.2 NP_003529.1 NM_003538.3 NP_003530.1 NM_003539.3 NP_003531.1 NM_003540.3 NP_003532.1 NM_003541.2 NP_003533.1 NM_003542.3 NP_003534.1 NM_003543.3 NP_003535.1 NM_003544.2 NP_003536.1 NM_003545.3 NP_003537.1 NM_003546.2 NP_003539.1 NM_003548.2 NP_068803.1 NM_021968.3 NP_778224.1 NM_175054.2	H4_HUMAN	30
101	MATR3_HUMAN	MATR3_HUMAN	Matrin-3	94623.3	9782	NP_001181883.1 NM_001194954.1 NP_001181884.1 NM_001194955.1 NP_001181885.1 NM_001194956.1 NP_061322.2 NM_018834.5 NP_954659.1 NM_199189.2	MATR3_HUMAN	30
102	SPTN2_HUMAN	SPTN2_HUMAN	Spectrin beta chain, non-erythrocytic 2	271325	6712	NP_008877.1 NM_006946.2	SPTN2_HUMAN	30
103	XPO1_HUMAN	XPO1_HUMAN	Exportin-1	123386	7514	NP_003391.1 NM_003400.3	XPO1_HUMAN	30
104	H31_HUMAN	H31_HUMAN	Histone H3.1	15404.1	8968	NP_003520.1 NM_003529.2 NP_003521.2 NM_003530.4 NP_003522.1 NM_003531.2 NP_003523.1 NM_003532.2 NP_003524.1 NM_003533.2 NP_003525.1 NM_003534.2 NP_003526.1 NM_003535.2 NP_003527.1 NM_003536.2 NP_003528.1 NM_003537.3 NP_066298.1 NM_021018.2	H31_HUMAN	29
105	NAT10_HUMAN	NAT10_HUMAN	N-acetyltransferase 10	115730	55226	NP_001137502.1 NM_001144030.1 NP_078938.2 NM_024662.2	NAT10_HUMAN	29
106	STAT3_HUMAN	STAT3_HUMAN	Signal transducer and activator of transcription 3	88067.8	6774	NP_003141.2 NM_003150.3 NP_644805.1 NM_139276.2 NP_998827.1 NM_213662.1	STAT3_HUMAN	29
107	IMB1_HUMAN	IMB1_HUMAN	Importin subunit beta-1	97170.2	3837	NP_002256.2 NM_002265.4	IMB1_HUMAN	28
108	IPO7_HUMAN	IPO7_HUMAN	Importin-7	119517	10527	NP_006382.1 NM_006391.2	IPO7_HUMAN	28
109	MYO5C_HUMAN	MYO5C_HUMAN	Unconventional myosin-Vc	202810	55930	NP_061198.2 NM_018728.3	MYO5C_HUMAN	28
110	PRDX1_HUMAN	PRDX1_HUMAN	Peroxiredoxin-1	22110.4	5052	NP_001189360.1 NM_001202431.1 NP_002565.1 NM_002574.3 NP_859047.1 NM_181696.2 NP_859048.1 NM_181697.2	PRDX1_HUMAN	28
111	UBA1_HUMAN	UBA1_HUMAN	Ubiquitin-like modifier-activating enzyme 1	117849	7317	NP_003325.2 NM_003334.3 NP_695012.1 NM_153280.2	UBA1_HUMAN	28
112	DDX21_HUMAN	DDX21_HUMAN	Nucleolar RNA helicase 2	87344.4	9188	NP_001243839.1 NM_001256910.1 NP_004719.2 NM_004728.3	DDX21_HUMAN	27
113	EF1A1_HUMAN	EF1A1_HUMAN	Elongation factor 1-alpha 1	50140.9	1915	NP_001393.1 NM_001402.5	EF1A1_HUMAN	27
114	POTEF_HUMAN	POTEF_HUMAN	POTE ankyrin domain family member F	121445	728378	NP_001093241.1 NM_001099771.2	POTEF_HUMAN	27
115	PUR2_HUMAN	PUR2_HUMAN	Trifunctional purine biosynthetic protein adenosine-3	107767	2618	NP_000810.1 NM_000819.4 NP_001129477.1 NM_001136005.1 NP_001129478.1 NM_001136006.1 NP_780294.1 NM_175085.2	PUR2_HUMAN	27
116	TOP1_HUMAN	TOP1_HUMAN	DNA topoisomerase 1	90725.8	7150	NP_003277.1 NM_003286.2	TOP1_HUMAN	27
117	ACTBL_HUMAN	ACTBL_HUMAN	Beta-actin-like protein 2	42003.2	345651	NP_001017992.1 NM_001017992.3	ACTBL_HUMAN	26
118	SC16A_HUMAN	SC16A_HUMAN	Protein transport protein Sec16A	233517	9919	NP_055681.1 NM_014866.1	SC16A_HUMAN	26
119	NEB2_HUMAN	NEB2_HUMAN	Neurabin-2	89192.1	84687	NP_115984.3 NM_032595.3	NEB2_HUMAN	25
120	MCM3_HUMAN	MCM3_HUMAN	DNA replication licensing factor MCM3	90980.8	4172	NP_001257401.1 NM_001270472.1 NP_002379.3 NM_002388.4	MCM3_HUMAN	24
121	MCM5_HUMAN	MCM5_HUMAN	DNA replication licensing factor MCM5	82285.5	4174	NP_006730.2 NM_006739.3	MCM5_HUMAN	24
122	MISP_HUMAN	MISP_HUMAN	Mitotic interactor and substrate of PLK1	75356.5	126353	NP_775752.1 NM_173481.2	MISP_HUMAN	24
123	MYL9_HUMAN	MYL9_HUMAN	Myosin regulatory light polypeptide 9	19827.2	10398	NP_006088.2 NM_006097.4 NP_852667.1 NM_181526.2	MYL9_HUMAN	24
124	MYPT1_HUMAN	MYPT1_HUMAN	Protein phosphatase 1 regulatory subunit 12A	115281	4659	NP_001137357.1 NM_001143885.1 NP_001137358.1 NM_001143886.1 NP_001231919.1 NM_001244990.1 NP_001231921.1 NM_001244992.1 NP_002471.1 NM_002480.2	MYPT1_HUMAN	24
125	POTEJ_HUMAN	POTEJ_HUMAN	POTE ankyrin domain family member J	117390	653781	XP_934799.2 XM_929706.4	POTEJ_HUMAN	24
126	RAI1_HUMAN	RAI1_HUMAN	Retinoic acid-induced protein 1	203352	10743	NP_109590.3 NM_030665.3	RAI1_HUMAN	24
127	SF3B3_HUMAN	SF3B3_HUMAN	Splicing factor 3B subunit 3	135577	23450	NP_036558.3 NM_012426.4	SF3B3_HUMAN	24
128	TMOD3_HUMAN	TMOD3_HUMAN	Tropomodulin-3	39594.8	29766	NP_055362.1 NM_014547.4	TMOD3_HUMAN	24
129	XPC_HUMAN	XPC_HUMAN	DNA repair protein complementing XP-C cells	105953	7508	NP_001139241.1 NM_001145769.1 NP_004619.3 NM_004628.4	XPC_HUMAN	24
130	CAPZB_HUMAN	CAPZB_HUMAN	F-actin-capping protein subunit beta	31350.5	832	NP_001193469.1 NM_001206540.1 NP_004921.1 NM_004930.3	CAPZB_HUMAN	23
131	CENPT_HUMAN	CENPT_HUMAN	Centromere protein T	60422.7	80152	NP_079358.3 NM_025082.3	CENPT_HUMAN	23
132	CHD1_HUMAN	CHD1_HUMAN	Chromodomain-helicase-DNA-binding protein 1	196688	1105	NP_001261.2 NM_001270.2	CHD1_HUMAN	23
133	CUL4A_HUMAN	CUL4A_HUMAN	Cullin-4A	87680.3	8451	NP_001008895.1 NM_001008895.1 NP_003580.1 NM_003589.2	CUL4A_HUMAN	23
134	CUL4B_HUMAN	CUL4B_HUMAN	Cullin-4B	103982	8450	NP_001073341.1 NM_001079872.1 NP_003579.3 NM_003588.3	CUL4B_HUMAN	23
135	DAB2_HUMAN	DAB2_HUMAN	Disabled homolog 2	82447.9	1601	NP_001231800.1 NM_001244871.1 NP_001334.2 NM_001343.3	DAB2_HUMAN	23
136	DDX17_HUMAN	DDX17_HUMAN	Probable ATP-dependent RNA helicase DDX17	80272.5	10521	NP_006377.2 NM_006386.4	DDX17_HUMAN	23
137	HS71B_HUMAN	HS71B_HUMAN	RecName: Full=Heat shock 70 kDa protein 1B {ECO:0000312|HGNC:HGNC:5233}; AltName: Full=Heat shock 70 kDa protein 2; Short=HSP70-2 {ECO:0000303|PubMed:14656967, ECO:0000303|PubMed:2538825}; Short=HSP70.2	70052	3304	NP_005336.3 NM_005345.5 NP_005337.2 NM_005346.4	HS71B_HUMAN	23
138	MVP_HUMAN	MVP_HUMAN	Major vault protein	99326.9	9961	NP_005106.2 NM_005115.4 NP_059447.2 NM_017458.3	MVP_HUMAN	23
139	PARP1_HUMAN	PARP1_HUMAN	Poly [ADP-ribose] polymerase 1	113084	142	NP_001609.2 NM_001618.3	PARP1_HUMAN	23
140	PLAK_HUMAN	PLAK_HUMAN	Junction plakoglobin	81744.8	3728	NP_002221.1 NM_002230.2 NP_068831.1 NM_021991.2	PLAK_HUMAN	23
141	SCRIB_HUMAN	SCRIB_HUMAN	Protein scribble homolog	174885	23513	NP_056171.3 NM_015356.4 NP_874365.3 NM_182706.4	SCRIB_HUMAN	23
142	TBB6_HUMAN	TBB6_HUMAN	Tubulin beta-6 chain	49857.1	84617	NP_115914.1 NM_032525.1	TBB6_HUMAN	23
143	ACACA_HUMAN	ACACA_HUMAN	Acetyl-CoA carboxylase 1	265554	31	NP_942131.1 NM_198834.1 NP_942133.1 NM_198836.1 NP_942134.1 NM_198837.1 NP_942135.1 NM_198838.1 NP_942136.1 NM_198839.1	ACACA_HUMAN	22
144	ANXA2_HUMAN	ANXA2_HUMAN	Annexin A2	38604.1	302	NP_001002857.1 NM_001002857.1 NP_001002858.1 NM_001002858.2 NP_001129487.1 NM_001136015.2 NP_004030.1 NM_004039.2	ANXA2_HUMAN	22
145	AP2A1_HUMAN	AP2A1_HUMAN	AP-2 complex subunit alpha-1	107546	160	NP_055018.2 NM_014203.2 NP_570603.2 NM_130787.2	AP2A1_HUMAN	22
146	AP2B1_HUMAN	AP2B1_HUMAN	AP-2 complex subunit beta	104553	163	NP_001025177.1 NM_001030006.1 NP_001273.1 NM_001282.2	AP2B1_HUMAN	22
147	DHX15_HUMAN	DHX15_HUMAN	Putative pre-mRNA-splicing factor ATP-dependent RNA helicase DHX15	90932.9	1665	NP_001349.2 NM_001358.2	DHX15_HUMAN	22
148	LAP2A_HUMAN	LAP2A_HUMAN	Lamina-associated polypeptide 2, isoform alpha	75492.1	7112	NP_003267.1 NM_003276.2	LAP2A_HUMAN	22
149	MYH14_HUMAN	MYH14_HUMAN	Myosin-14	227871	79784	NP_001070654.1 NM_001077186.1 NP_001139281.1 NM_001145809.1 NP_079005.3 NM_024729.3	MYH14_HUMAN	22
150	NSUN2_HUMAN	NSUN2_HUMAN	tRNA (cytosine(34)-C(5))-methyltransferase	86470.7	54888	NP_001180384.1 NM_001193455.1 NP_060225.4 NM_017755.5	NSUN2_HUMAN	22
151	POTEI_HUMAN	POTEI_HUMAN	POTE ankyrin domain family member I	121282	653269	XP_933678.1 XM_928585.3	POTEI_HUMAN	22
152	RRP5_HUMAN	RRP5_HUMAN	Protein RRP5 homolog	208701	22984	NP_055791.1 NM_014976.1	RRP5_HUMAN	22
153	TBA8_HUMAN	TBA8_HUMAN	Tubulin alpha-8 chain	50093.6	51807	NP_001159887.1 NM_001166415.1 NP_001180343.1 NM_001193414.1 NP_061816.1 NM_018943.2	TBA8_HUMAN	22
154	DDX3X_HUMAN	DDX3X_HUMAN	ATP-dependent RNA helicase DDX3X	73243.5	1654	NP_001180346.1 NM_001193417.1 NP_001347.3 NM_001356.3	DDX3X_HUMAN	21
155	GELS_HUMAN	GELS_HUMAN	Gelsolin	85697.5	2934	NP_000168.1 NM_000177.4 NP_001121134.1 NM_001127662.1 NP_001121135.2 NM_001127663.1 NP_001121136.1 NM_001127664.1 NP_001121137.1 NM_001127665.1 NP_001121138.1 NM_001127666.1 NP_001121139.1 NM_001127667.1 NP_001244958.1 NM_001258029.1 NP_001244959.1 NM_001258030.1 NP_937895.1 NM_198252.2	GELS_HUMAN	21
156	GRP78_HUMAN	GRP78_HUMAN	78 kDa glucose-regulated protein	72333	3309	NP_005338.1 NM_005347.4	GRP78_HUMAN	21
157	H2AY_HUMAN	H2AY_HUMAN	Core histone macro-H2A.1	39617.1	9555	NP_001035248.1 NM_001040158.1 NP_004884.1 NM_004893.2 NP_613075.1 NM_138609.2 NP_613258.2 NM_138610.2	H2AY_HUMAN	21
158	H32_HUMAN	H32_HUMAN	Histone H3.2	15388	653604	NP_001005464.1 NM_001005464.2 NP_001116847.1 NM_001123375.2 NP_066403.2 NM_021059.2	H32_HUMAN	21
159	IPO9_HUMAN	IPO9_HUMAN	Importin-9	115963	55705	NP_060555.2 NM_018085.4	IPO9_HUMAN	21
160	KPYM_HUMAN	KPYM_HUMAN	Pyruvate kinase PKM	57936.9	5315	NP_001193725.1 NM_001206796.1 NP_001193726.1 NM_001206797.1 NP_001193727.1 NM_001206798.1 NP_001193728.1 NM_001206799.1 NP_002645.3 NM_002654.4 NP_872270.1 NM_182470.2 NP_872271.1 NM_182471.2	KPYM_HUMAN	21
161	PHF14_HUMAN	PHF14_HUMAN	PHD finger protein 14	100053	9678	NP_055475.2 NM_014660.3	PHF14_HUMAN	21
162	PYR1_HUMAN	PYR1_HUMAN	CAD protein	242984	790	NP_004332.2 NM_004341.3	PYR1_HUMAN	21
163	PYRG1_HUMAN	PYRG1_HUMAN	CTP synthase 1	66690.4	1503	NP_001896.2 NM_001905.2	PYRG1_HUMAN	21
164	SYEP_HUMAN	SYEP_HUMAN	Bifunctional glutamate/proline--tRNA ligase	170591	2058	NP_004437.2 NM_004446.2	SYEP_HUMAN	21
165	SYNPO_HUMAN	SYNPO_HUMAN	Synaptopodin	99463.4	11346	NP_001103444.1 NM_001109974.2 NP_001159680.1 NM_001166208.1 NP_001159681.1 NM_001166209.1 NP_009217.3 NM_007286.5	SYNPO_HUMAN	21
166	TNPO1_HUMAN	TNPO1_HUMAN	Transportin-1	102355	3842	NP_002261.3 NM_002270.3 NP_694858.1 NM_153188.2	TNPO1_HUMAN	21
167	XPOT_HUMAN	XPOT_HUMAN	Exportin-T	109964	11260	NP_009166.2 NM_007235.4	XPOT_HUMAN	21
168	ACTN2_HUMAN	ACTN2_HUMAN	Alpha-actinin-2	103854	88	NP_001094.1 NM_001103.2	ACTN2_HUMAN	20
169	CBX5_HUMAN	CBX5_HUMAN	Chromobox protein homolog 5	22225	23468	NP_001120793.1 NM_001127321.1 NP_001120794.1 NM_001127322.1 NP_036249.1 NM_012117.2	CBX5_HUMAN	20
170	COPB_HUMAN	COPB_HUMAN	Coatomer subunit beta	107142	1315	NP_001137533.1 NM_001144061.1 NP_001137534.1 NM_001144062.1 NP_057535.1 NM_016451.4	COPB_HUMAN	20
171	HNRL2_HUMAN	HNRL2_HUMAN	Heterogeneous nuclear ribonucleoprotein U-like protein 2	85104.7	221092	NP_001073027.1 NM_001079559.2	HNRL2_HUMAN	20
172	HNRPC_HUMAN	HNRPC_HUMAN	Heterogeneous nuclear ribonucleoproteins C1/C2	33670	3183	NP_001070910.1 NM_001077442.1 NP_001070911.1 NM_001077443.1 NP_004491.2 NM_004500.3 NP_112604.2 NM_031314.2	HNRPC_HUMAN	20
173	IF4A1_HUMAN	IF4A1_HUMAN	Eukaryotic initiation factor 4A-I	46153.9	1973	NP_001191439.1 NM_001204510.1 NP_001407.1 NM_001416.3	IF4A1_HUMAN	20
174	IPO4_HUMAN	IPO4_HUMAN	Importin-4	118715	79711	NP_078934.3 NM_024658.3	IPO4_HUMAN	20
175	K2C7_HUMAN	K2C7_HUMAN	Keratin, type II cytoskeletal 7	51385.7	3855	NP_005547.3 NM_005556.3	K2C7_HUMAN	20
176	PCBP1_HUMAN	PCBP1_HUMAN	Poly(rC)-binding protein 1	37497.8	5093	NP_006187.2 NM_006196.3	PCBP1_HUMAN	20
177	PDC6I_HUMAN	PDC6I_HUMAN	Programmed cell death 6-interacting protein	96023.2	10015	NP_001155901.1 NM_001162429.2 NP_037506.2 NM_013374.5	PDC6I_HUMAN	20
178	UHRF1_HUMAN	UHRF1_HUMAN	E3 ubiquitin-protein ligase UHRF1	89813.9	29128	NP_001041666.1 NM_001048201.1 NP_037414.3 NM_013282.3	UHRF1_HUMAN	20
179	ACLY_HUMAN	ACLY_HUMAN	ATP-citrate synthase	120839	47	NP_001087.2 NM_001096.2 NP_942127.1 NM_198830.1	ACLY_HUMAN	19
180	CAZA1_HUMAN	CAZA1_HUMAN	F-actin-capping protein subunit alpha-1	32922.8	829	NP_006126.1 NM_006135.2	CAZA1_HUMAN	19
181	CDC5L_HUMAN	CDC5L_HUMAN	Cell division cycle 5-like protein	92250.7	988	NP_001244.1 NM_001253.3	CDC5L_HUMAN	19
182	COPA_HUMAN	COPA_HUMAN	Coatomer subunit alpha	138346	1314	NP_001091868.1 NM_001098398.1 NP_004362.2 NM_004371.3	COPA_HUMAN	19
183	HNRH1_HUMAN	HNRH1_HUMAN	Heterogeneous nuclear ribonucleoprotein H	49229.5	3187	NP_001244222.1 NM_001257293.1 NP_005511.1 NM_005520.2	HNRH1_HUMAN	19
184	KDM1A_HUMAN	KDM1A_HUMAN	Lysine-specific histone demethylase 1A	92902.7	23028	NP_001009999.1 NM_001009999.2 NP_055828.2 NM_015013.3	KDM1A_HUMAN	19
185	SYCC_HUMAN	SYCC_HUMAN	Cysteine--tRNA ligase, cytoplasmic	85473.4	833	NP_001014437.1 NM_001014437.2 NP_001742.1 NM_001751.5 NP_644802.1 NM_139273.3	SYCC_HUMAN	19
186	SYMC_HUMAN	SYMC_HUMAN	Methionine--tRNA ligase, cytoplasmic	101116	4141	NP_004981.2 NM_004990.3	SYMC_HUMAN	19
187	COPG1_HUMAN	COPG1_HUMAN	Coatomer subunit gamma-1	97718.3	22820	NP_057212.1 NM_016128.3	COPG1_HUMAN	18
188	CTND1_HUMAN	CTND1_HUMAN	Catenin delta-1	108170	1500	NP_001078927.1 NM_001085458.1 NP_001078928.1 NM_001085459.1 NP_001078929.1 NM_001085460.1 NP_001078930.1 NM_001085461.1 NP_001078931.1 NM_001085462.1 NP_001078932.1 NM_001085463.1 NP_001078933.1 NM_001085464.1 NP_001078934.1 NM_001085465.1 NP_001078935.1 NM_001085466.1 NP_001078936.1 NM_001085467.1 NP_001078937.1 NM_001085468.1 NP_001078938.1 NM_001085469.1 NP_001193812.1 NM_001206883.1 NP_001193…	CTND1_HUMAN	18
189	DSRAD_HUMAN	DSRAD_HUMAN	Double-stranded RNA-specific adenosine deaminase	136066	103	NP_001020278.1 NM_001025107.2 NP_001102.2 NM_001111.4 NP_001180424.1 NM_001193495.1 NP_056655.2 NM_015840.3 NP_056656.2 NM_015841.3	DSRAD_HUMAN	18
190	H2A2C_HUMAN	H2A2C_HUMAN	Histone H2A type 2-C	13988.4	8338	NP_003508.1 NM_003517.2	H2A2C_HUMAN	18
191	H33_HUMAN	H33_HUMAN	Histone H3.3	15327.9	3021	NP_002098.1 NM_002107.4 NP_005315.1 NM_005324.3	H33_HUMAN	18
192	HS105_HUMAN	HS105_HUMAN	Heat shock protein 105 kDa	96865	10808	NP_006635.2 NM_006644.2	HS105_HUMAN	18
193	NUCL_HUMAN	NUCL_HUMAN	Nucleolin	76614.4	4691	NP_005372.2 NM_005381.2	NUCL_HUMAN	18
194	NUP98_HUMAN	NUP98_HUMAN	Nuclear pore complex protein Nup98-Nup96	197579	4928	NP_005378.4 NM_005387.5 NP_057404.2 NM_016320.4 NP_624357.1 NM_139131.3 NP_624358.2 NM_139132.3	NUP98_HUMAN	18
195	RFA1_HUMAN	RFA1_HUMAN	Replication protein A 70 kDa DNA-binding subunit	68138.2	6117	NP_002936.1 NM_002945.3	RFA1_HUMAN	18
196	RREB1_HUMAN	RREB1_HUMAN	Ras-responsive element-binding protein 1	181420	6239	NP_001003698.1 NM_001003698.3 NP_001003699.1 NM_001003699.3 NP_001003700.1 NM_001003700.1 NP_001161816.1 NM_001168344.1	RREB1_HUMAN	18
197	U5S1_HUMAN	U5S1_HUMAN	116 kDa U5 small nuclear ribonucleoprotein component	109436	9343	NP_001136077.1 NM_001142605.1 NP_001245282.1 NM_001258353.1 NP_004238.3 NM_004247.3	U5S1_HUMAN	18
198	AP1B1_HUMAN	AP1B1_HUMAN	AP-1 complex subunit beta-1	104637	162	NP_001118.3 NM_001127.3 NP_001159491.1 NM_001166019.1 NP_663782.2 NM_145730.2	AP1B1_HUMAN	17
199	CAND1_HUMAN	CAND1_HUMAN	Cullin-associated NEDD8-dissociated protein 1	136376	55832	NP_060918.2 NM_018448.3	CAND1_HUMAN	17
200	ELYS_HUMAN	ELYS_HUMAN	Protein ELYS	252498	25909	NP_056261.4 NM_015446.4	ELYS_HUMAN	17
201	H2A1H_HUMAN	H2A1H_HUMAN	Histone H2A type 1-H	13906.3	85235	NP_542163.1 NM_080596.2	H2A1H_HUMAN	17
202	HNRPK_HUMAN	HNRPK_HUMAN	Heterogeneous nuclear ribonucleoprotein K	50976.3	3190	NP_002131.2 NM_002140.3 NP_112552.1 NM_031262.2 NP_112553.1 NM_031263.2	HNRPK_HUMAN	17
203	HNRPR_HUMAN	HNRPR_HUMAN	Heterogeneous nuclear ribonucleoprotein R	70943.1	10236	NP_001095867.1 NM_001102397.1 NP_001095868.1 NM_001102398.1 NP_005817.1 NM_005826.3	HNRPR_HUMAN	17
204	LUZP1_HUMAN	LUZP1_HUMAN	Leucine zipper protein 1	120275	7798	NP_001136018.1 NM_001142546.1 NP_361013.3 NM_033631.3	LUZP1_HUMAN	17
205	NU155_HUMAN	NU155_HUMAN	Nuclear pore complex protein Nup155	155199	9631	NP_004289.1 NM_004298.2 NP_705618.1 NM_153485.1	NU155_HUMAN	17
206	OGT1_HUMAN	OGT1_HUMAN	UDP-N-acetylglucosamine--peptide N-acetylglucosaminyltransferase 110 kDa subunit	116925	8473	NP_858058.1 NM_181672.2 NP_858059.1 NM_181673.2	OGT1_HUMAN	17
207	PCBP2_HUMAN	PCBP2_HUMAN	Poly(rC)-binding protein 2	38580.1	5094	NP_001092090.1 NM_001098620.2 NP_001122383.1 NM_001128911.1 NP_001122384.1 NM_001128912.1 NP_001122385.1 NM_001128913.1 NP_001122386.1 NM_001128914.1 NP_005007.2 NM_005016.5 NP_114366.1 NM_031989.4	PCBP2_HUMAN	17
208	PLST_HUMAN	PLST_HUMAN	Plastin-3	70811	5358	NP_001129497.1 NM_001136025.3 NP_005023.2 NM_005032.5	PLST_HUMAN	17
209	PP1A_HUMAN	PP1A_HUMAN	Serine/threonine-protein phosphatase PP1-alpha catalytic subunit	37512.1	5499	NP_001008709.1 NM_001008709.1 NP_002699.1 NM_002708.3 NP_996756.1 NM_206873.1	PP1A_HUMAN	17
210	PP1B_HUMAN	PP1B_HUMAN	Serine/threonine-protein phosphatase PP1-beta catalytic subunit	37186.9	5500	NP_002700.1 NM_002709.2 NP_996759.1 NM_206876.1	PP1B_HUMAN	17
211	PP1G_HUMAN	PP1G_HUMAN	Serine/threonine-protein phosphatase PP1-gamma catalytic subunit	36983.8	5501	NP_001231903.1 NM_001244974.1 NP_002701.1 NM_002710.3	PP1G_HUMAN	17
212	ROA2_HUMAN	ROA2_HUMAN	Heterogeneous nuclear ribonucleoproteins A2/B1	37429.7	3181	NP_002128.1 NM_002137.3 NP_112533.1 NM_031243.2	ROA2_HUMAN	17
213	RRP1B_HUMAN	RRP1B_HUMAN	Ribosomal RNA processing protein 1 homolog B	84427.6	23076	NP_055871.1 NM_015056.2	RRP1B_HUMAN	17
214	SRBS2_HUMAN	SRBS2_HUMAN	Sorbin and SH3 domain-containing protein 2	124108	8470	NP_001139142.1 NM_001145670.1 NP_001139143.1 NM_001145671.2 NP_001139144.1 NM_001145672.1 NP_001139145.1 NM_001145673.1 NP_001139146.1 NM_001145674.1 NP_001257700.1 NM_001270771.1 NP_003594.3 NM_003603.6 NP_066547.1 NM_021069.4	SRBS2_HUMAN	17
215	TCPB_HUMAN	TCPB_HUMAN	T-complex protein 1 subunit beta	57488.2	10576	NP_001185771.1 NM_001198842.1 NP_006422.1 NM_006431.2	TCPB_HUMAN	17
216	BAF_HUMAN	BAF_HUMAN	Barrier-to-autointegration factor	10058.6	8815	NP_001137457.1 NM_001143985.1 NP_003851.1 NM_003860.3	BAF_HUMAN	16
217	DNM1L_HUMAN	DNM1L_HUMAN	Dynamin-1-like protein	81877.2	10059	NP_005681.2 NM_005690.3 NP_036192.2 NM_012062.3 NP_036193.2 NM_012063.2	DNM1L_HUMAN	16
218	DYN2_HUMAN	DYN2_HUMAN	Dynamin-2	98064.4	1785	NP_001005360.1 NM_001005360.2 NP_001005361.1 NM_001005361.2 NP_001005362.1 NM_001005362.2 NP_001177645.1 NM_001190716.1 NP_004936.2 NM_004945.3	DYN2_HUMAN	16
219	ILF2_HUMAN	ILF2_HUMAN	Interleukin enhancer-binding factor 2	43062.1	3608	NP_001254738.1 NM_001267809.1 NP_004506.2 NM_004515.3	ILF2_HUMAN	16
220	KINH_HUMAN	KINH_HUMAN	Kinesin-1 heavy chain	109685	3799	NP_004512.1 NM_004521.2	KINH_HUMAN	16
221	NOP58_HUMAN	NOP58_HUMAN	Nucleolar protein 58	59578.2	51602	NP_057018.1 NM_015934.3	NOP58_HUMAN	16
222	PSMD2_HUMAN	PSMD2_HUMAN	26S proteasome non-ATPase regulatory subunit 2	100200	5708	NP_002799.3 NM_002808.3	PSMD2_HUMAN	16
223	RLA0_HUMAN	RLA0_HUMAN	60S acidic ribosomal protein P0	34273.5	6175	NP_000993.1 NM_001002.3 NP_444505.1 NM_053275.3	RLA0_HUMAN	16
224	SF3B1_HUMAN	SF3B1_HUMAN	Splicing factor 3B subunit 1	145830	23451	NP_036565.2 NM_012433.2	SF3B1_HUMAN	16
225	SMCA1_HUMAN	SMCA1_HUMAN	Probable global transcription activator SNF2L1	122605	6594	NP_003060.2 NM_003069.3 NP_620604.2 NM_139035.2	SMCA1_HUMAN	16
226	TEX10_HUMAN	TEX10_HUMAN	Testis-expressed sequence 10 protein	105674	54881	NP_001155056.1 NM_001161584.1 NP_060216.2 NM_017746.3	TEX10_HUMAN	16
227	UBF1_HUMAN	UBF1_HUMAN	Nucleolar transcription factor 1	89406	7343	NP_001070151.1 NM_001076683.1 NP_001070152.1 NM_001076684.2 NP_055048.1 NM_014233.3	UBF1_HUMAN	16
228	ZCCHV_HUMAN	ZCCHV_HUMAN	Zinc finger CCCH-type antiviral protein 1	101431	56829	NP_064504.2 NM_020119.3 NP_078901.3 NM_024625.3	ZCCHV_HUMAN	16
229	C1TC_HUMAN	C1TC_HUMAN	C-1-tetrahydrofolate synthase, cytoplasmic	101559	4522	NP_005947.3 NM_005956.3	C1TC_HUMAN	15
230	CAF1A_HUMAN	CAF1A_HUMAN	Chromatin assembly factor 1 subunit A	106926	10036	NP_005474.2 NM_005483.2	CAF1A_HUMAN	15
231	EF1A2_HUMAN	EF1A2_HUMAN	Elongation factor 1-alpha 2	50470.2	1917	NP_001949.1 NM_001958.3	EF1A2_HUMAN	15
232	GUAA_HUMAN	GUAA_HUMAN	GMP synthase [glutamine-hydrolyzing]	76715.4	8833	NP_003866.1 NM_003875.2	GUAA_HUMAN	15
233	GUAD_HUMAN	GUAD_HUMAN	Guanine deaminase	51003	9615	NP_001229434.1 NM_001242505.2 NP_001229435.1 NM_001242506.2 NP_001229436.1 NM_001242507.2 NP_004284.1 NM_004293.4	GUAD_HUMAN	15
234	HP1B3_HUMAN	HP1B3_HUMAN	Heterochromatin protein 1-binding protein 3	61207	50809	NP_057371.2 NM_016287.3	HP1B3_HUMAN	15
235	KAT7_HUMAN	KAT7_HUMAN	Histone acetyltransferase KAT7	70642.4	11143	NP_001186084.1 NM_001199155.1 NP_001186085.1 NM_001199156.1 NP_001186086.1 NM_001199157.1 NP_001186087.1 NM_001199158.1 NP_008998.1 NM_007067.4	KAT7_HUMAN	15
236	MCM7_HUMAN	MCM7_HUMAN	DNA replication licensing factor MCM7	81308	4176	NP_005907.3 NM_005916.3 NP_877577.1 NM_182776.1	MCM7_HUMAN	15
237	MYL6B_HUMAN	MYL6B_HUMAN	Myosin light chain 6B	22764	140465	NP_001186558.1 NM_001199629.1 NP_002466.1 NM_002475.4	MYL6B_HUMAN	15
238	PFKAM_HUMAN	PFKAM_HUMAN	ATP-dependent 6-phosphofructokinase, muscle type	85182.6	5213	NP_000280.1 NM_000289.5. [P08237-1] NP_001160158.1 NM_001166686.1. [P08237-3] NP_001160159.1 NM_001166687.1. [P08237-1] NP_001160160.1 NM_001166688.1. [P08237-1] XP_005269034.1 XM_005268977.1. [P08237-3] XP_005269035.1 XM_005268978.2. [P08237-3] XP_005269036.1 XM_005268979.1. [P08237-3] XP_006719526.1 XM_006719463.1. [P08237-1] XP_006719527.1 XM_006719464.1. [P08237-1]	PFKAM_HUMAN	15
239	RL4_HUMAN	RL4_HUMAN	60S ribosomal protein L4	47697.4	6124	NP_000959.2 NM_000968.3	RL4_HUMAN	15
240	ROA1_HUMAN	ROA1_HUMAN	Heterogeneous nuclear ribonucleoprotein A1	38746.7	3178	NP_002127.1 NM_002136.2 NP_112420.1 NM_031157.2	ROA1_HUMAN	15
241	TIF1B_HUMAN	TIF1B_HUMAN	Transcription intermediary factor 1-beta	88549.7	10155	NP_005753.1 NM_005762.2	TIF1B_HUMAN	15
242	Z280C_HUMAN	Z280C_HUMAN	Zinc finger protein 280C	83096	55609	NP_060136.1 NM_017666.4	Z280C_HUMAN	15
243	ZN148_HUMAN	ZN148_HUMAN	Zinc finger protein 148	88976.2	7707	NP_068799.2 NM_021964.2	ZN148_HUMAN	15
244	ARHG2_HUMAN	ARHG2_HUMAN	Rho guanine nucleotide exchange factor 2	111543	9181	NP_001155855.1 NM_001162383.1 NP_001155856.1 NM_001162384.1 NP_004714.2 NM_004723.3	ARHG2_HUMAN	14
245	ATD2B_HUMAN	ATD2B_HUMAN	ATPase family AAA domain-containing protein 2B	164914	54454	NP_001229267.1 NM_001242338.1 NP_060022.1 NM_017552.2	ATD2B_HUMAN	14
246	CBX3_HUMAN	CBX3_HUMAN	Chromobox protein homolog 3	20811.4	11335	NP_009207.2 NM_007276.4 NP_057671.2 NM_016587.3	CBX3_HUMAN	14
247	CENPV_HUMAN	CENPV_HUMAN	Centromere protein V	29945.9	201161	NP_859067.2 NM_181716.2	CENPV_HUMAN	14
248	CRKL_HUMAN	CRKL_HUMAN	Crk-like protein	33777	1399	NP_005198.1 NM_005207.3	CRKL_HUMAN	14
249	DDX24_HUMAN	DDX24_HUMAN	ATP-dependent RNA helicase DDX24	96331.8	57062	NP_065147.1 NM_020414.3	DDX24_HUMAN	14
250	GCP3_HUMAN	GCP3_HUMAN	Gamma-tubulin complex component 3	103571	10426	NP_006313.1 NM_006322.4	GCP3_HUMAN	14
251	H2A1B_HUMAN	H2A1B_HUMAN	Histone H2A type 1-B/E	14135.5	8335	NP_003504.2 NM_003513.2 NP_066390.1 NM_021052.2	H2A1B_HUMAN	14
252	HNRH2_HUMAN	HNRH2_HUMAN	Heterogeneous nuclear ribonucleoprotein H2	49263.6	3188	NP_001027565.1 NM_001032393.2 NP_062543.1 NM_019597.4	HNRH2_HUMAN	14
253	HSP74_HUMAN	HSP74_HUMAN	Heat shock 70 kDa protein 4	94331	3308	NP_002145.3 NM_002154.3	HSP74_HUMAN	14
254	K2C75_HUMAN	K2C75_HUMAN	Keratin, type II cytoskeletal 75	59560.4	9119	NP_004684.2 NM_004693.2	K2C75_HUMAN	14
255	LAS1L_HUMAN	LAS1L_HUMAN	Ribosomal biogenesis protein LAS1L	83064.9	81887	NP_001164120.1 NM_001170649.1 NP_001164121.1 NM_001170650.1 NP_112483.1 NM_031206.4	LAS1L_HUMAN	14
256	LRCH3_HUMAN	LRCH3_HUMAN	Leucine-rich repeat and calponin homology domain-containing protein 3	86083.4	84859	NP_116162.1 NM_032773.2	LRCH3_HUMAN	14
257	MCM4_HUMAN	MCM4_HUMAN	DNA replication licensing factor MCM4	96558	4173	NP_005905.2 NM_005914.3 NP_877423.1 NM_182746.2	MCM4_HUMAN	14
258	NOP2_HUMAN	NOP2_HUMAN	Probable 28S rRNA (cytosine(4447)-C(5))-methyltransferase	89301.9	4839	NP_001028886.1 NM_001033714.2 NP_001245237.1 NM_001258308.1 NP_001245238.1 NM_001258309.1 NP_001245239.1 NM_001258310.1 NP_006161.2 NM_006170.3	NOP2_HUMAN	14
259	PDE3A_HUMAN	PDE3A_HUMAN	cGMP-inhibited 3',5'-cyclic phosphodiesterase A	124980	5139	NP_000912.3 NM_000921.4	PDE3A_HUMAN	14
260	PFKAP_HUMAN	PFKAP_HUMAN	ATP-dependent 6-phosphofructokinase, platelet type	85596.1	5214	NP_001229268.1 NM_001242339.1. [Q01813-2] NP_002618.1 NM_002627.4. [Q01813-1]	PFKAP_HUMAN	14
261	PP6R3_HUMAN	PP6R3_HUMAN	Serine/threonine-protein phosphatase 6 regulatory subunit 3	97669.1	55291	NP_001157632.1 NM_001164160.1 NP_001157633.1 NM_001164161.1 NP_001157634.1 NM_001164162.1 NP_001157635.1 NM_001164163.1 NP_001157636.1 NM_001164164.1 NP_060782.2 NM_018312.4	PP6R3_HUMAN	14
262	RBM14_HUMAN	RBM14_HUMAN	RNA-binding protein 14	69491.7	10432	NP_001185765.1 NM_001198836.1 NP_001185775.1 NM_001198846.1 NP_006319.1 NM_006328.3	RBM14_HUMAN	14
263	RHGBA_HUMAN	RHGBA_HUMAN	Rho GTPase-activating protein 11A	113866	9824	NP_055598.1 NM_014783.3 NP_955389.1 NM_199357.1	RHGBA_HUMAN	14
264	SAFB1_HUMAN	SAFB1_HUMAN	Scaffold attachment factor B1	102642	6294	NP_001188269.1 NM_001201340.1 NP_002958.2 NM_002967.3	SAFB1_HUMAN	14
265	SPN90_HUMAN	SPN90_HUMAN	NCK-interacting protein with SH3 domain	78960.2	51517	NP_057537.1 NM_016453.2 NP_909119.1 NM_184231.1	SPN90_HUMAN	14
266	SRC8_HUMAN	SRC8_HUMAN	Src substrate cortactin	61586.2	2017	NP_001171669.1 NM_001184740.1 NP_005222.2 NM_005231.3 NP_612632.1 NM_138565.2	SRC8_HUMAN	14
267	TDIF2_HUMAN	TDIF2_HUMAN	Deoxynucleotidyltransferase terminal-interacting protein 2	84469.1	30836	NP_055412.2 NM_014597.4	TDIF2_HUMAN	14
268	TRFL_HUMAN	TRFL_HUMAN	Lactotransferrin	78182	4057	NP_001186078.1 NM_001199149.1 NP_002334.2 NM_002343.3	TRFL_HUMAN	14
269	UN45A_HUMAN	UN45A_HUMAN	Protein unc-45 homolog A	103077	55898	NP_001034764.1 NM_001039675.1 NP_061141.2 NM_018671.3	UN45A_HUMAN	14
270	USO1_HUMAN	USO1_HUMAN	General vesicular transport factor p115	107895	8615	NP_003706.1 NM_003715.2	USO1_HUMAN	14
271	XRN2_HUMAN	XRN2_HUMAN	5'-3' exoribonuclease 2	108582	22803	NP_036387.2 NM_012255.3	XRN2_HUMAN	14
272	ZO1_HUMAN	ZO1_HUMAN	Tight junction protein ZO-1	195459	7082	NP_003248.3 NM_003257.3 NP_783297.2 NM_175610.2	ZO1_HUMAN	14
273	CCAR2_HUMAN	CCAR2_HUMAN	Cell cycle and apoptosis regulator protein 2	102902	57805	NP_066997.3 NM_021174.5. [Q8N163-1]	CCAR2_HUMAN	13
274	CYTSB_HUMAN	CYTSB_HUMAN	Cytospin-B	118585	92521	NP_001028725.1 NM_001033553.2 NP_001028726.1 NM_001033554.2 NP_001028727.1 NM_001033555.2 NP_001230367.1 NM_001243438.1 NP_001230368.1 NM_001243439.1 NP_690868.3 NM_152904.4	CYTSB_HUMAN	13
275	EFHD2_HUMAN	EFHD2_HUMAN	EF-hand domain-containing protein D2	26697.3	79180	NP_077305.2 NM_024329.5	EFHD2_HUMAN	13
276	G3P_HUMAN	G3P_HUMAN	Glyceraldehyde-3-phosphate dehydrogenase	36053.2	2597	NP_001243728.1 NM_001256799.1 NP_002037.2 NM_002046.4	G3P_HUMAN	13
277	NKRF_HUMAN	NKRF_HUMAN	NF-kappa-B-repressing factor	77672.9	55922	NP_001166958.1 NM_001173487.1 NP_001166959.1 NM_001173488.1 NP_060014.2 NM_017544.3	NKRF_HUMAN	13
278	NUP93_HUMAN	NUP93_HUMAN	Nuclear pore complex protein Nup93	93488.3	9688	NP_001229724.1 NM_001242795.1 NP_001229725.1 NM_001242796.1 NP_055484.3 NM_014669.4	NUP93_HUMAN	13
279	PABP1_HUMAN	PABP1_HUMAN	Polyadenylate-binding protein 1	70670.9	26986	NP_002559.2 NM_002568.3	PABP1_HUMAN	13
280	POP1_HUMAN	POP1_HUMAN	Ribonucleases P/MRP protein subunit POP1	114709	10940	NP_001139332.1 NM_001145860.1 NP_001139333.1 NM_001145861.1 NP_055844.2 NM_015029.2	POP1_HUMAN	13
281	ROA3_HUMAN	ROA3_HUMAN	Heterogeneous nuclear ribonucleoprotein A3	39595	220988	NP_919223.1 NM_194247.2	ROA3_HUMAN	13
282	SAFB2_HUMAN	SAFB2_HUMAN	Scaffold attachment factor B2	107473	9667	NP_055464.1 NM_014649.2	SAFB2_HUMAN	13
283	SERA_HUMAN	SERA_HUMAN	D-3-phosphoglycerate dehydrogenase	56650.5	26227	NP_006614.2 NM_006623.3	SERA_HUMAN	13
284	SK2L2_HUMAN	SK2L2_HUMAN	Superkiller viralicidic activity 2-like 2	117805	23517	NP_056175.3 NM_015360.4	SK2L2_HUMAN	13
285	SYIC_HUMAN	SYIC_HUMAN	Isoleucine--tRNA ligase, cytoplasmic	144498	3376	NP_002152.2 NM_002161.5 NP_038203.2 NM_013417.3	SYIC_HUMAN	13
286	TPRN_HUMAN	TPRN_HUMAN	RecName: Full=Taperin	75556	286262	NP_001121700.2 NM_001128228.2	TPRN_HUMAN	13
287	UACA_HUMAN	UACA_HUMAN	Uveal autoantigen with coiled-coil domains and ankyrin repeats	162505	55075	NP_001008225.1 NM_001008224.1 NP_060473.2 NM_018003.2	UACA_HUMAN	13
288	USP9X_HUMAN	USP9X_HUMAN	Probable ubiquitin carboxyl-terminal hydrolase FAF-X	292280	8239	NP_001034679.2 NM_001039590.2 NP_001034680.2 NM_001039591.2	USP9X_HUMAN	13
289	UT14A_HUMAN	UT14A_HUMAN	U3 small nucleolar RNA-associated protein 14 homolog A	87977.9	10813	NP_001159693.1 NM_001166221.1 NP_006640.2 NM_006649.3	UT14A_HUMAN	13
290	ADSV_HUMAN	ADSV_HUMAN	Adseverin	80488.9	85477	NP_001106177.1 NM_001112706.2 NP_149119.1 NM_033128.3	ADSV_HUMAN	12
291	BAG3_HUMAN	BAG3_HUMAN	BAG family molecular chaperone regulator 3	61594.7	9531	NP_004272.2 NM_004281.3	BAG3_HUMAN	12
292	BAZ2A_HUMAN	BAZ2A_HUMAN	Bromodomain adjacent to zinc finger domain protein 2A	211198	11176	NP_038477.2 NM_013449.3	BAZ2A_HUMAN	12
293	COF1_HUMAN	COF1_HUMAN	Cofilin-1	18502.5	1072	NP_005498.1 NM_005507.2	COF1_HUMAN	12
294	COPB2_HUMAN	COPB2_HUMAN	Coatomer subunit beta'	102487	9276	NP_004757.1 NM_004766.2	COPB2_HUMAN	12
295	CPSM_HUMAN	CPSM_HUMAN	Carbamoyl-phosphate synthase [ammonia], mitochondrial	164940	1373	NP_001116105.1 NM_001122633.2 NP_001116106.1 NM_001122634.2 NP_001866.2 NM_001875.4	CPSM_HUMAN	12
296	CSDE1_HUMAN	CSDE1_HUMAN	Cold shock domain-containing protein E1	88884.7	7812	NP_001007554.1 NM_001007553.2 NP_001123995.1 NM_001130523.2 NP_001229820.1 NM_001242891.1 NP_001229821.1 NM_001242892.1 NP_001229822.1 NM_001242893.1 NP_009089.4 NM_007158.5	CSDE1_HUMAN	12
297	DDX5_HUMAN	DDX5_HUMAN	Probable ATP-dependent RNA helicase DDX5	69148.1	1655	NP_004387.1 NM_004396.3	DDX5_HUMAN	12
298	ENOA_HUMAN	ENOA_HUMAN	Alpha-enolase	47169	2023	NP_001188412.1 NM_001201483.1 NP_001419.1 NM_001428.3	ENOA_HUMAN	12
299	ERP44_HUMAN	ERP44_HUMAN	Endoplasmic reticulum resident protein 44	46971.2	23071	NP_055866.1 NM_015051.1	ERP44_HUMAN	12
300	EXOSX_HUMAN	EXOSX_HUMAN	Exosome component 10	100831	5394	NP_001001998.1 NM_001001998.1 NP_002676.1 NM_002685.2	EXOSX_HUMAN	12
301	FCHO2_HUMAN	FCHO2_HUMAN	FCH domain only protein 2	88924.5	115548	NP_001139504.1 NM_001146032.1 NP_620137.2 NM_138782.2	FCHO2_HUMAN	12
302	GSHR_HUMAN	GSHR_HUMAN	Glutathione reductase, mitochondrial	56257	2936	NP_000628.2 NM_000637.3 NP_001182031.1 NM_001195102.1 NP_001182032.1 NM_001195103.1 NP_001182033.1 NM_001195104.1	GSHR_HUMAN	12
303	H12_HUMAN	H12_HUMAN	Histone H1.2	21364.8	3006	NP_005310.1 NM_005319.3	H12_HUMAN	12
304	H2AV_HUMAN	H2AV_HUMAN	Histone H2A.V	13508.7	94239	NP_036544.1 NM_012412.4 NP_619541.1 NM_138635.3 NP_958844.1 NM_201436.2 NP_958924.1 NM_201516.2 NP_958925.1 NM_201517.2	H2AV_HUMAN	12
305	HECD1_HUMAN	HECD1_HUMAN	E3 ubiquitin-protein ligase HECTD1	289385	25831	NP_056197.2 NM_015382.2	HECD1_HUMAN	12
306	K2C3_HUMAN	K2C3_HUMAN	Keratin, type II cytoskeletal 3	64417	3850	NP_476429.2 NM_057088.2	K2C3_HUMAN	12
307	KS6A3_HUMAN	KS6A3_HUMAN	Ribosomal protein S6 kinase alpha-3	83736	6197	NP_004577.1 NM_004586.2	KS6A3_HUMAN	12
308	MAP7_HUMAN	MAP7_HUMAN	Ensconsin	84051.8	9053	NP_001185537.1 NM_001198608.1 NP_001185538.1 NM_001198609.1 NP_001185540.1 NM_001198611.1 NP_001185543.1 NM_001198614.1 NP_001185544.1 NM_001198615.1 NP_001185545.1 NM_001198616.1 NP_001185546.1 NM_001198617.1 NP_001185547.1 NM_001198618.1 NP_001185548.1 NM_001198619.1 NP_003971.1 NM_003980.4	MAP7_HUMAN	12
309	MDC1_HUMAN	MDC1_HUMAN	Mediator of DNA damage checkpoint protein 1	226666	9656	NP_055456.2 NM_014641.2	MDC1_HUMAN	12
310	MECP2_HUMAN	MECP2_HUMAN	Methyl-CpG-binding protein 2	52440.7	4204	NP_001104262.1 NM_001110792.1 NP_004983.1 NM_004992.3	MECP2_HUMAN	12
311	MOV10_HUMAN	MOV10_HUMAN	Putative helicase MOV-10	113671	4343	NP_001123551.1 NM_001130079.1 NP_066014.1 NM_020963.3	MOV10_HUMAN	12
312	MSH2_HUMAN	MSH2_HUMAN	DNA mismatch repair protein Msh2	104743	4436	NP_000242.1 NM_000251.2 NP_001245210.1 NM_001258281.1	MSH2_HUMAN	12
313	PPIA_HUMAN	PPIA_HUMAN	Peptidyl-prolyl cis-trans isomerase A	18012.5	5478	NP_066953.1 NM_021130.3	PPIA_HUMAN	12
314	PTBP1_HUMAN	PTBP1_HUMAN	Polypyrimidine tract-binding protein 1	57221.4	5725	NP_002810.1 NM_002819.4 NP_114367.1 NM_031990.3 NP_114368.1 NM_031991.3	PTBP1_HUMAN	12
315	RIF1_HUMAN	RIF1_HUMAN	Telomere-associated protein RIF1	274466	55183	NP_001171134.1 NM_001177663.1 NP_001171135.1 NM_001177664.1 NP_001171136.1 NM_001177665.1 NP_060621.3 NM_018151.4	RIF1_HUMAN	12
316	RL7A_HUMAN	RL7A_HUMAN	60S ribosomal protein L7a	29995.6	6130	NP_000963.1 NM_000972.2	RL7A_HUMAN	12
317	RRP12_HUMAN	RRP12_HUMAN	RRP12-like protein	143702	23223	NP_001138586.1 NM_001145114.1 NP_055994.2 NM_015179.3	RRP12_HUMAN	12
318	RS4X_HUMAN	RS4X_HUMAN	40S ribosomal protein S4, X isoform	29597.7	6191	NP_000998.1 NM_001007.4	RS4X_HUMAN	12
319	SMC1A_HUMAN	SMC1A_HUMAN	Structural maintenance of chromosomes protein 1A	143233	8243	NP_006297.2 NM_006306.2	SMC1A_HUMAN	12
320	TCPG_HUMAN	TCPG_HUMAN	T-complex protein 1 subunit gamma	60533.9	7203	NP_001008800.1 NM_001008800.2 NP_005989.3 NM_005998.4	TCPG_HUMAN	12
321	TFR1_HUMAN	TFR1_HUMAN	Transferrin receptor protein 1	84871.4	7037	NP_001121620.1 NM_001128148.1 NP_003225.2 NM_003234.2	TFR1_HUMAN	12
322	TRIPC_HUMAN	TRIPC_HUMAN	E3 ubiquitin-protein ligase TRIP12	220434	9320	NP_004229.1 NM_004238.1	TRIPC_HUMAN	12
323	UBP5_HUMAN	UBP5_HUMAN	Ubiquitin carboxyl-terminal hydrolase 5	95786.3	8078	NP_001092006.1 NM_001098536.1 NP_003472.2 NM_003481.2	UBP5_HUMAN	12
324	YBOX1_HUMAN	YBOX1_HUMAN	Nuclease-sensitive element-binding protein 1	35924.2	4904	NP_004550.2 NM_004559.3	YBOX1_HUMAN	12
325	2AAA_HUMAN	2AAA_HUMAN	Serine/threonine-protein phosphatase 2A 65 kDa regulatory subunit A alpha isoform	65308.6	5518	NP_055040.2 NM_014225.5	2AAA_HUMAN	11
326	ABCF1_HUMAN	ABCF1_HUMAN	ATP-binding cassette sub-family F member 1	95925.8	23	NP_001020262.1 NM_001025091.1 NP_001081.1 NM_001090.2	ABCF1_HUMAN	11
327	ACINU_HUMAN	ACINU_HUMAN	Apoptotic chromatin condensation inducer in the nucleus	151862	22985	NP_001158286.1 NM_001164814.1 NP_001158287.1 NM_001164815.1 NP_001158288.1 NM_001164816.1 NP_001158289.1 NM_001164817.1 NP_055792.1 NM_014977.3	ACINU_HUMAN	11
328	ACTBM_HUMAN	ACTBM_HUMAN	Putative beta-actin-like protein 3	42016.2	-	-	ACTBM_HUMAN	11
329	ACTN3_HUMAN	ACTN3_HUMAN	Alpha-actinin-3	103241	89	NP_001095.1 NM_001104.2	ACTN3_HUMAN	11
330	AKAP8_HUMAN	AKAP8_HUMAN	A-kinase anchor protein 8	76108.3	10270	NP_005849.1 NM_005858.3	AKAP8_HUMAN	11
331	CALD1_HUMAN	CALD1_HUMAN	Caldesmon	93231.1	800	NP_004333.1 NM_004342.6 NP_149129.2 NM_033138.3 NP_149130.1 NM_033139.3 NP_149131.1 NM_033140.3 NP_149347.2 NM_033157.3	CALD1_HUMAN	11
332	CUL3_HUMAN	CUL3_HUMAN	Cullin-3	88930.2	8452	NP_001244126.1 NM_001257197.1 NP_001244127.1 NM_001257198.1 NP_003581.1 NM_003590.4	CUL3_HUMAN	11
333	DDX18_HUMAN	DDX18_HUMAN	ATP-dependent RNA helicase DDX18	75406.8	8886	NP_006764.3 NM_006773.3	DDX18_HUMAN	11
334	GRP75_HUMAN	GRP75_HUMAN	Stress-70 protein, mitochondrial	73680.5	3313	NP_004125.3 NM_004134.6	GRP75_HUMAN	11
335	HNRPF_HUMAN	HNRPF_HUMAN	Heterogeneous nuclear ribonucleoprotein F	45671.9	3185	NP_001091674.1 NM_001098204.1 NP_001091675.1 NM_001098205.1 NP_001091676.1 NM_001098206.1 NP_001091677.1 NM_001098207.1 NP_001091678.1 NM_001098208.1 NP_004957.1 NM_004966.3	HNRPF_HUMAN	11
336	HNRPQ_HUMAN	HNRPQ_HUMAN	Heterogeneous nuclear ribonucleoprotein Q	69602.6	10492	NP_001153145.1 NM_001159673.1 NP_001153146.1 NM_001159674.1 NP_001153147.1 NM_001159675.1 NP_001153148.1 NM_001159676.1 NP_001153149.1 NM_001159677.1 NP_001240700.1 NM_001253771.1 NP_006363.4 NM_006372.4	HNRPQ_HUMAN	11
337	IASPP_HUMAN	IASPP_HUMAN	RelA-associated inhibitor	89091.1	10848	NP_001135974.1 NM_001142502.1 NP_006654.2 NM_006663.3	IASPP_HUMAN	11
338	K1C15_HUMAN	K1C15_HUMAN	Keratin, type I cytoskeletal 15	49211.7	3866	NP_002266.2 NM_002275.3	K1C15_HUMAN	11
339	KIF23_HUMAN	KIF23_HUMAN	Kinesin-like protein KIF23	110059	9493	NP_004847.2 NM_004856.5 NP_612565.1 NM_138555.2	KIF23_HUMAN	11
340	LDHA_HUMAN	LDHA_HUMAN	L-lactate dehydrogenase A chain	36688.7	3939	NP_001128711.1 NM_001135239.1 NP_001158886.1 NM_001165414.1 NP_001158887.1 NM_001165415.1 NP_001158888.1 NM_001165416.1 NP_005557.1 NM_005566.3	LDHA_HUMAN	11
341	NOC2L_HUMAN	NOC2L_HUMAN	Nucleolar complex protein 2 homolog	84919.5	26155	NP_056473.2 NM_015658.3	NOC2L_HUMAN	11
342	PEX5_HUMAN	PEX5_HUMAN	Peroxisomal targeting signal 1 receptor	70864.8	5830	NP_000310.2 NM_000319.4 NP_001124495.1 NM_001131023.1 NP_001124496.1 NM_001131024.1 NP_001124497.1 NM_001131025.1 NP_001124498.1 NM_001131026.1	PEX5_HUMAN	11
343	PPBI_HUMAN	PPBI_HUMAN	Intestinal-type alkaline phosphatase	56812.2	248	NP_001622.2 NM_001631.3	PPBI_HUMAN	11
344	PRDX2_HUMAN	PRDX2_HUMAN	Peroxiredoxin-2	21891.9	7001	NP_005800.3 NM_005809.4 NP_859428.1 NM_181738.1	PRDX2_HUMAN	11
345	RB12B_HUMAN	RB12B_HUMAN	RNA-binding protein 12B	118103	389677	NP_976324.2 NM_203390.2	RB12B_HUMAN	11
346	RBM28_HUMAN	RBM28_HUMAN	RNA-binding protein 28	85737.6	55131	NP_001159607.1 NM_001166135.1 NP_060547.2 NM_018077.2	RBM28_HUMAN	11
347	RL1D1_HUMAN	RL1D1_HUMAN	Ribosomal L1 domain-containing protein 1	54972.6	26156	NP_056474.2 NM_015659.2	RL1D1_HUMAN	11
348	RL7_HUMAN	RL7_HUMAN	60S ribosomal protein L7	29225.8	6129	NP_000962.2 NM_000971.3	RL7_HUMAN	11
349	RS2_HUMAN	RS2_HUMAN	40S ribosomal protein S2	31324.4	6187	NP_002943.2 NM_002952.3	RS2_HUMAN	11
350	RS6_HUMAN	RS6_HUMAN	40S ribosomal protein S6	28680.7	6194	NP_001001.2 NM_001010.2	RS6_HUMAN	11
351	SC23A_HUMAN	SC23A_HUMAN	Protein transport protein Sec23A	86160.8	10484	NP_006355.2 NM_006364.2	SC23A_HUMAN	11
352	STRBP_HUMAN	STRBP_HUMAN	Spermatid perinuclear RNA-binding protein	73652.5	55342	NP_001164608.1 NM_001171137.1 NP_060857.2 NM_018387.4	STRBP_HUMAN	11
353	TCPH_HUMAN	TCPH_HUMAN	T-complex protein 1 subunit eta	59366.6	10574	NP_001009570.1 NM_001009570.2 NP_001159756.1 NM_001166284.1 NP_001159757.1 NM_001166285.1 NP_006420.1 NM_006429.3	TCPH_HUMAN	11
354	U520_HUMAN	U520_HUMAN	U5 small nuclear ribonucleoprotein 200 kDa helicase	244508	23020	NP_054733.2 NM_014014.4	U520_HUMAN	11
355	AP2A2_HUMAN	AP2A2_HUMAN	AP-2 complex subunit alpha-2	103960	161	NP_001229766.1 NM_001242837.1 NP_036437.1 NM_012305.3	AP2A2_HUMAN	10
356	AP2A_HUMAN	AP2A_HUMAN	Transcription factor AP-2-alpha	48062.1	7020	NP_001027451.1 NM_001032280.2 NP_001035890.1 NM_001042425.1 NP_003211.1 NM_003220.2	AP2A_HUMAN	10
357	CAZA2_HUMAN	CAZA2_HUMAN	F-actin-capping protein subunit alpha-2	32949.1	830	NP_006127.1 NM_006136.2	CAZA2_HUMAN	10
358	DIAP1_HUMAN	DIAP1_HUMAN	Protein diaphanous homolog 1	141347	1729	NP_001073280.1 NM_001079812.2 NP_005210.3 NM_005219.4	DIAP1_HUMAN	10
359	DOCK7_HUMAN	DOCK7_HUMAN	Dedicator of cytokinesis protein 7	242561	85440	NP_001258928.1 NM_001271999.1 NP_001258929.1 NM_001272000.1 NP_001258930.1 NM_001272001.1 NP_212132.2 NM_033407.3	DOCK7_HUMAN	10
360	DX39B_HUMAN	DX39B_HUMAN	Spliceosome RNA helicase DDX39B	48991.4	7919	NP_004631.1 NM_004640.6 NP_542165.1 NM_080598.5	DX39B_HUMAN	10
361	FBRL_HUMAN	FBRL_HUMAN	rRNA 2'-O-methyltransferase fibrillarin	33784.2	2091	NP_001427.2 NM_001436.3	FBRL_HUMAN	10
362	H2AX_HUMAN	H2AX_HUMAN	Histone H2AX	15144.6	3014	NP_002096.1 NM_002105.2	H2AX_HUMAN	10
363	IGHG1_HUMAN	IGHG1_HUMAN	Ig gamma-1 chain C region	36105.9	-	-	IGHG1_HUMAN	10
364	INF2_HUMAN	INF2_HUMAN	Inverted formin-2	135624	64423	NP_001026884.3 NM_001031714.3 NP_071934.3 NM_022489.3 NP_116103.1 NM_032714.2	INF2_HUMAN	10
365	K1C19_HUMAN	K1C19_HUMAN	Keratin, type I cytoskeletal 19	44106	3880	NP_002267.2 NM_002276.4	K1C19_HUMAN	10
366	K2C4_HUMAN	K2C4_HUMAN	Keratin, type II cytoskeletal 4	57285.3	-	-	K2C4_HUMAN	10
367	MMS19_HUMAN	MMS19_HUMAN	MMS19 nucleotide excision repair protein homolog	113290	64210	NP_071757.4 NM_022362.4	MMS19_HUMAN	10
368	MYO1A_HUMAN	MYO1A_HUMAN	Unconventional myosin-Ia	118401	4640	NP_001242970.1 NM_001256041.1 NP_005370.1 NM_005379.3	MYO1A_HUMAN	10
369	NIBL1_HUMAN	NIBL1_HUMAN	Niban-like protein 1	84137.9	64855	NP_001030611.1 NM_001035534.1 NP_073744.2 NM_022833.2	NIBL1_HUMAN	10
370	PDS5A_HUMAN	PDS5A_HUMAN	Sister chromatid cohesion protein PDS5 homolog A	150830	23244	NP_001093869.1 NM_001100399.1 NP_001093870.1 NM_001100400.1	PDS5A_HUMAN	10
371	PROF2_HUMAN	PROF2_HUMAN	Profilin-2	15046.2	5217	NP_002619.1 NM_002628.4 NP_444252.1 NM_053024.3	PROF2_HUMAN	10
372	PRS6A_HUMAN	PRS6A_HUMAN	26S protease regulatory subunit 6A	49203.6	5702	NP_002795.2 NM_002804.4	PRS6A_HUMAN	10
373	PSMD1_HUMAN	PSMD1_HUMAN	26S proteasome non-ATPase regulatory subunit 1	105836	5707	NP_001177966.1 NM_001191037.1 NP_002798.2 NM_002807.3	PSMD1_HUMAN	10
374	RBBP7_HUMAN	RBBP7_HUMAN	Histone-binding protein RBBP7	47820.1	5931	NP_001185648.1 NM_001198719.1 NP_002884.1 NM_002893.3	RBBP7_HUMAN	10
375	RBP2_HUMAN	RBP2_HUMAN	E3 SUMO-protein ligase RanBP2	358199	5903	NP_006258.3 NM_006267.4	RBP2_HUMAN	10
376	RL3_HUMAN	RL3_HUMAN	60S ribosomal protein L3	46108.9	6122	NP_000958.1 NM_000967.3	RL3_HUMAN	10
377	RL6_HUMAN	RL6_HUMAN	60S ribosomal protein L6	32727.9	6128	NP_000961.2 NM_000970.3 NP_001019833.1 NM_001024662.1	RL6_HUMAN	10
378	RS11_HUMAN	RS11_HUMAN	40S ribosomal protein S11	18430.7	6205	NP_001006.1 NM_001015.4	RS11_HUMAN	10
379	RS27A_HUMAN	RS27A_HUMAN	Ubiquitin-40S ribosomal protein S27a	17964.9	6233	NP_001129064.1 NM_001135592.2 NP_001170884.1 NM_001177413.1 NP_002945.1 NM_002954.5	RS27A_HUMAN	10
380	TBC15_HUMAN	TBC15_HUMAN	TBC1 domain family member 15	79490.7	64786	NP_001139685.2 NM_001146213.1 NP_001139686.1 NM_001146214.1 NP_073608.4 NM_022771.4	TBC15_HUMAN	10
381	TCPA_HUMAN	TCPA_HUMAN	T-complex protein 1 subunit alpha	60343.6	6950	NP_110379.2 NM_030752.2	TCPA_HUMAN	10
382	TCPD_HUMAN	TCPD_HUMAN	T-complex protein 1 subunit delta	57924.3	10575	NP_001243650.1 NM_001256721.1 NP_006421.2 NM_006430.3	TCPD_HUMAN	10
383	TERA_HUMAN	TERA_HUMAN	Transitional endoplasmic reticulum ATPase	89321.8	7415	NP_009057.1 NM_007126.3	TERA_HUMAN	10
384	TF3C4_HUMAN	TF3C4_HUMAN	General transcription factor 3C polypeptide 4	91982.4	9329	NP_036336.2 NM_012204.2	TF3C4_HUMAN	10
385	TKT_HUMAN	TKT_HUMAN	Transketolase	67877.7	7086	NP_001055.1 NM_001064.3 NP_001128527.1 NM_001135055.2 NP_001244957.1 NM_001258028.1	TKT_HUMAN	10
386	TNPO3_HUMAN	TNPO3_HUMAN	Transportin-3	104204	23534	NP_001177957.2 NM_001191028.2 NP_036602.1 NM_012470.3	TNPO3_HUMAN	10
387	UBA6_HUMAN	UBA6_HUMAN	Ubiquitin-like modifier-activating enzyme 6	117970	55236	NP_060697.4 NM_018227.5	UBA6_HUMAN	10
388	2ABA_HUMAN	2ABA_HUMAN	Serine/threonine-protein phosphatase 2A 55 kDa regulatory subunit B alpha isoform	51692.1	5520	NP_001171062.1 NM_001177591.1 NP_002708.1 NM_002717.3	2ABA_HUMAN	9
389	ABLM1_HUMAN	ABLM1_HUMAN	Actin-binding LIM protein 1	87687.6	3983	NP_001003407.1 NM_001003407.1 NP_001003408.1 NM_001003408.1 NP_002304.3 NM_002313.5 NP_006711.3 NM_006720.3	ABLM1_HUMAN	9
390	ATRX_HUMAN	ATRX_HUMAN	Transcriptional regulator ATRX	282586	546	NP_000480.2 NM_000489.3 NP_612114.1 NM_138270.2	ATRX_HUMAN	9
391	BAZ1A_HUMAN	BAZ1A_HUMAN	Bromodomain adjacent to zinc finger domain protein 1A	178703	11177	NP_038476.2 NM_013448.2 NP_872589.1 NM_182648.1	BAZ1A_HUMAN	9
392	CALM_HUMAN	CALM_HUMAN	Calmodulin	16837.6	808	NP_001734.1 NM_001743.4 NP_005175.2 NM_005184.2 NP_008819.1 NM_006888.4	CALM_HUMAN	9
393	CAN2_HUMAN	CAN2_HUMAN	Calpain-2 catalytic subunit	79995.4	824	NP_001139540.1 NM_001146068.1 NP_001739.2 NM_001748.4	CAN2_HUMAN	9
394	CBX1_HUMAN	CBX1_HUMAN	Chromobox protein homolog 1	21417.8	10951	NP_001120700.1 NM_001127228.1 NP_006798.1 NM_006807.4	CBX1_HUMAN	9
395	CEBPZ_HUMAN	CEBPZ_HUMAN	CCAAT/enhancer-binding protein zeta	120974	10153	NP_005751.2 NM_005760.2	CEBPZ_HUMAN	9
396	COASY_HUMAN	COASY_HUMAN	Bifunctional coenzyme A synthase	62328.9	80347	NP_001035994.1 NM_001042529.2 NP_001035997.2 NM_001042532.3 NP_079509.5 NM_025233.6	COASY_HUMAN	9
397	DDX1_HUMAN	DDX1_HUMAN	ATP-dependent RNA helicase DDX1	82432.2	1653	NP_004930.1 NM_004939.2	DDX1_HUMAN	9
398	DDX52_HUMAN	DDX52_HUMAN	Probable ATP-dependent RNA helicase DDX52	67498.1	11056	NP_008941.2 NM_007010.3	DDX52_HUMAN	9
399	DX39A_HUMAN	DX39A_HUMAN	ATP-dependent RNA helicase DDX39A	49129.5	10212	NP_005795.2 NM_005804.3	DX39A_HUMAN	9
400	EPS15_HUMAN	EPS15_HUMAN	Epidermal growth factor receptor substrate 15	98655.8	2060	NP_001153441.1 NM_001159969.1 NP_001972.1 NM_001981.2	EPS15_HUMAN	9
401	ERF3A_HUMAN	ERF3A_HUMAN	Eukaryotic peptide chain release factor GTP-binding subunit ERF3A	55755.9	2935	NP_001123478.1 NM_001130006.1 NP_001123479.1 NM_001130007.1	ERF3A_HUMAN	9
402	FANCI_HUMAN	FANCI_HUMAN	Fanconi anemia group I protein	149324	55215	NP_001106849.1 NM_001113378.1 NP_060663.2 NM_018193.2	FANCI_HUMAN	9
403	FBX21_HUMAN	FBX21_HUMAN	F-box only protein 21	72270.1	23014	NP_055817.1 NM_015002.2 NP_296373.1 NM_033624.2	FBX21_HUMAN	9
404	G6PD_HUMAN	G6PD_HUMAN	Glucose-6-phosphate 1-dehydrogenase	59256.8	2539	NP_000393.4 NM_000402.3 NP_001035810.1 NM_001042351.1	G6PD_HUMAN	9
405	GA2L3_HUMAN	GA2L3_HUMAN	GAS2-like protein 3	75214.3	283431	NP_777602.1 NM_174942.1	GA2L3_HUMAN	9
406	GAPD1_HUMAN	GAPD1_HUMAN	GTPase-activating protein and VPS9 domain-containing protein 1	164980	26130	NP_056450.2 NM_015635.2	GAPD1_HUMAN	9
407	GEMI4_HUMAN	GEMI4_HUMAN	Gem-associated protein 4	120037	50628	NP_056536.2 NM_015721.2	GEMI4_HUMAN	9
408	GNL3_HUMAN	GNL3_HUMAN	Guanine nucleotide-binding protein-like 3	61993.2	26354	NP_055181.3 NM_014366.4 NP_996561.1 NM_206825.1 NP_996562.1 NM_206826.1	GNL3_HUMAN	9
409	GTF2I_HUMAN	GTF2I_HUMAN	General transcription factor II-I	112416	2969	NP_001157108.1 NM_001163636.1 NP_001509.3 NM_001518.3 NP_127492.1 NM_032999.2 NP_127493.1 NM_033000.2 NP_127494.1 NM_033001.2	GTF2I_HUMAN	9
410	HBB_HUMAN	HBB_HUMAN	Hemoglobin subunit beta	15998.4	3043	NP_000509.1 NM_000518.4	HBB_HUMAN	9
411	HNRL1_HUMAN	HNRL1_HUMAN	Heterogeneous nuclear ribonucleoprotein U-like protein 1	95738.6	11100	NP_008971.2 NM_007040.3 NP_653333.1 NM_144732.2	HNRL1_HUMAN	9
412	HNRPL_HUMAN	HNRPL_HUMAN	Heterogeneous nuclear ribonucleoprotein L	64132.8	3191	NP_001005335.1 NM_001005335.1 NP_001524.2 NM_001533.2	HNRPL_HUMAN	9
413	HS71L_HUMAN	HS71L_HUMAN	Heat shock 70 kDa protein 1-like	70375.1	3305	NP_005518.3 NM_005527.3	HS71L_HUMAN	9
414	HS74L_HUMAN	HS74L_HUMAN	Heat shock 70 kDa protein 4L	94512.5	22824	NP_055093.2 NM_014278.2	HS74L_HUMAN	9
415	HSPB1_HUMAN	HSPB1_HUMAN	Heat shock protein beta-1	22782.5	3315	NP_001531.1 NM_001540.3	HSPB1_HUMAN	9
416	IDE_HUMAN	IDE_HUMAN	Insulin-degrading enzyme	117969	3416	NP_001159418.1 NM_001165946.1 NP_004960.2 NM_004969.3	IDE_HUMAN	9
417	INCE_HUMAN	INCE_HUMAN	Inner centromere protein	105429	3619	NP_001035784.1 NM_001040694.1 NP_064623.2 NM_020238.2	INCE_HUMAN	9
418	IPO8_HUMAN	IPO8_HUMAN	Importin-8	119938	10526	NP_001177924.1 NM_001190995.1 NP_006381.2 NM_006390.3	IPO8_HUMAN	9
419	KI20A_HUMAN	KI20A_HUMAN	Kinesin-like protein KIF20A	100278	10112	NP_005724.1 NM_005733.2	KI20A_HUMAN	9
420	KT3K_HUMAN	KT3K_HUMAN	Ketosamine-3-kinase	34412.3	79672	NP_078895.2 NM_024619.3	KT3K_HUMAN	9
421	LA_HUMAN	LA_HUMAN	Lupus La protein	46837.1	6741	NP_003133.1 NM_003142.4	LA_HUMAN	9
422	LRRF2_HUMAN	LRRF2_HUMAN	Leucine-rich repeat flightless-interacting protein 2	82171.5	9209	NP_001127841.1 NM_001134369.1 NP_006300.1 NM_006309.2 NP_060194.1 NM_017724.2	LRRF2_HUMAN	9
423	MCM2_HUMAN	MCM2_HUMAN	DNA replication licensing factor MCM2	101896	4171	NP_004517.2 NM_004526.3	MCM2_HUMAN	9
424	NEB1_HUMAN	NEB1_HUMAN	Neurabin-1	123342	55607	NP_001159632.1 NM_001166160.1 NP_001159633.1 NM_001166161.1 NP_001159634.1 NM_001166162.1 NP_001159635.1 NM_001166163.1 NP_060120.2 NM_017650.2	NEB1_HUMAN	9
425	NOP56_HUMAN	NOP56_HUMAN	Nucleolar protein 56	66049.9	10528	NP_006383.2 NM_006392.3	NOP56_HUMAN	9
426	NP1L1_HUMAN	NP1L1_HUMAN	Nucleosome assembly protein 1-like 1	45374.2	4673	NP_004528.1 NM_004537.4 NP_631946.1 NM_139207.2	NP1L1_HUMAN	9
427	NU107_HUMAN	NU107_HUMAN	Nuclear pore complex protein Nup107	106374	57122	NP_065134.1 NM_020401.2	NU107_HUMAN	9
428	NU153_HUMAN	NU153_HUMAN	Nuclear pore complex protein Nup153	153938	9972	NP_005115.2 NM_005124.2	NU153_HUMAN	9
429	NU160_HUMAN	NU160_HUMAN	Nuclear pore complex protein Nup160	162121	23279	NP_056046.1 NM_015231.1	NU160_HUMAN	9
430	OGFR_HUMAN	OGFR_HUMAN	Opioid growth factor receptor	73324.7	11054	NP_031372.2 NM_007346.2	OGFR_HUMAN	9
431	PABP4_HUMAN	PABP4_HUMAN	Polyadenylate-binding protein 4	70782.9	8761	NP_001129125.1 NM_001135653.1 NP_001129126.1 NM_001135654.1 NP_003810.1 NM_003819.3	PABP4_HUMAN	9
432	PAPOA_HUMAN	PAPOA_HUMAN	Poly(A) polymerase alpha	82842.6	10914	NP_001238935.1 NM_001252006.1 NP_001238936.1 NM_001252007.1 NP_116021.2 NM_032632.4	PAPOA_HUMAN	9
433	PELP1_HUMAN	PELP1_HUMAN	Proline-, glutamic acid- and leucine-rich protein 1	119700	27043	NP_055204.2 NM_014389.2	PELP1_HUMAN	9
434	PFKAL_HUMAN	PFKAL_HUMAN	ATP-dependent 6-phosphofructokinase, liver type	85018.5	5211	NP_001002021.2 NM_001002021.2 NP_002617.3 NM_002626.5. [P17858-1]	PFKAL_HUMAN	9
435	PIMT_HUMAN	PIMT_HUMAN	Protein-L-isoaspartate(D-aspartate) O-methyltransferase	24636.4	5110	NP_001238978.1 NM_001252049.1 NP_001238982.1 NM_001252053.1	PIMT_HUMAN	9
436	PKP3_HUMAN	PKP3_HUMAN	Plakophilin-3	87082.2	11187	NP_009114.1 NM_007183.2	PKP3_HUMAN	9
437	RAD21_HUMAN	RAD21_HUMAN	Double-strand-break repair protein rad21 homolog	71689.5	5885	NP_006256.1 NM_006265.2	RAD21_HUMAN	9
438	RCC2_HUMAN	RCC2_HUMAN	Protein RCC2	56084.5	55920	NP_001129676.1 NM_001136204.2 NP_061185.1 NM_018715.3	RCC2_HUMAN	9
439	RL23_HUMAN	RL23_HUMAN	60S ribosomal protein L23	14865.5	9349	NP_000969.1 NM_000978.3	RL23_HUMAN	9
440	RS3_HUMAN	RS3_HUMAN	40S ribosomal protein S3	26688.3	6188	NP_000996.2 NM_001005.4 NP_001243731.1 NM_001256802.1 NP_001247436.1 NM_001260507.1	RS3_HUMAN	9
441	RS3A_HUMAN	RS3A_HUMAN	40S ribosomal protein S3a	29944.9	6189	NP_000997.1 NM_001006.4	RS3A_HUMAN	9
442	SPB6_HUMAN	SPB6_HUMAN	Serpin B6	42621.9	5269	NP_001182220.2 NM_001195291.2 NP_001258751.1 NM_001271822.1 NP_001258752.1 NM_001271823.1 NP_001258753.1 NM_001271824.1 NP_001258754.1 NM_001271825.1 NP_004559.4 NM_004568.5	SPB6_HUMAN	9
443	SSFA2_HUMAN	SSFA2_HUMAN	Sperm-specific antigen 2	138386	6744	NP_001123917.1 NM_001130445.1 NP_006742.2 NM_006751.5	SSFA2_HUMAN	9
444	STA5B_HUMAN	STA5B_HUMAN	Signal transducer and activator of transcription 5B	89865.9	6777	NP_036580.2 NM_012448.3	STA5B_HUMAN	9
445	STAT1_HUMAN	STAT1_HUMAN	Signal transducer and activator of transcription 1-alpha/beta	87334.8	6772	NP_009330.1 NM_007315.3 NP_644671.1 NM_139266.2	STAT1_HUMAN	9
446	SYQ_HUMAN	SYQ_HUMAN	Glutamine--tRNA ligase	87798.7	5859	NP_005042.1 NM_005051.2	SYQ_HUMAN	9
447	TAGL2_HUMAN	TAGL2_HUMAN	Transgelin-2	22391.5	8407	NP_003555.1 NM_003564.1	TAGL2_HUMAN	9
448	TF3C3_HUMAN	TF3C3_HUMAN	General transcription factor 3C polypeptide 3	101272	9330	NP_001193703.1 NM_001206774.1 NP_036218.1 NM_012086.4	TF3C3_HUMAN	9
449	TP53B_HUMAN	TP53B_HUMAN	Tumor suppressor p53-binding protein 1	213574	7158	NP_001135451.1 NM_001141979.1 NP_001135452.1 NM_001141980.1 NP_005648.1 NM_005657.2	TP53B_HUMAN	9
450	TRFE_HUMAN	TRFE_HUMAN	Serotransferrin	77063.9	7018	NP_001054.1 NM_001063.3	TRFE_HUMAN	9
451	TSR1_HUMAN	TSR1_HUMAN	Pre-rRNA-processing protein TSR1 homolog	91810.1	55720	NP_060598.3 NM_018128.4	TSR1_HUMAN	9
452	UBP24_HUMAN	UBP24_HUMAN	Ubiquitin carboxyl-terminal hydrolase 24	294365	23358	NP_056121.2 NM_015306.2	UBP24_HUMAN	9
453	ZN326_HUMAN	ZN326_HUMAN	DBIRD complex subunit ZNF326	65653.8	284695	NP_892020.1 NM_182975.2 NP_892021.1 NM_182976.2	ZN326_HUMAN	9
454	1433Z_HUMAN	1433Z_HUMAN	14-3-3 protein zeta/delta	27745.1	7534	NP_001129171.1 NM_001135699.1 NP_001129172.1 NM_001135700.1 NP_001129173.1 NM_001135701.1 NP_001129174.1 NM_001135702.1 NP_003397.1 NM_003406.3 NP_663723.1 NM_145690.2	1433Z_HUMAN	8
455	ANR28_HUMAN	ANR28_HUMAN	Serine/threonine-protein phosphatase 6 regulatory ankyrin repeat subunit A	112966	23243	NP_001182027.1 NM_001195098.1 NP_001182028.1 NM_001195099.1 NP_056014.2 NM_015199.3	ANR28_HUMAN	8
456	ARP3_HUMAN	ARP3_HUMAN	Actin-related protein 3	47371.2	10096	NP_005712.1 NM_005721.3	ARP3_HUMAN	8
457	BRAT1_HUMAN	BRAT1_HUMAN	BRCA1-associated ATM activator 1	88119.1	221927	NP_689956.2 NM_152743.3	BRAT1_HUMAN	8
458	CAF1B_HUMAN	CAF1B_HUMAN	Chromatin assembly factor 1 subunit B	61492.6	8208	NP_005432.1 NM_005441.2	CAF1B_HUMAN	8
459	CAN1_HUMAN	CAN1_HUMAN	Calpain-1 catalytic subunit	81890.1	823	NP_001185797.1 NM_001198868.1 NP_001185798.1 NM_001198869.1 NP_005177.2 NM_005186.3	CAN1_HUMAN	8
460	CEP97_HUMAN	CEP97_HUMAN	Centrosomal protein of 97 kDa	96981.1	79598	NP_078824.2 NM_024548.2	CEP97_HUMAN	8
461	CGAS_HUMAN	CGAS_HUMAN	Cyclic GMP-AMP synthase	58814.5	115004	NP_612450.2 NM_138441.2	CGAS_HUMAN	8
462	CTNA1_HUMAN	CTNA1_HUMAN	Catenin alpha-1	100071	1495	NP_001894.2 NM_001903.2	CTNA1_HUMAN	8
463	CUL1_HUMAN	CUL1_HUMAN	Cullin-1	89678.6	8454	NP_003583.2 NM_003592.2	CUL1_HUMAN	8
464	CUL5_HUMAN	CUL5_HUMAN	Cullin-5	90955.4	8065	NP_003469.2 NM_003478.3	CUL5_HUMAN	8
465	DDX27_HUMAN	DDX27_HUMAN	Probable ATP-dependent RNA helicase DDX27	89835.3	55661	NP_060365.7 NM_017895.7	DDX27_HUMAN	8
466	DDX47_HUMAN	DDX47_HUMAN	Probable ATP-dependent RNA helicase DDX47	50646.6	51202	NP_057439.2 NM_016355.3 NP_957518.1 NM_201224.1	DDX47_HUMAN	8
467	DDX50_HUMAN	DDX50_HUMAN	ATP-dependent RNA helicase DDX50	82565.1	79009	NP_076950.1 NM_024045.1	DDX50_HUMAN	8
468	DDX54_HUMAN	DDX54_HUMAN	ATP-dependent RNA helicase DDX54	98594.9	79039	NP_001104792.1 NM_001111322.1 NP_076977.3 NM_024072.3	DDX54_HUMAN	8
469	DHX30_HUMAN	DHX30_HUMAN	Putative ATP-dependent RNA helicase DHX30	133938	22907	NP_055781.2 NM_014966.3 NP_619520.1 NM_138615.2	DHX30_HUMAN	8
470	DNLI3_HUMAN	DNLI3_HUMAN	DNA ligase 3	112907	3980	NP_002302.2 NM_002311.4 NP_039269.2 NM_013975.3	DNLI3_HUMAN	8
471	EF1G_HUMAN	EF1G_HUMAN	Elongation factor 1-gamma	50118.8	1937	NP_001395.1 NM_001404.4	EF1G_HUMAN	8
472	EFHD1_HUMAN	EFHD1_HUMAN	EF-hand domain-containing protein D1	26927.7	80303	NP_001230181.1 NM_001243252.1 NP_079478.1 NM_025202.3	EFHD1_HUMAN	8
473	ELP1_HUMAN	ELP1_HUMAN	Elongator complex protein 1	150254	8518	NP_003631.2 NM_003640.3	ELP1_HUMAN	8
474	EXOC4_HUMAN	EXOC4_HUMAN	Exocyst complex component 4	110498	60412	NP_068579.3 NM_021807.3	EXOC4_HUMAN	8
475	FLNC_HUMAN	FLNC_HUMAN	Filamin-C	291022	2318	NP_001120959.1 NM_001127487.1 NP_001449.3 NM_001458.4	FLNC_HUMAN	8
476	HDGF_HUMAN	HDGF_HUMAN	Hepatoma-derived growth factor	26788.3	3068	NP_001119522.1 NM_001126050.1 NP_001119523.1 NM_001126051.1 NP_004485.1 NM_004494.2	HDGF_HUMAN	8
477	HSP76_HUMAN	HSP76_HUMAN	Heat shock 70 kDa protein 6	71028.2	3310	NP_002146.2 NM_002155.3	HSP76_HUMAN	8
478	ILEU_HUMAN	ILEU_HUMAN	Leukocyte elastase inhibitor	42741.8	1992	NP_109591.1 NM_030666.3	ILEU_HUMAN	8
479	IPO11_HUMAN	IPO11_HUMAN	Importin-11	112535	51194	NP_001128251.1 NM_001134779.1 NP_057422.3 NM_016338.4	IPO11_HUMAN	8
480	ITPR3_HUMAN	ITPR3_HUMAN	Inositol 1,4,5-trisphosphate receptor type 3	304107	3710	NP_002215.2 NM_002224.3	ITPR3_HUMAN	8
481	K0020_HUMAN	K0020_HUMAN	Pumilio domain-containing protein KIAA0020	73584.5	9933	NP_055693.4 NM_014878.4	K0020_HUMAN	8
482	K1C13_HUMAN	K1C13_HUMAN	Keratin, type I cytoskeletal 13	49588.2	3860	NP_002265.2 NM_002274.3 NP_705694.2 NM_153490.2	K1C13_HUMAN	8
483	LAMC1_HUMAN	LAMC1_HUMAN	Laminin subunit gamma-1	177603	3915	NP_002284.3 NM_002293.3	LAMC1_HUMAN	8
484	LANC1_HUMAN	LANC1_HUMAN	LanC-like protein 1	45283.1	10314	NP_001130046.1 NM_001136574.1 NP_001130047.1 NM_001136575.1 NP_006046.1 NM_006055.2	LANC1_HUMAN	8
485	LMNA_HUMAN	LMNA_HUMAN	Prelamin-A/C	74139.5	4000	NP_001244303.1 NM_001257374.1 NP_005563.1 NM_005572.3 NP_733821.1 NM_170707.3 NP_733822.1 NM_170708.3	LMNA_HUMAN	8
486	LYAR_HUMAN	LYAR_HUMAN	Cell growth-regulating nucleolar protein	43614.8	55646	NP_001139197.1 NM_001145725.1 NP_060286.1 NM_017816.2	LYAR_HUMAN	8
487	MAGD2_HUMAN	MAGD2_HUMAN	Melanoma-associated antigen D2	64954.3	10916	NP_055414.2 NM_014599.4 NP_803182.1 NM_177433.1 NP_957516.1 NM_201222.1	MAGD2_HUMAN	8
488	MCM6_HUMAN	MCM6_HUMAN	DNA replication licensing factor MCM6	92889.3	4175	NP_005906.2 NM_005915.5	MCM6_HUMAN	8
489	MTCL1_HUMAN	MTCL1_HUMAN	Microtubule cross-linking factor 1	209526	23255	NP_056025.2 NM_015210.3. [Q9Y4B5-3] XP_005258156.1 XM_005258099.2. [Q9Y4B5-1]	MTCL1_HUMAN	8
490	MYO5B_HUMAN	MYO5B_HUMAN	Unconventional myosin-Vb	213672	4645	NP_001073936.1 NM_001080467.2	MYO5B_HUMAN	8
491	MYPN_HUMAN	MYPN_HUMAN	Myopalladin	145257	84665	NP_001243196.1 NM_001256267.1 NP_115967.2 NM_032578.3	MYPN_HUMAN	8
492	NOL10_HUMAN	NOL10_HUMAN	Nucleolar protein 10	80301.6	79954	NP_001248321.1 NM_001261392.1 NP_001248323.1 NM_001261394.1 NP_079170.2 NM_024894.3	NOL10_HUMAN	8
493	NOL9_HUMAN	NOL9_HUMAN	Polynucleotide 5'-hydroxyl-kinase NOL9	79322.8	79707	NP_078930.3 NM_024654.4	NOL9_HUMAN	8
494	NP1L4_HUMAN	NP1L4_HUMAN	Nucleosome assembly protein 1-like 4	42823.5	4676	NP_005960.1 NM_005969.3	NP1L4_HUMAN	8
495	NPM_HUMAN	NPM_HUMAN	Nucleophosmin	32575	4869	NP_001032827.1 NM_001037738.2 NP_002511.1 NM_002520.6 NP_954654.1 NM_199185.3	NPM_HUMAN	8
496	NU205_HUMAN	NU205_HUMAN	Nuclear pore complex protein Nup205	227922	23165	NP_055950.1 NM_015135.2	NU205_HUMAN	8
497	PRDX4_HUMAN	PRDX4_HUMAN	Peroxiredoxin-4	30539.9	10549	NP_006397.1 NM_006406.1	PRDX4_HUMAN	8
498	PSA_HUMAN	PSA_HUMAN	Puromycin-sensitive aminopeptidase	103276	9520	NP_006301.3 NM_006310.3	PSA_HUMAN	8
499	PSME2_HUMAN	PSME2_HUMAN	Proteasome activator complex subunit 2	27401.6	5721	NP_002809.2 NM_002818.2	PSME2_HUMAN	8
500	RAVR1_HUMAN	RAVR1_HUMAN	Ribonucleoprotein PTB-binding 1	63877.1	125950	NP_597709.2 NM_133452.2	RAVR1_HUMAN	8
501	RBM39_HUMAN	RBM39_HUMAN	RNA-binding protein 39	59379.6	9584	NP_001229528.1 NM_001242599.1 NP_001229529.1 NM_001242600.1 NP_004893.1 NM_004902.3 NP_909122.1 NM_184234.2	RBM39_HUMAN	8
502	RL10_HUMAN	RL10_HUMAN	60S ribosomal protein L10	24603.9	6134	NP_001243506.1 NM_001256577.1 NP_001243509.1 NM_001256580.1 NP_006004.2 NM_006013.3	RL10_HUMAN	8
503	RL17_HUMAN	RL17_HUMAN	60S ribosomal protein L17	21397	6139	NP_000976.1 NM_000985.4 NP_001030178.1 NM_001035006.2 NP_001186269.1 NM_001199340.1 NP_001186270.1 NM_001199341.1 NP_001186271.1 NM_001199342.1 NP_001186272.1 NM_001199343.1 NP_001186273.1 NM_001199344.1 NP_001186274.1 NM_001199345.1	RL17_HUMAN	8
504	RLA2_HUMAN	RLA2_HUMAN	60S acidic ribosomal protein P2	11664.9	6181	NP_000995.1 NM_001004.3	RLA2_HUMAN	8
505	RPA34_HUMAN	RPA34_HUMAN	DNA-directed RNA polymerase I subunit RPA34	54985.6	10849	NP_036231.1 NM_012099.1	RPA34_HUMAN	8
506	RS15A_HUMAN	RS15A_HUMAN	40S ribosomal protein S15a	14839.5	6210	NP_001010.2 NM_001019.4 NP_001025180.1 NM_001030009.1	RS15A_HUMAN	8
507	RS8_HUMAN	RS8_HUMAN	40S ribosomal protein S8	24205.2	6202	NP_001003.1 NM_001012.1	RS8_HUMAN	8
508	RSSA_HUMAN	RSSA_HUMAN	40S ribosomal protein SA	32854.1	3921	NP_001012321.1 NM_001012321.1 NP_002286.2 NM_002295.4	RSSA_HUMAN	8
509	RUVB1_HUMAN	RUVB1_HUMAN	RuvB-like 1	50228	8607	NP_003698.1 NM_003707.2	RUVB1_HUMAN	8
510	SAHH_HUMAN	SAHH_HUMAN	Adenosylhomocysteinase	47716.1	191	NP_000678.1 NM_000687.2 NP_001155238.1 NM_001161766.1	SAHH_HUMAN	8
511	SF3B2_HUMAN	SF3B2_HUMAN	Splicing factor 3B subunit 2	100228	10992	NP_006833.2 NM_006842.2	SF3B2_HUMAN	8
512	SHOT1_HUMAN	SHOT1_HUMAN	Shootin-1	71639.9	57698	NP_001120683.1 NM_001127211.2 NP_001245227.1 NM_001258298.1 NP_001245228.1 NM_001258299.1 NP_060800.2 NM_018330.6	SHOT1_HUMAN	8
513	SPAT5_HUMAN	SPAT5_HUMAN	Spermatogenesis-associated protein 5	97904.5	166378	NP_660208.2 NM_145207.2	SPAT5_HUMAN	8
514	SYG_HUMAN	SYG_HUMAN	Glycine--tRNA ligase	83165.6	2617	NP_002038.2 NM_002047.2	SYG_HUMAN	8
515	TBL3_HUMAN	TBL3_HUMAN	Transducin beta-like protein 3	89034.7	10607	NP_006444.2 NM_006453.2	TBL3_HUMAN	8
516	TCPQ_HUMAN	TCPQ_HUMAN	T-complex protein 1 subunit theta	59620.6	10694	NP_006576.2 NM_006585.2	TCPQ_HUMAN	8
517	VTDB_HUMAN	VTDB_HUMAN	Vitamin D-binding protein	52963.7	2638	NP_000574.2 NM_000583.3 NP_001191235.1 NM_001204306.1 NP_001191236.1 NM_001204307.1	VTDB_HUMAN	8
518	XPO7_HUMAN	XPO7_HUMAN	Exportin-7	123907	23039	NP_055839.3 NM_015024.4	XPO7_HUMAN	8
519	1433T_HUMAN	1433T_HUMAN	14-3-3 protein theta	27764.3	10971	NP_006817.1 NM_006826.2	1433T_HUMAN	7
520	BRWD1_HUMAN	BRWD1_HUMAN	Bromodomain and WD repeat-containing protein 1	262936	54014	NP_001007247.1 NM_001007246.2 NP_061836.2 NM_018963.4 NP_387505.1 NM_033656.3	BRWD1_HUMAN	7
521	CALU_HUMAN	CALU_HUMAN	Calumenin	37106.8	813	NP_001124146.1 NM_001130674.2 NP_001186600.1 NM_001199671.1 NP_001186601.1 NM_001199672.1 NP_001186602.1 NM_001199673.1 NP_001186603.1 NM_001199674.1 NP_001210.1 NM_001219.4	CALU_HUMAN	7
522	CDK2_HUMAN	CDK2_HUMAN	Cyclin-dependent kinase 2	33929.5	1017	NP_001789.2 NM_001798.3 NP_439892.2 NM_052827.2	CDK2_HUMAN	7
523	CND1_HUMAN	CND1_HUMAN	Condensin complex subunit 1	157182	9918	NP_055680.3 NM_014865.3	CND1_HUMAN	7
524	CTCF_HUMAN	CTCF_HUMAN	Transcriptional repressor CTCF	82785.4	10664	NP_001177951.1 NM_001191022.1 NP_006556.1 NM_006565.3	CTCF_HUMAN	7
525	DAF_HUMAN	DAF_HUMAN	Complement decay-accelerating factor	41400.1	1604	NP_000565.1 NM_000574.3 NP_001108224.1 NM_001114752.1	DAF_HUMAN	7
526	DDX20_HUMAN	DDX20_HUMAN	Probable ATP-dependent RNA helicase DDX20	92240.5	11218	NP_009135.4 NM_007204.4	DDX20_HUMAN	7
527	DDX23_HUMAN	DDX23_HUMAN	Probable ATP-dependent RNA helicase DDX23	95582.5	9416	NP_004809.2 NM_004818.2	DDX23_HUMAN	7
528	DNJA1_HUMAN	DNJA1_HUMAN	DnaJ homolog subfamily A member 1	44868.2	3301	NP_001530.1 NM_001539.2	DNJA1_HUMAN	7
529	DUT_HUMAN	DUT_HUMAN	Deoxyuridine 5'-triphosphate nucleotidohydrolase, mitochondrial	26563.3	1854	NP_001020419.1 NM_001025248.1 NP_001020420.1 NM_001025249.1 NP_001939.1 NM_001948.3	DUT_HUMAN	7
530	ECD_HUMAN	ECD_HUMAN	RecName: Full=Protein ecdysoneless homolog {ECO:0000250|UniProtKB:Q9W032}; AltName: Full=Human suppressor of GCR two {ECO:0000303|PubMed:9928932}; Short=hSGT1 {ECO:0000303|PubMed:9928932}	72758	11319	NP_001129224.1 NM_001135752.1. [O95905-3] NP_001129225.1 NM_001135753.1. [O95905-2] NP_009196.1 NM_007265.2. [O95905-1]	ECD_HUMAN	7
531	ELAV1_HUMAN	ELAV1_HUMAN	ELAV-like protein 1	36091.9	1994	NP_001410.2 NM_001419.2	ELAV1_HUMAN	7
532	ENPL_HUMAN	ENPL_HUMAN	Endoplasmin	92468.9	7184	NP_003290.1 NM_003299.2	ENPL_HUMAN	7
533	FBX30_HUMAN	FBX30_HUMAN	F-box only protein 30	82304.3	84085	NP_115521.3 NM_032145.4	FBX30_HUMAN	7
534	FERM2_HUMAN	FERM2_HUMAN	Fermitin family homolog 2	77860.6	10979	NP_001128471.1 NM_001134999.1 NP_001128472.1 NM_001135000.1 NP_006823.1 NM_006832.2	FERM2_HUMAN	7
535	FUBP2_HUMAN	FUBP2_HUMAN	Far upstream element-binding protein 2	73115.4	8570	NP_003676.2 NM_003685.2	FUBP2_HUMAN	7
536	FXR2_HUMAN	FXR2_HUMAN	Fragile X mental retardation syndrome-related protein 2	74223.3	9513	NP_004851.2 NM_004860.3	FXR2_HUMAN	7
537	GLYR1_HUMAN	GLYR1_HUMAN	Putative oxidoreductase GLYR1	60556.4	84656	NP_115958.2 NM_032569.3	GLYR1_HUMAN	7
538	GSTM3_HUMAN	GSTM3_HUMAN	Glutathione S-transferase Mu 3	26559.6	2947	NP_000840.2 NM_000849.4	GSTM3_HUMAN	7
539	H2B2D_HUMAN	H2B2D_HUMAN	Putative histone H2B type 2-D	18018.1	-	-	H2B2D_HUMAN	7
540	HM20A_HUMAN	HM20A_HUMAN	High mobility group protein 20A	40143.6	10363	NP_060670.1 NM_018200.2	HM20A_HUMAN	7
541	HXK2_HUMAN	HXK2_HUMAN	Hexokinase-2	102380	3099	NP_000180.2 NM_000189.4	HXK2_HUMAN	7
542	IF2G_HUMAN	IF2G_HUMAN	Eukaryotic translation initiation factor 2 subunit 3	51109.5	1968	NP_001406.1 NM_001415.3	IF2G_HUMAN	7
543	IMA7_HUMAN	IMA7_HUMAN	Importin subunit alpha-7	60029.5	23633	NP_036448.1 NM_012316.4	IMA7_HUMAN	7
544	IPYR_HUMAN	IPYR_HUMAN	Inorganic pyrophosphatase	32660.1	5464	NP_066952.1 NM_021129.3	IPYR_HUMAN	7
545	K2C1B_HUMAN	K2C1B_HUMAN	Keratin, type II cytoskeletal 1b	61901.4	374454	NP_778253.2 NM_175078.2	K2C1B_HUMAN	7
546	KIF22_HUMAN	KIF22_HUMAN	Kinesin-like protein KIF22	73262.2	3835	NP_001243198.1 NM_001256269.1 NP_001243199.1 NM_001256270.1 NP_015556.1 NM_007317.2	KIF22_HUMAN	7
547	LIPB1_HUMAN	LIPB1_HUMAN	Liprin-beta-1	114024	8496	NP_001185844.1 NM_001198915.1 NP_001185845.1 NM_001198916.1 NP_003613.3 NM_003622.3 NP_803193.2 NM_177444.2	LIPB1_HUMAN	7
548	MAT2B_HUMAN	MAT2B_HUMAN	Methionine adenosyltransferase 2 subunit beta	37551.8	27430	NP_037415.1 NM_013283.4 NP_877725.1 NM_182796.2	MAT2B_HUMAN	7
549	MK01_HUMAN	MK01_HUMAN	Mitogen-activated protein kinase 1	41389.7	5594	NP_002736.3 NM_002745.4 NP_620407.1 NM_138957.2	MK01_HUMAN	7
550	MSH6_HUMAN	MSH6_HUMAN	DNA mismatch repair protein Msh6	152786	2956	NP_000170.1 NM_000179.2	MSH6_HUMAN	7
551	MTA2_HUMAN	MTA2_HUMAN	Metastasis-associated protein MTA2	75023.1	9219	NP_004730.2 NM_004739.3	MTA2_HUMAN	7
552	NEK9_HUMAN	NEK9_HUMAN	Serine/threonine-protein kinase Nek9	107169	91754	NP_149107.4 NM_033116.4	NEK9_HUMAN	7
553	NIPBL_HUMAN	NIPBL_HUMAN	Nipped-B-like protein	316051	25836	NP_056199.2 NM_015384.4 NP_597677.2 NM_133433.3	NIPBL_HUMAN	7
554	NOC3L_HUMAN	NOC3L_HUMAN	Nucleolar complex protein 3 homolog	92547.8	64318	NP_071896.8 NM_022451.9	NOC3L_HUMAN	7
555	NOG2_HUMAN	NOG2_HUMAN	Nucleolar GTP-binding protein 2	83655	29889	NP_037417.1 NM_013285.2	NOG2_HUMAN	7
556	NOL6_HUMAN	NOL6_HUMAN	Nucleolar protein 6	127593	65083	NP_075068.2 NM_022917.4 NP_631981.2 NM_139235.3	NOL6_HUMAN	7
557	NU133_HUMAN	NU133_HUMAN	Nuclear pore complex protein Nup133	128979	55746	NP_060700.2 NM_018230.2	NU133_HUMAN	7
558	NU188_HUMAN	NU188_HUMAN	Nucleoporin NUP188 homolog	196043	23511	NP_056169.1 NM_015354.2	NU188_HUMAN	7
559	PDXD1_HUMAN	PDXD1_HUMAN	Pyridoxal-dependent decarboxylase domain-containing protein 1	86706.9	23042	NP_055842.2 NM_015027.2 XP_003960662.1 XM_003960613.1	PDXD1_HUMAN	7
560	PKN2_HUMAN	PKN2_HUMAN	Serine/threonine-protein kinase N2	112035	5586	NP_006247.1 NM_006256.2	PKN2_HUMAN	7
561	PKP2_HUMAN	PKP2_HUMAN	Plakophilin-2	97414.9	5318	NP_001005242.2 NM_001005242.2 NP_004563.2 NM_004572.3	PKP2_HUMAN	7
562	PML_HUMAN	PML_HUMAN	Protein PML	97550.6	5371	NP_002666.1 NM_002675.3 NP_150241.2 NM_033238.2 NP_150242.1 NM_033239.2 NP_150243.2 NM_033240.2 NP_150247.2 NM_033244.3 NP_150249.1 NM_033246.2 NP_150250.2 NM_033247.2 NP_150252.1 NM_033249.2 NP_150253.2 NM_033250.2	PML_HUMAN	7
563	PPR18_HUMAN	PPR18_HUMAN	Phostensin	67942.6	170954	NP_001128342.1 NM_001134870.1 NP_597728.1 NM_133471.3	PPR18_HUMAN	7
564	PRDX6_HUMAN	PRDX6_HUMAN	Peroxiredoxin-6	25035	9588	NP_004896.1 NM_004905.2	PRDX6_HUMAN	7
565	PRS10_HUMAN	PRS10_HUMAN	26S protease regulatory subunit 10B	44173	5706	NP_002797.3 NM_002806.3	PRS10_HUMAN	7
566	PYRG2_HUMAN	PYRG2_HUMAN	CTP synthase 2	65677.6	56474	NP_001137474.1 NM_001144002.1 NP_062831.3 NM_019857.3 NP_787055.1 NM_175859.1	PYRG2_HUMAN	7
567	RAGP1_HUMAN	RAGP1_HUMAN	Ran GTPase-activating protein 1	63542	5905	NP_002874.1 NM_002883.2	RAGP1_HUMAN	7
568	RBM25_HUMAN	RBM25_HUMAN	RNA-binding protein 25	100186	58517	NP_067062.1 NM_021239.2	RBM25_HUMAN	7
569	RCC1_HUMAN	RCC1_HUMAN	Regulator of chromosome condensation	44969	1104	NP_001041659.1 NM_001048194.2 NP_001041660.1 NM_001048195.2 NP_001041664.1 NM_001048199.2 NP_001260.1 NM_001269.4	RCC1_HUMAN	7
570	RCN1_HUMAN	RCN1_HUMAN	Reticulocalbin-1	38890	5954	NP_002892.1 NM_002901.2	RCN1_HUMAN	7
571	RFC1_HUMAN	RFC1_HUMAN	Replication factor C subunit 1	128255	5981	NP_001191676.1 NM_001204747.1 NP_002904.3 NM_002913.4	RFC1_HUMAN	7
572	RGAP1_HUMAN	RGAP1_HUMAN	Rac GTPase-activating protein 1	71026.6	29127	NP_001119575.1 NM_001126103.1 NP_001119576.1 NM_001126104.1 NP_037409.2 NM_013277.3	RGAP1_HUMAN	7
573	RINI_HUMAN	RINI_HUMAN	Ribonuclease inhibitor	49973.5	6050	NP_002930.2 NM_002939.3 NP_976317.1 NM_203383.1 NP_976318.1 NM_203384.1 NP_976319.1 NM_203385.1 NP_976320.1 NM_203386.2 NP_976321.1 NM_203387.2 NP_976322.1 NM_203388.2 NP_976323.1 NM_203389.2	RINI_HUMAN	7
574	RL10A_HUMAN	RL10A_HUMAN	60S ribosomal protein L10a	24831.3	4736	NP_009035.3 NM_007104.4	RL10A_HUMAN	7
575	RL18A_HUMAN	RL18A_HUMAN	60S ribosomal protein L18a	20762.4	6142	NP_000971.1 NM_000980.3	RL18A_HUMAN	7
576	ROAA_HUMAN	ROAA_HUMAN	Heterogeneous nuclear ribonucleoprotein A/B	36224.9	3182	NP_004490.2 NM_004499.3 NP_112556.2 NM_031266.2	ROAA_HUMAN	7
577	RRP44_HUMAN	RRP44_HUMAN	Exosome complex exonuclease RRP44	109003	22894	NP_001121698.1 NM_001128226.1 NP_055768.3 NM_014953.3	RRP44_HUMAN	7
578	RS17_HUMAN	RS17_HUMAN	RecName: Full=40S ribosomal protein S17	15550	6218	NP_001012.1 NM_001021.3 NP_001185986.1 NM_001199057.1	RS17_HUMAN	7
579	RS24_HUMAN	RS24_HUMAN	40S ribosomal protein S24	15423.2	6229	NP_001017.1 NM_001026.4 NP_001135755.1 NM_001142283.1 NP_001135757.1 NM_001142285.1 NP_148982.1 NM_033022.3	RS24_HUMAN	7
580	RUVB2_HUMAN	RUVB2_HUMAN	RuvB-like 2	51156.6	10856	NP_006657.1 NM_006666.1	RUVB2_HUMAN	7
581	SLTM_HUMAN	SLTM_HUMAN	SAFB-like transcription modulator	117148	79811	NP_001013865.1 NM_001013843.1 NP_079031.2 NM_024755.2	SLTM_HUMAN	7
582	SMC3_HUMAN	SMC3_HUMAN	Structural maintenance of chromosomes protein 3	141542	9126	NP_005436.1 NM_005445.3	SMC3_HUMAN	7
583	SNUT1_HUMAN	SNUT1_HUMAN	U4/U6.U5 tri-snRNP-associated protein 1	90254.9	9092	NP_005137.1 NM_005146.4	SNUT1_HUMAN	7
584	SNX1_HUMAN	SNX1_HUMAN	Sorting nexin-1	59069.5	6642	NP_001229862.1 NM_001242933.1 NP_003090.2 NM_003099.4 NP_683758.1 NM_148955.3	SNX1_HUMAN	7
585	SPA5L_HUMAN	SPA5L_HUMAN	Spermatogenesis-associated protein 5-like protein 1	80710.4	79029	NP_076968.2 NM_024063.2	SPA5L_HUMAN	7
586	SRPK1_HUMAN	SRPK1_HUMAN	SRSF protein kinase 1	74324.8	6732	NP_003128.3 NM_003137.4	SRPK1_HUMAN	7
587	SYTC_HUMAN	SYTC_HUMAN	Threonine--tRNA ligase, cytoplasmic	83435.1	6897	NP_001245366.1 NM_001258437.1 NP_001245367.1 NM_001258438.1 NP_689508.3 NM_152295.4	SYTC_HUMAN	7
588	TBAL3_HUMAN	TBAL3_HUMAN	Tubulin alpha chain-like 3	49908.8	79861	NP_001165335.1 NM_001171864.1 NP_079079.1 NM_024803.2	TBAL3_HUMAN	7
589	TELO2_HUMAN	TELO2_HUMAN	Telomere length regulation protein TEL2 homolog	91747.1	9894	NP_057195.2 NM_016111.3	TELO2_HUMAN	7
590	TF3C2_HUMAN	TF3C2_HUMAN	General transcription factor 3C polypeptide 2	100680	2976	NP_001030598.1 NM_001035521.1 NP_001512.1 NM_001521.2	TF3C2_HUMAN	7
591	THIO_HUMAN	THIO_HUMAN	Thioredoxin	11737.5	7295	NP_001231867.1 NM_001244938.1 NP_003320.2 NM_003329.3	THIO_HUMAN	7
592	TR150_HUMAN	TR150_HUMAN	Thyroid hormone receptor-associated protein 3	108666	9967	NP_005110.2 NM_005119.3	TR150_HUMAN	7
593	TRI47_HUMAN	TRI47_HUMAN	Tripartite motif-containing protein 47	69532.2	91107	NP_258411.2 NM_033452.2	TRI47_HUMAN	7
594	UBR5_HUMAN	UBR5_HUMAN	E3 ubiquitin-protein ligase UBR5	309353	51366	NP_056986.2 NM_015902.5	UBR5_HUMAN	7
595	VPS51_HUMAN	VPS51_HUMAN	Vacuolar protein sorting-associated protein 51 homolog	86042.4	738	NP_037397.2 NM_013265.3	VPS51_HUMAN	7
596	ZC11A_HUMAN	ZC11A_HUMAN	Zinc finger CCCH domain-containing protein 11A	89131.1	9877	NP_055642.3 NM_014827.4	ZC11A_HUMAN	7
597	ZCHC8_HUMAN	ZCHC8_HUMAN	Zinc finger CCHC domain-containing protein 8	78577.4	55596	NP_060082.2 NM_017612.3	ZCHC8_HUMAN	7
598	ZN384_HUMAN	ZN384_HUMAN	Zinc finger protein 384	63219	171017	NP_001035009.1 NM_001039920.2 NP_001129206.1 NM_001135734.2 NP_597733.2 NM_133476.4	ZN384_HUMAN	7
599	AKAP2_HUMAN	AKAP2_HUMAN	A-kinase anchor protein 2	94660.6	445815	NP_001004065.2 NM_001004065.4 NP_001130034.1 NM_001136562.2 NP_001185585.1 NM_001198656.1 NP_009134.1 NM_007203.4 NP_671492.1 NM_147150.2	AKAP2_HUMAN	6
600	ALDOA_HUMAN	ALDOA_HUMAN	Fructose-bisphosphate aldolase A	39420	226	NP_000025.1 NM_000034.3 NP_001121089.1 NM_001127617.2 NP_001230106.1 NM_001243177.1 NP_908930.1 NM_184041.2 NP_908932.1 NM_184043.2	ALDOA_HUMAN	6
601	AMPB_HUMAN	AMPB_HUMAN	Aminopeptidase B	72595.8	6051	NP_064601.3 NM_020216.3	AMPB_HUMAN	6
602	AP1G1_HUMAN	AP1G1_HUMAN	AP-1 complex subunit gamma-1	91351.5	164	NP_001025178.1 NM_001030007.1 NP_001119.3 NM_001128.5	AP1G1_HUMAN	6
603	ARHG1_HUMAN	ARHG1_HUMAN	Rho guanine nucleotide exchange factor 1	102435	9138	NP_004697.2 NM_004706.3 NP_945328.1 NM_198977.1 NP_945353.1 NM_199002.1	ARHG1_HUMAN	6
604	ARHGB_HUMAN	ARHGB_HUMAN	Rho guanine nucleotide exchange factor 11	167705	9826	NP_055599.1 NM_014784.3 NP_937879.1 NM_198236.2	ARHGB_HUMAN	6
605	ARP2_HUMAN	ARP2_HUMAN	Actin-related protein 2	44760.8	10097	NP_001005386.1 NM_001005386.2 NP_005713.1 NM_005722.3	ARP2_HUMAN	6
606	ATX10_HUMAN	ATX10_HUMAN	Ataxin-10	53488.8	25814	NP_001161093.1 NM_001167621.1 NP_037368.1 NM_013236.3	ATX10_HUMAN	6
607	BAG2_HUMAN	BAG2_HUMAN	BAG family molecular chaperone regulator 2	23771.9	9532	NP_004273.1 NM_004282.3	BAG2_HUMAN	6
608	BAG6_HUMAN	BAG6_HUMAN	Large proline-rich protein BAG6	119409	7917	NP_001092004.1 NM_001098534.1 NP_001186626.1 NM_001199697.1 NP_001186627.1 NM_001199698.1 NP_004630.3 NM_004639.3 NP_542433.1 NM_080702.2 NP_542434.1 NM_080703.2	BAG6_HUMAN	6
609	BBX_HUMAN	BBX_HUMAN	HMG box transcription factor BBX	105130	56987	NP_001136040.1 NM_001142568.2 NP_064620.2 NM_020235.6	BBX_HUMAN	6
610	BCLF1_HUMAN	BCLF1_HUMAN	Bcl-2-associated transcription factor 1	106122	9774	NP_001070908.1 NM_001077440.1 NP_001070909.1 NM_001077441.1 NP_055554.1 NM_014739.2	BCLF1_HUMAN	6
611	BUB1B_HUMAN	BUB1B_HUMAN	Mitotic checkpoint serine/threonine-protein kinase BUB1 beta	119545	701	NP_001202.4 NM_001211.5	BUB1B_HUMAN	6
612	CEBPB_HUMAN	CEBPB_HUMAN	CCAAT/enhancer-binding protein beta	36105.8	1051	NP_005185.2 NM_005194.3	CEBPB_HUMAN	6
613	CENPB_HUMAN	CENPB_HUMAN	Major centromere autoantigen B	65171.4	1059	NP_001801.1 NM_001810.5	CENPB_HUMAN	6
614	CEP85_HUMAN	CEP85_HUMAN	Centrosomal protein of 85 kDa	85639.2	64793	NP_073615.2 NM_022778.2	CEP85_HUMAN	6
615	CHERP_HUMAN	CHERP_HUMAN	Calcium homeostasis endoplasmic reticulum protein	103702	10523	NP_006378.3 NM_006387.5	CHERP_HUMAN	6
616	CND3_HUMAN	CND3_HUMAN	Condensin complex subunit 3	114334	64151	NP_071741.2 NM_022346.4	CND3_HUMAN	6
617	COPG2_HUMAN	COPG2_HUMAN	Coatomer subunit gamma-2	97622.4	26958	NP_036265.3 NM_012133.4	COPG2_HUMAN	6
618	CPSF2_HUMAN	CPSF2_HUMAN	Cleavage and polyadenylation specificity factor subunit 2	88486.8	53981	NP_059133.1 NM_017437.2	CPSF2_HUMAN	6
619	CSK_HUMAN	CSK_HUMAN	Tyrosine-protein kinase CSK	50704.4	1445	NP_001120662.1 NM_001127190.1 NP_004374.1 NM_004383.2	CSK_HUMAN	6
620	CTF18_HUMAN	CTF18_HUMAN	Chromosome transmission fidelity protein 18 homolog	107383	63922	NP_071375.1 NM_022092.2	CTF18_HUMAN	6
621	CYTB_HUMAN	CYTB_HUMAN	Cystatin-B	11139.6	1476	NP_000091.1 NM_000100.3	CYTB_HUMAN	6
622	DEST_HUMAN	DEST_HUMAN	Destrin	18505.7	11034	NP_001011546.1 NM_001011546.1 NP_006861.1 NM_006870.3	DEST_HUMAN	6
623	DHX36_HUMAN	DHX36_HUMAN	ATP-dependent RNA helicase DHX36	114760	170506	NP_001107869.1 NM_001114397.1 NP_065916.2 NM_020865.2	DHX36_HUMAN	6
624	DNJC9_HUMAN	DNJC9_HUMAN	DnaJ homolog subfamily C member 9	29909.7	23234	NP_056005.1 NM_015190.3	DNJC9_HUMAN	6
625	DP13A_HUMAN	DP13A_HUMAN	DCC-interacting protein 13-alpha	79663.5	26060	NP_036228.1 NM_012096.2	DP13A_HUMAN	6
626	DSG1_HUMAN	DSG1_HUMAN	Desmoglein-1	113748	1828	NP_001933.2 NM_001942.2	DSG1_HUMAN	6
627	DUS3L_HUMAN	DUS3L_HUMAN	tRNA-dihydrouridine(47) synthase [NAD(P)(+)]-like	72593.9	56931	NP_001155091.1 NM_001161619.1 NP_064560.2 NM_020175.2	DUS3L_HUMAN	6
628	DYL1_HUMAN	DYL1_HUMAN	Dynein light chain 1, cytoplasmic	10365.9	8655	NP_001032583.1 NM_001037494.1 NP_001032584.1 NM_001037495.1 NP_003737.1 NM_003746.2	DYL1_HUMAN	6
629	EIF3B_HUMAN	EIF3B_HUMAN	Eukaryotic translation initiation factor 3 subunit B	92481.6	8662	NP_001032360.1 NM_001037283.1 NP_003742.2 NM_003751.3	EIF3B_HUMAN	6
630	ERF1_HUMAN	ERF1_HUMAN	Eukaryotic peptide chain release factor subunit 1	49030.9	2107	NP_004721.1 NM_004730.3	ERF1_HUMAN	6
631	FBX22_HUMAN	FBX22_HUMAN	F-box only protein 22	44508.4	26263	NP_036302.1 NM_012170.3 NP_671717.1 NM_147188.2	FBX22_HUMAN	6
632	GANAB_HUMAN	GANAB_HUMAN	Neutral alpha-glucosidase AB	106874	23193	NP_938148.1 NM_198334.1 NP_938149.2 NM_198335.2	GANAB_HUMAN	6
633	GBF1_HUMAN	GBF1_HUMAN	Golgi-specific brefeldin A-resistance guanine nucleotide exchange factor 1	206446	8729	NP_001186307.1 NM_001199378.1 NP_001186308.1 NM_001199379.1 NP_004184.1 NM_004193.2	GBF1_HUMAN	6
634	GBLP_HUMAN	GBLP_HUMAN	Guanine nucleotide-binding protein subunit beta-2-like 1	35076.7	10399	NP_006089.1 NM_006098.4	GBLP_HUMAN	6
635	GPC1_HUMAN	GPC1_HUMAN	Glypican-1	61680.2	2817	NP_002072.2 NM_002081.2	GPC1_HUMAN	6
636	HDAC1_HUMAN	HDAC1_HUMAN	Histone deacetylase 1	55103	3065	NP_004955.2 NM_004964.2	HDAC1_HUMAN	6
637	HDAC2_HUMAN	HDAC2_HUMAN	Histone deacetylase 2	55364.2	3066	NP_001518.3 NM_001527.3	HDAC2_HUMAN	6
638	HERC4_HUMAN	HERC4_HUMAN	Probable E3 ubiquitin-protein ligase HERC4	118563	26091	NP_056416.2 NM_015601.3 NP_071362.1 NM_022079.2	HERC4_HUMAN	6
639	HPRT_HUMAN	HPRT_HUMAN	Hypoxanthine-guanine phosphoribosyltransferase	24579.4	3251	NP_000185.1 NM_000194.2	HPRT_HUMAN	6
640	IF16_HUMAN	IF16_HUMAN	Gamma-interferon-inducible protein 16	88255.6	3428	NP_001193496.1 NM_001206567.1 NP_005522.2 NM_005531.2	IF16_HUMAN	6
641	IF4G1_HUMAN	IF4G1_HUMAN	Eukaryotic translation initiation factor 4 gamma 1	175491	1981	NP_886553.3 NM_182917.4 NP_937884.1 NM_198241.2 NP_937885.1 NM_198242.2	IF4G1_HUMAN	6
642	IF4G2_HUMAN	IF4G2_HUMAN	Eukaryotic translation initiation factor 4 gamma 2	102362	1982	NP_001036024.3 NM_001042559.2 NP_001166176.1 NM_001172705.1 NP_001409.3 NM_001418.3	IF4G2_HUMAN	6
643	IMA1_HUMAN	IMA1_HUMAN	Importin subunit alpha-1	57861.9	3836	NP_002255.3 NM_002264.3	IMA1_HUMAN	6
644	K2C72_HUMAN	K2C72_HUMAN	Keratin, type II cytoskeletal 72	55877.4	140807	NP_001139697.1 NM_001146225.1 NP_001139698.1 NM_001146226.1 NP_542785.1 NM_080747.2	K2C72_HUMAN	6
645	K2C73_HUMAN	K2C73_HUMAN	Keratin, type II cytoskeletal 73	58923.4	319101	NP_778238.1 NM_175068.2	K2C73_HUMAN	6
646	KRI1_HUMAN	KRI1_HUMAN	Protein KRI1 homolog	82598.1	65095	NP_075384.3 NM_023008.3	KRI1_HUMAN	6
647	KS6A1_HUMAN	KS6A1_HUMAN	Ribosomal protein S6 kinase alpha-1	82723	6195	NP_001006666.1 NM_001006665.1 NP_002944.2 NM_002953.3	KS6A1_HUMAN	6
648	LANC2_HUMAN	LANC2_HUMAN	LanC-like protein 2	50854.3	55915	NP_061167.1 NM_018697.3	LANC2_HUMAN	6
649	LARP4_HUMAN	LARP4_HUMAN	La-related protein 4	80596	113251	NP_001164279.1 NM_001170808.1 NP_443111.4 NM_052879.4 NP_954658.2 NM_199188.2 NP_954660.1 NM_199190.2	LARP4_HUMAN	6
650	LDHB_HUMAN	LDHB_HUMAN	L-lactate dehydrogenase B chain	36638.5	3945	NP_001167568.1 NM_001174097.1 NP_002291.1 NM_002300.6	LDHB_HUMAN	6
651	LIMD1_HUMAN	LIMD1_HUMAN	LIM domain-containing protein 1	72190.2	8994	NP_055055.1 NM_014240.2	LIMD1_HUMAN	6
652	MARK2_HUMAN	MARK2_HUMAN	Serine/threonine-protein kinase MARK2	87910.8	2011	NP_001034558.2 NM_001039469.2 NP_001156768.1 NM_001163296.1 NP_001156769.1 NM_001163297.1 NP_004945.4 NM_004954.4 NP_059672.2 NM_017490.3	MARK2_HUMAN	6
653	METK2_HUMAN	METK2_HUMAN	S-adenosylmethionine synthase isoform type-2	43660.7	4144	NP_005902.1 NM_005911.5	METK2_HUMAN	6
654	MP2K1_HUMAN	MP2K1_HUMAN	Dual specificity mitogen-activated protein kinase kinase 1	43439	5604	NP_002746.1 NM_002755.3	MP2K1_HUMAN	6
655	MTA1_HUMAN	MTA1_HUMAN	Metastasis-associated protein MTA1	80786.2	9112	NP_001190187.1 NM_001203258.1 NP_004680.2 NM_004689.3	MTA1_HUMAN	6
656	MTAP_HUMAN	MTAP_HUMAN	S-methyl-5'-thioadenosine phosphorylase	31236	4507	NP_002442.2 NM_002451.3	MTAP_HUMAN	6
657	NCKP1_HUMAN	NCKP1_HUMAN	Nck-associated protein 1	128790	10787	NP_038464.1 NM_013436.3 NP_995314.1 NM_205842.1	NCKP1_HUMAN	6
658	NEST_HUMAN	NEST_HUMAN	Nestin	177439	10763	NP_006608.1 NM_006617.1	NEST_HUMAN	6
659	NFKB2_HUMAN	NFKB2_HUMAN	Nuclear factor NF-kappa-B p100 subunit	96749.2	4791	NP_001070962.1 NM_001077494.2 NP_001248332.1 NM_001261403.1 NP_002493.3 NM_002502.4	NFKB2_HUMAN	6
660	NOG1_HUMAN	NOG1_HUMAN	Nucleolar GTP-binding protein 1	73964.5	23560	NP_036473.2 NM_012341.2	NOG1_HUMAN	6
661	NUCKS_HUMAN	NUCKS_HUMAN	Nuclear ubiquitous casein and cyclin-dependent kinase substrate 1	27296.4	64710	NP_073568.2 NM_022731.4	NUCKS_HUMAN	6
662	P3C2A_HUMAN	P3C2A_HUMAN	Phosphatidylinositol 4-phosphate 3-kinase C2 domain-containing subunit alpha	190680	5286	NP_002636.2 NM_002645.2	P3C2A_HUMAN	6
663	PARK7_HUMAN	PARK7_HUMAN	Protein DJ-1	19891.1	11315	NP_001116849.1 NM_001123377.1 NP_009193.2 NM_007262.4	PARK7_HUMAN	6
664	PICAL_HUMAN	PICAL_HUMAN	Phosphatidylinositol-binding clathrin assembly protein	70754.5	8301	NP_001008660.1 NM_001008660.2 NP_001193875.1 NM_001206946.1 NP_001193876.1 NM_001206947.1 NP_009097.2 NM_007166.3	PICAL_HUMAN	6
665	PP2AA_HUMAN	PP2AA_HUMAN	Serine/threonine-protein phosphatase 2A catalytic subunit alpha isoform	35594.2	5515	NP_002706.1 NM_002715.2	PP2AA_HUMAN	6
666	PP4R1_HUMAN	PP4R1_HUMAN	Serine/threonine-protein phosphatase 4 regulatory subunit 1	107004	9989	NP_001035847.1 NM_001042388.2 NP_005125.1 NM_005134.3	PP4R1_HUMAN	6
667	PRPS1_HUMAN	PRPS1_HUMAN	Ribose-phosphate pyrophosphokinase 1	34834.2	5631	NP_001191331.1 NM_001204402.1 NP_002755.1 NM_002764.3	PRPS1_HUMAN	6
668	PUR4_HUMAN	PUR4_HUMAN	Phosphoribosylformylglycinamidine synthase	144734	5198	NP_036525.1 NM_012393.2	PUR4_HUMAN	6
669	QRIC1_HUMAN	QRIC1_HUMAN	Glutamine-rich protein 1	86435.7	54870	NP_060200.2 NM_017730.2 NP_942581.1 NM_198880.1	QRIC1_HUMAN	6
670	RBM4_HUMAN	RBM4_HUMAN	RNA-binding protein 4	40313.9	5936	NP_001185772.1 NM_001198843.1 NP_001185773.1 NM_001198844.1 NP_002887.2 NM_002896.3	RBM4_HUMAN	6
671	RBMX_HUMAN	RBMX_HUMAN	RNA-binding motif protein, X chromosome	42331.9	27316	NP_001158275.1 NM_001164803.1 NP_002130.2 NM_002139.3	RBMX_HUMAN	6
672	RBP56_HUMAN	RBP56_HUMAN	TATA-binding protein-associated factor 2N	61830	8148	NP_003478.1 NM_003487.3 NP_631961.1 NM_139215.2	RBP56_HUMAN	6
673	RD23B_HUMAN	RD23B_HUMAN	UV excision repair protein RAD23 homolog B	43171.2	5887	NP_001231653.1 NM_001244724.1 NP_002865.1 NM_002874.4	RD23B_HUMAN	6
674	RFA2_HUMAN	RFA2_HUMAN	Replication protein A 32 kDa subunit	29246.9	6118	NP_002937.1 NM_002946.3	RFA2_HUMAN	6
675	RHG21_HUMAN	RHG21_HUMAN	Rho GTPase-activating protein 21	217331	57584	NP_065875.3 NM_020824.3	RHG21_HUMAN	6
676	RL14_HUMAN	RL14_HUMAN	60S ribosomal protein L14	23431.9	9045	NP_001030168.1 NM_001034996.2 NP_003964.3 NM_003973.4	RL14_HUMAN	6
677	RL18_HUMAN	RL18_HUMAN	60S ribosomal protein L18	21634.5	6141	NP_000970.1 NM_000979.3	RL18_HUMAN	6
678	RL24_HUMAN	RL24_HUMAN	60S ribosomal protein L24	17779	6152	NP_000977.1 NM_000986.3	RL24_HUMAN	6
679	RL8_HUMAN	RL8_HUMAN	60S ribosomal protein L8	28024.7	6132	NP_000964.1 NM_000973.3 NP_150644.1 NM_033301.1	RL8_HUMAN	6
680	RS16_HUMAN	RS16_HUMAN	40S ribosomal protein S16	16445.3	6217	NP_001011.1 NM_001020.4	RS16_HUMAN	6
681	RS9_HUMAN	RS9_HUMAN	40S ribosomal protein S9	22591.4	6203	NP_001004.2 NM_001013.3	RS9_HUMAN	6
682	RTF1_HUMAN	RTF1_HUMAN	RNA polymerase-associated protein RTF1 homolog	80313.5	23168	NP_055953.3 NM_015138.4	RTF1_HUMAN	6
683	RU2A_HUMAN	RU2A_HUMAN	U2 small nuclear ribonucleoprotein A'	28415.6	6627	NP_003081.2 NM_003090.2	RU2A_HUMAN	6
684	RUFY1_HUMAN	RUFY1_HUMAN	RUN and FYVE domain-containing protein 1	79817.9	80230	NP_001035541.1 NM_001040451.2 NP_001035542.1 NM_001040452.2 NP_079434.3 NM_025158.4	RUFY1_HUMAN	6
685	SC24C_HUMAN	SC24C_HUMAN	Protein transport protein Sec24C	118325	9632	NP_004913.2 NM_004922.3 NP_940999.1 NM_198597.2	SC24C_HUMAN	6
686	SND1_HUMAN	SND1_HUMAN	Staphylococcal nuclease domain-containing protein 1	101997	27044	NP_055205.2 NM_014390.2	SND1_HUMAN	6
687	SPG20_HUMAN	SPG20_HUMAN	Spartin	72833	23111	NP_001135766.1 NM_001142294.1 NP_001135767.1 NM_001142295.1 NP_001135768.1 NM_001142296.1 NP_055902.1 NM_015087.4	SPG20_HUMAN	6
688	SRP72_HUMAN	SRP72_HUMAN	Signal recognition particle subunit SRP72	74606.2	6731	NP_001254651.1 NM_001267722.1 NP_008878.3 NM_006947.3	SRP72_HUMAN	6
689	SRRT_HUMAN	SRRT_HUMAN	Serrate RNA effector molecule homolog	100666	51593	NP_001122324.1 NM_001128852.1 NP_001122325.1 NM_001128853.1 NP_001122326.1 NM_001128854.1 NP_056992.4 NM_015908.5	SRRT_HUMAN	6
690	STAT6_HUMAN	STAT6_HUMAN	Signal transducer and activator of transcription 6	94135.1	6778	NP_001171549.1 NM_001178078.1 NP_001171550.1 NM_001178079.1 NP_001171551.1 NM_001178080.1 NP_003144.3 NM_003153.4	STAT6_HUMAN	6
691	SUZ12_HUMAN	SUZ12_HUMAN	Polycomb protein SUZ12	83054.8	23512	NP_056170.2 NM_015355.2	SUZ12_HUMAN	6
692	SYAC_HUMAN	SYAC_HUMAN	Alanine--tRNA ligase, cytoplasmic	106810	16	NP_001596.2 NM_001605.2	SYAC_HUMAN	6
693	TLE3_HUMAN	TLE3_HUMAN	Transducin-like enhancer protein 3	83416.7	7090	NP_001098662.1 NM_001105192.1 NP_005069.2 NM_005078.2 NP_065959.1 NM_020908.1	TLE3_HUMAN	6
694	TLN1_HUMAN	TLN1_HUMAN	Talin-1	269767	7094	NP_006280.3 NM_006289.3	TLN1_HUMAN	6
695	TPX2_HUMAN	TPX2_HUMAN	Targeting protein for Xklp2	85653.1	22974	NP_036244.2 NM_012112.4	TPX2_HUMAN	6
696	UBP7_HUMAN	UBP7_HUMAN	Ubiquitin carboxyl-terminal hydrolase 7	128302	7874	NP_003461.2 NM_003470.2	UBP7_HUMAN	6
697	XPO5_HUMAN	XPO5_HUMAN	Exportin-5	136311	57510	NP_065801.1 NM_020750.2	XPO5_HUMAN	6
698	YBOX3_HUMAN	YBOX3_HUMAN	Y-box-binding protein 3	40090	8531	NP_001138898.1 NM_001145426.1 NP_003642.3 NM_003651.4	YBOX3_HUMAN	6
699	1433S_HUMAN	1433S_HUMAN	14-3-3 protein sigma	27774.1	2810	NP_006133.1 NM_006142.3	1433S_HUMAN	5
700	ACL6A_HUMAN	ACL6A_HUMAN	Actin-like protein 6A	47461	86	NP_004292.1 NM_004301.3 NP_817126.1 NM_177989.2 NP_829888.1 NM_178042.2	ACL6A_HUMAN	5
701	AFAP1_HUMAN	AFAP1_HUMAN	Actin filament-associated protein 1	80725	60312	NP_001128119.1 NM_001134647.1 NP_940997.1 NM_198595.2	AFAP1_HUMAN	5
702	AGO2_HUMAN	AGO2_HUMAN	Protein argonaute-2	97208.1	27161	NP_001158095.1 NM_001164623.1 NP_036286.2 NM_012154.3	AGO2_HUMAN	5
703	AKP8L_HUMAN	AKP8L_HUMAN	A-kinase anchor protein 8-like	71648.8	26993	NP_055186.2 NM_014371.2	AKP8L_HUMAN	5
704	ANXA1_HUMAN	ANXA1_HUMAN	Annexin A1	38714.3	301	NP_000691.1 NM_000700.1	ANXA1_HUMAN	5
705	AP3B1_HUMAN	AP3B1_HUMAN	AP-3 complex subunit beta-1	121320	8546	NP_001258698.1 NM_001271769.1 NP_003655.3 NM_003664.4	AP3B1_HUMAN	5
706	ARF1_HUMAN	ARF1_HUMAN	ADP-ribosylation factor 1	20696.8	375	NP_001019397.1 NM_001024226.1 NP_001019398.1 NM_001024227.1 NP_001019399.1 NM_001024228.1 NP_001649.1 NM_001658.3	ARF1_HUMAN	5
707	ARNT_HUMAN	ARNT_HUMAN	Aryl hydrocarbon receptor nuclear translocator	86636.5	405	NP_001184254.1 NM_001197325.1 NP_001659.1 NM_001668.3 NP_848514.1 NM_178427.2	ARNT_HUMAN	5
708	ASUN_HUMAN	ASUN_HUMAN	Protein asunder homolog	80225	55726	NP_060634.2 NM_018164.2	ASUN_HUMAN	5
709	BOP1_HUMAN	BOP1_HUMAN	Ribosome biogenesis protein BOP1	83629.5	23246	NP_056016.1 NM_015201.3	BOP1_HUMAN	5
710	BRX1_HUMAN	BRX1_HUMAN	Ribosome biogenesis protein BRX1 homolog	41401.4	55299	NP_060791.3 NM_018321.3	BRX1_HUMAN	5
711	CACO1_HUMAN	CACO1_HUMAN	Calcium-binding and coiled-coil domain-containing protein 1	77336.3	57658	NP_001137154.1 NM_001143682.1 NP_065949.1 NM_020898.2	CACO1_HUMAN	5
712	CCD86_HUMAN	CCD86_HUMAN	Coiled-coil domain-containing protein 86	40235.6	79080	NP_077003.1 NM_024098.3	CCD86_HUMAN	5
713	CE170_HUMAN	CE170_HUMAN	Centrosomal protein of 170 kDa	175293	9859	NP_001035863.1 NM_001042404.1 NP_001035864.1 NM_001042405.1 NP_055627.2 NM_014812.2	CE170_HUMAN	5
714	CHD2_HUMAN	CHD2_HUMAN	Chromodomain-helicase-DNA-binding protein 2	211344	1106	NP_001036037.1 NM_001042572.2 NP_001262.3 NM_001271.3	CHD2_HUMAN	5
715	CHTOP_HUMAN	CHTOP_HUMAN	Chromatin target of PRMT1 protein	26396.6	26097	NP_001193541.1 NM_001206612.1 NP_001231593.1 NM_001244664.1 NP_056422.2 NM_015607.3	CHTOP_HUMAN	5
716	CING_HUMAN	CING_HUMAN	Cingulin	136386	57530	NP_065821.1 NM_020770.2	CING_HUMAN	5
717	CIP2A_HUMAN	CIP2A_HUMAN	Protein CIP2A	102185	57650	NP_065941.2 NM_020890.2	CIP2A_HUMAN	5
718	CTNA2_HUMAN	CTNA2_HUMAN	Catenin alpha-2	105313	1496	NP_001158355.1 NM_001164883.1 NP_004380.2 NM_004389.3	CTNA2_HUMAN	5
719	DD19A_HUMAN	DD19A_HUMAN	ATP-dependent RNA helicase DDX19A	53975	55308	NP_060802.1 NM_018332.3	DD19A_HUMAN	5
720	DDX10_HUMAN	DDX10_HUMAN	Probable ATP-dependent RNA helicase DDX10	100888	1662	NP_004389.2 NM_004398.2	DDX10_HUMAN	5
721	DDX31_HUMAN	DDX31_HUMAN	Probable ATP-dependent RNA helicase DDX31	94087.2	64794	NP_073616.6 NM_022779.7 NP_619526.1 NM_138620.1	DDX31_HUMAN	5
722	DFNA5_HUMAN	DFNA5_HUMAN	Non-syndromic hearing impairment protein 5	54555	1687	NP_001120925.1 NM_001127453.1 NP_001120926.1 NM_001127454.1 NP_004394.1 NM_004403.2	DFNA5_HUMAN	5
723	DNJA2_HUMAN	DNJA2_HUMAN	DnaJ homolog subfamily A member 2	45745.6	10294	NP_005871.1 NM_005880.3	DNJA2_HUMAN	5
724	DNJC2_HUMAN	DNJC2_HUMAN	DnaJ homolog subfamily C member 2	71996.4	27000	NP_001123359.1 NM_001129887.1 NP_055192.1 NM_014377.1	DNJC2_HUMAN	5
725	DNMT1_HUMAN	DNMT1_HUMAN	DNA (cytosine-5)-methyltransferase 1	183165	1786	NP_001124295.1 NM_001130823.1 NP_001370.1 NM_001379.2	DNMT1_HUMAN	5
726	DNPEP_HUMAN	DNPEP_HUMAN	Aspartyl aminopeptidase	52428.4	23549	NP_036232.2 NM_012100.2	DNPEP_HUMAN	5
727	DPOD1_HUMAN	DPOD1_HUMAN	DNA polymerase delta catalytic subunit	123631	5424	NP_001243778.1 NM_001256849.1 NP_002682.2 NM_002691.3	DPOD1_HUMAN	5
728	ECHA_HUMAN	ECHA_HUMAN	Trifunctional enzyme subunit alpha, mitochondrial	82999.7	3030	NP_000173.2 NM_000182.4	ECHA_HUMAN	5
729	EDIL3_HUMAN	EDIL3_HUMAN	EGF-like repeat and discoidin I-like domain-containing protein 3	53764.9	10085	NP_005702.3 NM_005711.3	EDIL3_HUMAN	5
730	EFTU_HUMAN	EFTU_HUMAN	Elongation factor Tu, mitochondrial	49541.6	7284	NP_003312.3 NM_003321.4	EFTU_HUMAN	5
731	EIF3D_HUMAN	EIF3D_HUMAN	Eukaryotic translation initiation factor 3 subunit D	63972.8	8664	NP_003744.1 NM_003753.3	EIF3D_HUMAN	5
732	EIF3E_HUMAN	EIF3E_HUMAN	Eukaryotic translation initiation factor 3 subunit E	52220.8	3646	NP_001559.1 NM_001568.2	EIF3E_HUMAN	5
733	ERF3B_HUMAN	ERF3B_HUMAN	Eukaryotic peptide chain release factor GTP-binding subunit ERF3B	68883.2	23708	NP_060564.2 NM_018094.4	ERF3B_HUMAN	5
734	EWS_HUMAN	EWS_HUMAN	RNA-binding protein EWS	68478.3	2130	NP_001156757.1 NM_001163285.1 NP_001156758.1 NM_001163286.1 NP_001156759.1 NM_001163287.1 NP_005234.1 NM_005243.3 NP_053733.2 NM_013986.3	EWS_HUMAN	5
735	EXOC2_HUMAN	EXOC2_HUMAN	Exocyst complex component 2	104066	55770	NP_060773.3 NM_018303.5	EXOC2_HUMAN	5
736	F91A1_HUMAN	F91A1_HUMAN	Protein FAM91A1	93909	157769	NP_659400.2 NM_144963.2	F91A1_HUMAN	5
737	FOXK1_HUMAN	FOXK1_HUMAN	Forkhead box protein K1	75457.4	221937	NP_001032242.1 NM_001037165.1	FOXK1_HUMAN	5
738	GCP60_HUMAN	GCP60_HUMAN	Golgi resident protein GCP60	60593.4	64746	NP_073572.2 NM_022735.3	GCP60_HUMAN	5
739	GEPH_HUMAN	GEPH_HUMAN	Gephyrin	79748.4	10243	NP_001019389.1 NM_001024218.1 NP_065857.1 NM_020806.4	GEPH_HUMAN	5
740	GRWD1_HUMAN	GRWD1_HUMAN	Glutamate-rich WD repeat-containing protein 1	49419.2	83743	NP_113673.3 NM_031485.3	GRWD1_HUMAN	5
741	GSH0_HUMAN	GSH0_HUMAN	Glutamate--cysteine ligase regulatory subunit	30727.1	2730	NP_002052.1 NM_002061.2	GSH0_HUMAN	5
742	GTSE1_HUMAN	GTSE1_HUMAN	G2 and S phase-expressed protein 1	76644.8	51512	NP_057510.4 NM_016426.6	GTSE1_HUMAN	5
743	HAT1_HUMAN	HAT1_HUMAN	Histone acetyltransferase type B catalytic subunit	49512.6	8520	NP_003633.1 NM_003642.3	HAT1_HUMAN	5
744	HBA_HUMAN	HBA_HUMAN	Hemoglobin subunit alpha	15257.5	3040	NP_000508.1 NM_000517.4 NP_000549.1 NM_000558.3	HBA_HUMAN	5
745	HIRA_HUMAN	HIRA_HUMAN	Protein HIRA	111835	7290	NP_003316.3 NM_003325.3	HIRA_HUMAN	5
746	HLTF_HUMAN	HLTF_HUMAN	Helicase-like transcription factor	113929	6596	NP_003062.2 NM_003071.3 NP_620636.1 NM_139048.2	HLTF_HUMAN	5
747	HNRH3_HUMAN	HNRH3_HUMAN	Heterogeneous nuclear ribonucleoprotein H3	36926.5	3189	NP_036339.1 NM_012207.2 NP_067676.2 NM_021644.3	HNRH3_HUMAN	5
748	HUWE1_HUMAN	HUWE1_HUMAN	E3 ubiquitin-protein ligase HUWE1	481891	10075	NP_113584.3 NM_031407.5	HUWE1_HUMAN	5
749	ICAL_HUMAN	ICAL_HUMAN	Calpastatin	76572.9	831	NP_001035905.1 NM_001042440.2 NP_001177371.1 NM_001190442.1 NP_775083.1 NM_173060.3	ICAL_HUMAN	5
750	IF6_HUMAN	IF6_HUMAN	Eukaryotic translation initiation factor 6	26599.1	3692	NP_001254739.1 NM_001267810.1 NP_002203.1 NM_002212.3 NP_852131.1 NM_181466.2 NP_852133.1 NM_181468.2	IF6_HUMAN	5
751	IGHA1_HUMAN	IGHA1_HUMAN	Ig alpha-1 chain C region	37654.7	-	-	IGHA1_HUMAN	5
752	IMA5_HUMAN	IMA5_HUMAN	Importin subunit alpha-5	60221.8	3841	NP_002260.2 NM_002269.2	IMA5_HUMAN	5
753	IMDH2_HUMAN	IMDH2_HUMAN	Inosine-5'-monophosphate dehydrogenase 2	55805	3615	NP_000875.2 NM_000884.2	IMDH2_HUMAN	5
754	K2C80_HUMAN	K2C80_HUMAN	Keratin, type II cytoskeletal 80	50525.3	144501	NP_001074961.1 NM_001081492.1 NP_872313.2 NM_182507.2	K2C80_HUMAN	5
755	KHDR1_HUMAN	KHDR1_HUMAN	KH domain-containing, RNA-binding, signal transduction-associated protein 1	48227.4	10657	NP_001258807.1 NM_001271878.1 NP_006550.1 NM_006559.2	KHDR1_HUMAN	5
756	KIF2C_HUMAN	KIF2C_HUMAN	Kinesin-like protein KIF2C	81312.9	11004	NP_006836.2 NM_006845.3	KIF2C_HUMAN	5
757	KS6A2_HUMAN	KS6A2_HUMAN	Ribosomal protein S6 kinase alpha-2	83238.8	6196	NP_001006933.1 NM_001006932.1 NP_066958.2 NM_021135.4	KS6A2_HUMAN	5
758	LYPA2_HUMAN	LYPA2_HUMAN	Acyl-protein thioesterase 2	24737	11313	NP_009191.1 NM_007260.2	LYPA2_HUMAN	5
759	MARK3_HUMAN	MARK3_HUMAN	MAP/microtubule affinity-regulating kinase 3	84488.6	4140	NP_001122390.1 NM_001128918.1 NP_001122391.1 NM_001128919.1 NP_001122392.1 NM_001128920.1 NP_001122393.1 NM_001128921.1 NP_002367.4 NM_002376.5	MARK3_HUMAN	5
760	MD1L1_HUMAN	MD1L1_HUMAN	Mitotic spindle assembly checkpoint protein MAD1	83066.9	8379	NP_001013858.1 NM_001013836.1 NP_001013859.1 NM_001013837.1 NP_003541.2 NM_003550.2	MD1L1_HUMAN	5
761	MK14_HUMAN	MK14_HUMAN	Mitogen-activated protein kinase 14	41293.3	1432	NP_001306.1 NM_001315.2 NP_620581.1 NM_139012.2 NP_620582.1 NM_139013.2 NP_620583.1 NM_139014.2	MK14_HUMAN	5
762	MRE11_HUMAN	MRE11_HUMAN	Double-strand break repair protein MRE11A	80593.3	4361	NP_005581.2 NM_005590.3 NP_005582.1 NM_005591.3	MRE11_HUMAN	5
763	NCBP1_HUMAN	NCBP1_HUMAN	Nuclear cap-binding protein subunit 1	91839.5	4686	NP_002477.1 NM_002486.4	NCBP1_HUMAN	5
764	NED4L_HUMAN	NED4L_HUMAN	E3 ubiquitin-protein ligase NEDD4-like	111932	23327	NP_001138436.1 NM_001144964.1 NP_001138437.1 NM_001144965.1 NP_001138438.1 NM_001144966.2 NP_001138439.1 NM_001144967.2 NP_001138440.1 NM_001144968.1 NP_001138441.1 NM_001144969.1 NP_001138442.1 NM_001144970.2 NP_001138443.1 NM_001144971.1 NP_001230889.1 NM_001243960.1 NP_056092.2 NM_015277.5	NED4L_HUMAN	5
765	NPA1P_HUMAN	NPA1P_HUMAN	Nucleolar pre-ribosomal-associated protein 1	254389	9875	NP_055640.2 NM_014825.2	NPA1P_HUMAN	5
766	NUFP2_HUMAN	NUFP2_HUMAN	Nuclear fragile X mental retardation-interacting protein 2	76121.2	57532	NP_065823.1 NM_020772.2	NUFP2_HUMAN	5
767	ORC1_HUMAN	ORC1_HUMAN	Origin recognition complex subunit 1	97349.7	4998	NP_001177747.1 NM_001190818.1 NP_001177748.1 NM_001190819.1 NP_004144.2 NM_004153.3	ORC1_HUMAN	5
768	PANK4_HUMAN	PANK4_HUMAN	Pantothenate kinase 4	85991	55229	NP_060686.1 NM_018216.1	PANK4_HUMAN	5
769	PAXB1_HUMAN	PAXB1_HUMAN	PAX3- and PAX7-binding protein 1	104804	94104	NP_037461.2 NM_013329.3 NP_057715.2 NM_016631.3	PAXB1_HUMAN	5
770	PCH2_HUMAN	PCH2_HUMAN	Pachytene checkpoint protein 2 homolog	48550.8	9319	NP_004228.1 NM_004237.3	PCH2_HUMAN	5
771	PCY1A_HUMAN	PCY1A_HUMAN	Choline-phosphate cytidylyltransferase A	41731	5130	NP_005008.2 NM_005017.2	PCY1A_HUMAN	5
772	PLAP_HUMAN	PLAP_HUMAN	Phospholipase A-2-activating protein	87157.1	9373	NP_001026859.1 NM_001031689.2	PLAP_HUMAN	5
773	PMS2_HUMAN	PMS2_HUMAN	Mismatch repair endonuclease PMS2	95796.6	5395	NP_000526.1 NM_000535.5	PMS2_HUMAN	5
774	POGZ_HUMAN	POGZ_HUMAN	Pogo transposable element with ZNF domain	155344	23126	NP_001181866.1 NM_001194937.1 NP_001181867.1 NM_001194938.1 NP_055915.2 NM_015100.3 NP_665739.3 NM_145796.3 NP_997054.1 NM_207171.2	POGZ_HUMAN	5
775	PRP19_HUMAN	PRP19_HUMAN	Pre-mRNA-processing factor 19	55180.8	27339	NP_055317.1 NM_014502.4	PRP19_HUMAN	5
776	PRPF3_HUMAN	PRPF3_HUMAN	U4/U6 small nuclear ribonucleoprotein Prp3	77529	9129	NP_004689.1 NM_004698.2	PRPF3_HUMAN	5
777	PRS56_HUMAN	PRS56_HUMAN	Serine protease 56	64597.2	646960	NP_001182058.1 NM_001195129.1	PRS56_HUMAN	5
778	PRS6B_HUMAN	PRS6B_HUMAN	26S protease regulatory subunit 6B	47366.3	5704	NP_006494.1 NM_006503.3 NP_694546.1 NM_153001.2	PRS6B_HUMAN	5
779	PRS7_HUMAN	PRS7_HUMAN	26S protease regulatory subunit 7	48633.9	5701	NP_001191382.1 NM_001204453.1 NP_002794.1 NM_002803.3	PRS7_HUMAN	5
780	PSA5_HUMAN	PSA5_HUMAN	Proteasome subunit alpha type-5	26411	5686	NP_002781.2 NM_002790.3	PSA5_HUMAN	5
781	PSIP1_HUMAN	PSIP1_HUMAN	PC4 and SFRS1-interacting protein	60103.3	11168	NP_001121689.1 NM_001128217.1 NP_066967.3 NM_021144.3 NP_150091.2 NM_033222.3	PSIP1_HUMAN	5
782	PSME1_HUMAN	PSME1_HUMAN	Proteasome activator complex subunit 1	28723.1	5720	NP_006254.1 NM_006263.2 NP_788955.1 NM_176783.1	PSME1_HUMAN	5
783	PUR6_HUMAN	PUR6_HUMAN	Multifunctional protein ADE2	47079.2	10606	NP_001072992.1 NM_001079524.1 NP_001072993.1 NM_001079525.1 NP_006443.1 NM_006452.3	PUR6_HUMAN	5
784	RANB9_HUMAN	RANB9_HUMAN	Ran-binding protein 9	77847.3	10048	NP_005484.2 NM_005493.2	RANB9_HUMAN	5
785	RBBP4_HUMAN	RBBP4_HUMAN	Histone-binding protein RBBP4	47655.7	5928	NP_001128727.1 NM_001135255.1 NP_001128728.1 NM_001135256.1 NP_005601.1 NM_005610.2	RBBP4_HUMAN	5
786	RBM15_HUMAN	RBM15_HUMAN	Putative RNA-binding protein 15	107189	64783	NP_001188474.1 NM_001201545.1 NP_073605.4 NM_022768.4	RBM15_HUMAN	5
787	RED1_HUMAN	RED1_HUMAN	Double-stranded RNA-specific editase 1	80763.5	104	NP_001103.1 NM_001112.3 NP_056648.1 NM_015833.3 NP_056649.1 NM_015834.3	RED1_HUMAN	5
788	RFC4_HUMAN	RFC4_HUMAN	Replication factor C subunit 4	39681.8	5984	NP_002907.1 NM_002916.3 NP_853551.1 NM_181573.2	RFC4_HUMAN	5
789	RFC5_HUMAN	RFC5_HUMAN	Replication factor C subunit 5	38496.6	5985	NP_001123584.1 NM_001130112.2 NP_031396.1 NM_007370.5 NP_853556.2 NM_181578.3	RFC5_HUMAN	5
790	RL11_HUMAN	RL11_HUMAN	60S ribosomal protein L11	20252.4	6135	NP_000966.2 NM_000975.3 NP_001186731.1 NM_001199802.1	RL11_HUMAN	5
791	RL12_HUMAN	RL12_HUMAN	60S ribosomal protein L12	17818.6	6136	NP_000967.1 NM_000976.3	RL12_HUMAN	5
792	RL15_HUMAN	RL15_HUMAN	60S ribosomal protein L15	24146.1	6138	NP_001240308.1 NM_001253379.1 NP_001240309.1 NM_001253380.1 NP_001240311.1 NM_001253382.1 NP_001240312.1 NM_001253383.1 NP_001240313.1 NM_001253384.1 NP_002939.2 NM_002948.3	RL15_HUMAN	5
793	RL27_HUMAN	RL27_HUMAN	60S ribosomal protein L27	15797.7	6155	NP_000979.1 NM_000988.3	RL27_HUMAN	5
794	RL30_HUMAN	RL30_HUMAN	60S ribosomal protein L30	12784.1	6156	NP_000980.1 NM_000989.3	RL30_HUMAN	5
795	RL32_HUMAN	RL32_HUMAN	60S ribosomal protein L32	15859.8	6161	NP_000985.1 NM_000994.3 NP_001007074.1 NM_001007073.1 NP_001007075.1 NM_001007074.1	RL32_HUMAN	5
796	RPB2_HUMAN	RPB2_HUMAN	DNA-directed RNA polymerase II subunit RPB2	133897	5431	NP_000929.1 NM_000938.1	RPB2_HUMAN	5
797	RS13_HUMAN	RS13_HUMAN	40S ribosomal protein S13	17222.3	6207	NP_001008.1 NM_001017.2	RS13_HUMAN	5
798	RS18_HUMAN	RS18_HUMAN	40S ribosomal protein S18	17718.7	6222	NP_072045.1 NM_022551.2	RS18_HUMAN	5
799	RS26_HUMAN	RS26_HUMAN	40S ribosomal protein S26	13015.4	6231	NP_001020.2 NM_001029.3	RS26_HUMAN	5
800	RSBN1_HUMAN	RSBN1_HUMAN	Round spermatid basic protein 1	90072.3	54665	NP_060834.2 NM_018364.3	RSBN1_HUMAN	5
801	SART3_HUMAN	SART3_HUMAN	Squamous cell carcinoma antigen recognized by T-cells 3	109935	9733	NP_055521.1 NM_014706.3	SART3_HUMAN	5
802	SC23B_HUMAN	SC23B_HUMAN	Protein transport protein Sec23B	86479.2	10483	NP_001166216.1 NM_001172745.1 NP_001166217.1 NM_001172746.1 NP_006354.2 NM_006363.4 NP_116780.1 NM_032985.4 NP_116781.1 NM_032986.3	SC23B_HUMAN	5
803	SEC13_HUMAN	SEC13_HUMAN	Protein SEC13 homolog	35540.5	6396	NP_001129704.1 NM_001136232.1 NP_899195.1 NM_183352.1	SEC13_HUMAN	5
804	SHC1_HUMAN	SHC1_HUMAN	SHC-transforming protein 1	62822.1	6464	NP_001123512.1 NM_001130040.1 NP_001123513.1 NM_001130041.1 NP_001189788.1 NM_001202859.1 NP_003020.2 NM_003029.4 NP_892113.4 NM_183001.4	SHC1_HUMAN	5
805	SKP1_HUMAN	SKP1_HUMAN	S-phase kinase-associated protein 1	18658	6500	NP_008861.2 NM_006930.3 NP_733779.1 NM_170679.2	SKP1_HUMAN	5
806	SMHD1_HUMAN	SMHD1_HUMAN	Structural maintenance of chromosomes flexible hinge domain-containing protein 1	226374	23347	NP_056110.2 NM_015295.2	SMHD1_HUMAN	5
807	SPB1_HUMAN	SPB1_HUMAN	pre-rRNA processing protein FTSJ3	96558.5	117246	NP_060117.3 NM_017647.3	SPB1_HUMAN	5
808	SQSTM_HUMAN	SQSTM_HUMAN	Sequestosome-1	47687.2	8878	NP_001135770.1 NM_001142298.1 NP_001135771.1 NM_001142299.1 NP_003891.1 NM_003900.4	SQSTM_HUMAN	5
809	SRGP2_HUMAN	SRGP2_HUMAN	SLIT-ROBO Rho GTPase-activating protein 2	120881	23380	NP_001164108.1 NM_001170637.2 NP_056141.2 NM_015326.3	SRGP2_HUMAN	5
810	SSBP_HUMAN	SSBP_HUMAN	Single-stranded DNA-binding protein, mitochondrial	17259.7	6742	NP_001243439.1 NM_001256510.1 NP_001243440.1 NM_001256511.1 NP_001243441.1 NM_001256512.1 NP_001243442.1 NM_001256513.1 NP_003134.1 NM_003143.2	SSBP_HUMAN	5
811	SUGP2_HUMAN	SUGP2_HUMAN	SURP and G-patch domain-containing protein 2	120207	10147	NP_001017392.2 NM_001017392.3 NP_055699.2 NM_014884.3	SUGP2_HUMAN	5
812	SYRC_HUMAN	SYRC_HUMAN	Arginine--tRNA ligase, cytoplasmic	75379	5917	NP_002878.2 NM_002887.3	SYRC_HUMAN	5
813	TASOR_HUMAN	TASOR_HUMAN	RecName: Full=Protein TASOR {ECO:0000305}; AltName: Full=CTCL tumor antigen se89-1 {ECO:0000303|PubMed:11149944}; AltName: Full=Retinoblastoma-associated protein RAP140 {ECO:0000303|PubMed:18726359}; AltName: Full=Transgene activation suppressor prot	189032	23272	NP_001106207.1 NM_001112736.1. [Q9UK61-3] NP_056039.2 NM_015224.3. [Q9UK61-2] XP_005265056.1 XM_005264999.1. [Q9UK61-1] XP_011531854.1 XM_011533552.1. [Q9UK61-4]	TASOR_HUMAN	5
814	TB182_HUMAN	TB182_HUMAN	182 kDa tankyrase-1-binding protein	181796	85456	NP_203754.2 NM_033396.2	TB182_HUMAN	5
815	TCPE_HUMAN	TCPE_HUMAN	T-complex protein 1 subunit epsilon	59671	22948	NP_036205.1 NM_012073.3	TCPE_HUMAN	5
816	TENS3_HUMAN	TENS3_HUMAN	Tensin-3	155266	64759	NP_073585.8 NM_022748.11	TENS3_HUMAN	5
817	TES_HUMAN	TES_HUMAN	Testin	47996.4	26136	NP_056456.1 NM_015641.3 NP_690042.1 NM_152829.2	TES_HUMAN	5
818	TF3C1_HUMAN	TF3C1_HUMAN	General transcription factor 3C polypeptide 1	238875	2975	NP_001511.2 NM_001520.3	TF3C1_HUMAN	5
819	THADA_HUMAN	THADA_HUMAN	Thyroid adenoma-associated protein	219607	63892	NP_001077422.1 NM_001083953.1 NP_001258572.1 NM_001271643.1 NP_071348.3 NM_022065.4	THADA_HUMAN	5
820	THOP1_HUMAN	THOP1_HUMAN	Thimet oligopeptidase	78839.8	7064	NP_003240.1 NM_003249.3	THOP1_HUMAN	5
821	TRM1L_HUMAN	TRM1L_HUMAN	TRMT1-like protein	81747.4	81627	NP_001189352.1 NM_001202423.1 NP_112196.3 NM_030934.4	TRM1L_HUMAN	5
822	TTC27_HUMAN	TTC27_HUMAN	Tetratricopeptide repeat protein 27	96632.5	55622	NP_001180438.1 NM_001193509.1 NP_060205.3 NM_017735.4	TTC27_HUMAN	5
823	UBE2N_HUMAN	UBE2N_HUMAN	Ubiquitin-conjugating enzyme E2 N	17137.8	7334	NP_003339.1 NM_003348.3	UBE2N_HUMAN	5
824	UBP10_HUMAN	UBP10_HUMAN	Ubiquitin carboxyl-terminal hydrolase 10	87133.8	9100	NP_001259004.1 NM_001272075.1 NP_005144.2 NM_005153.2	UBP10_HUMAN	5
825	VINC_HUMAN	VINC_HUMAN	Vinculin	123799	7414	NP_003364.1 NM_003373.3 NP_054706.1 NM_014000.2	VINC_HUMAN	5
826	ZN512_HUMAN	ZN512_HUMAN	Zinc finger protein 512	64682.1	84450	NP_115810.2 NM_032434.3	ZN512_HUMAN	5
827	4F2_HUMAN	4F2_HUMAN	4F2 cell-surface antigen heavy chain	67994	6520	NP_001012680.1 NM_001012662.2 NP_001012682.1 NM_001012664.2 NP_001013269.1 NM_001013251.2 NP_002385.3 NM_002394.5	4F2_HUMAN	4
828	ACTZ_HUMAN	ACTZ_HUMAN	Alpha-centractin	42613.8	10121	NP_005727.1 NM_005736.3	ACTZ_HUMAN	4
829	AHSA1_HUMAN	AHSA1_HUMAN	Activator of 90 kDa heat shock protein ATPase homolog 1	38274.3	10598	NP_036243.1 NM_012111.2	AHSA1_HUMAN	4
830	AIMP2_HUMAN	AIMP2_HUMAN	Aminoacyl tRNA synthase complex-interacting multifunctional protein 2	35348.8	7965	NP_006294.2 NM_006303.3	AIMP2_HUMAN	4
831	AK1C3_HUMAN	AK1C3_HUMAN	Aldo-keto reductase family 1 member C3	36853.2	8644	NP_001240837.1 NM_001253908.1 NP_003730.4 NM_003739.5	AK1C3_HUMAN	4
832	AKA12_HUMAN	AKA12_HUMAN	A-kinase anchor protein 12	191482	9590	NP_005091.2 NM_005100.3 NP_653080.1 NM_144497.2	AKA12_HUMAN	4
833	ATS1_HUMAN	ATS1_HUMAN	A disintegrin and metalloproteinase with thrombospondin motifs 1	105358	9510	NP_008919.3 NM_006988.3	ATS1_HUMAN	4
834	ATX2L_HUMAN	ATX2L_HUMAN	Ataxin-2-like protein	113374	11273	NP_009176.2 NM_007245.3 NP_059867.3 NM_017492.3 NP_663760.1 NM_145714.2 NP_680780.1 NM_148414.2 NP_680781.1 NM_148415.2 NP_680782.1 NM_148416.2	ATX2L_HUMAN	4
835	BOLA2_HUMAN	BOLA2_HUMAN	BolA-like protein 2	10116.5	654483	NP_001026997.1 NM_001031827.1 NP_001034271.1 NM_001039182.1 XP_003960691.1 XM_003960642.1 XP_003960692.1 XM_003960643.1	BOLA2_HUMAN	4
836	BOREA_HUMAN	BOREA_HUMAN	Borealin	31323	55143	NP_001243804.1 NM_001256875.1 NP_060571.1 NM_018101.3	BOREA_HUMAN	4
837	BTAF1_HUMAN	BTAF1_HUMAN	TATA-binding protein-associated factor 172	206888	9044	NP_003963.1 NM_003972.2	BTAF1_HUMAN	4
838	BUB3_HUMAN	BUB3_HUMAN	Mitotic checkpoint protein BUB3	37154.8	9184	NP_001007794.1 NM_001007793.2 NP_004716.1 NM_004725.3	BUB3_HUMAN	4
839	CAPR1_HUMAN	CAPR1_HUMAN	Caprin-1	78366.2	4076	NP_005889.3 NM_005898.4 NP_976240.1 NM_203364.2	CAPR1_HUMAN	4
840	CETN2_HUMAN	CETN2_HUMAN	Centrin-2	19738.4	1069	NP_004335.1 NM_004344.1	CETN2_HUMAN	4
841	CH60_HUMAN	CH60_HUMAN	60 kDa heat shock protein, mitochondrial	61054.7	3329	NP_002147.2 NM_002156.4 NP_955472.1 NM_199440.1	CH60_HUMAN	4
842	CHAP1_HUMAN	CHAP1_HUMAN	Chromosome alignment-maintaining phosphoprotein 1	89099.1	283489	NP_001157616.1 NM_001164144.1 NP_001157617.1 NM_001164145.1 NP_115812.1 NM_032436.2	CHAP1_HUMAN	4
843	CHD1L_HUMAN	CHD1L_HUMAN	Chromodomain-helicase-DNA-binding protein 1-like	100984	9557	NP_001243265.1 NM_001256336.1 NP_001243266.1 NM_001256337.1 NP_001243267.1 NM_001256338.1 NP_004275.4 NM_004284.4 NP_078844.2 NM_024568.2 XP_003960255.1 XM_003960206.1 XP_003960264.1 XM_003960215.1	CHD1L_HUMAN	4
844	CHD4_HUMAN	CHD4_HUMAN	Chromodomain-helicase-DNA-binding protein 4	218005	1108	NP_001264.2 NM_001273.2	CHD4_HUMAN	4
845	CKAP5_HUMAN	CKAP5_HUMAN	Cytoskeleton-associated protein 5	225495	9793	NP_001008938.1 NM_001008938.3 NP_055571.2 NM_014756.3	CKAP5_HUMAN	4
846	CND2_HUMAN	CND2_HUMAN	Condensin complex subunit 2	82563.2	23397	NP_056156.2 NM_015341.3	CND2_HUMAN	4
847	CRTC2_HUMAN	CRTC2_HUMAN	CREB-regulated transcription coactivator 2	73301.8	200186	NP_859066.1 NM_181715.2	CRTC2_HUMAN	4
848	CTSL2_HUMAN	CTSL2_HUMAN	CTD small phosphatase-like protein 2	52998.8	51496	NP_057480.2 NM_016396.2	CTSL2_HUMAN	4
849	CYFP1_HUMAN	CYFP1_HUMAN	Cytoplasmic FMR1-interacting protein 1	145182	23191	NP_001028200.1 NM_001033028.1 NP_055423.1 NM_014608.2	CYFP1_HUMAN	4
850	DAXX_HUMAN	DAXX_HUMAN	Death domain-associated protein 6	81372.7	1616	NP_001135441.1 NM_001141969.1 NP_001241646.1 NM_001254717.1 NP_001341.1 NM_001350.4	DAXX_HUMAN	4
851	DC1I2_HUMAN	DC1I2_HUMAN	Cytoplasmic dynein 1 intermediate chain 2	71456.6	1781	NP_001258714.1 NM_001271785.1 NP_001258715.1 NM_001271786.1 NP_001258717.1 NM_001271788.1 NP_001258718.1 NM_001271789.1 NP_001258719.1 NM_001271790.1 NP_001369.1 NM_001378.2	DC1I2_HUMAN	4
852	DKC1_HUMAN	DKC1_HUMAN	H/ACA ribonucleoprotein complex subunit 4	57674.1	1736	NP_001354.1 NM_001363.3	DKC1_HUMAN	4
853	E4F1_HUMAN	E4F1_HUMAN	Transcription factor E4F1	83496.4	1877	NP_004415.2 NM_004424.3	E4F1_HUMAN	4
854	EBP2_HUMAN	EBP2_HUMAN	Probable rRNA-processing protein EBP2	34852	10969	NP_001153408.1 NM_001159936.1 NP_006815.2 NM_006824.2	EBP2_HUMAN	4
855	EIF3C_HUMAN	EIF3C_HUMAN	Eukaryotic translation initiation factor 3 subunit C	105344	8663	NP_001032897.1 NM_001037808.1 NP_001186071.1 NM_001199142.1 NP_001254503.1 NM_001267574.1 NP_003743.1 NM_003752.3	EIF3C_HUMAN	4
856	EMD_HUMAN	EMD_HUMAN	Emerin	28993.9	2010	NP_000108.1 NM_000117.2	EMD_HUMAN	4
857	EP15R_HUMAN	EP15R_HUMAN	Epidermal growth factor receptor substrate 15-like 1	94255.1	58513	NP_001245303.1 NM_001258374.1 NP_001245304.1 NM_001258375.1 NP_067058.1 NM_021235.2	EP15R_HUMAN	4
858	F120A_HUMAN	F120A_HUMAN	Constitutive coactivator of PPAR-gamma-like protein 1	121888	23196	NP_055427.2 NM_014612.3	F120A_HUMAN	4
859	F120C_HUMAN	F120C_HUMAN	Constitutive coactivator of PPAR-gamma-like protein 2	120588	54954	NP_060318.3 NM_017848.4 NP_940858.1 NM_198456.1	F120C_HUMAN	4
860	FUS_HUMAN	FUS_HUMAN	RNA-binding protein FUS	53425.9	2521	NP_001164105.1 NM_001170634.1 NP_004951.1 NM_004960.3	FUS_HUMAN	4
861	GAK_HUMAN	GAK_HUMAN	Cyclin-G-associated kinase	143191	2580	NP_005246.2 NM_005255.2	GAK_HUMAN	4
862	GANP_HUMAN	GANP_HUMAN	Germinal-center associated nuclear protein	218405	8888	NP_003897.2 NM_003906.4. [O60318-1] XP_005261260.1 XM_005261203.2. [O60318-1] XP_005261261.1 XM_005261204.2. [O60318-1] XP_005261262.1 XM_005261205.1. [O60318-1] XP_005261263.1 XM_005261206.2. [O60318-1] XP_006724127.1 XM_006724064.1. [O60318-1]	GANP_HUMAN	4
863	GCP2_HUMAN	GCP2_HUMAN	Gamma-tubulin complex component 2	102534	10844	NP_001243546.1 NM_001256617.1 NP_001243547.1 NM_001256618.1 NP_006650.1 NM_006659.3	GCP2_HUMAN	4
864	GFPT1_HUMAN	GFPT1_HUMAN	Glutamine--fructose-6-phosphate aminotransferase [isomerizing] 1	78806.4	2673	NP_001231639.1 NM_001244710.1 NP_002047.2 NM_002056.3	GFPT1_HUMAN	4
865	HAUS6_HUMAN	HAUS6_HUMAN	HAUS augmin-like complex subunit 6	108621	54801	NP_001257819.1 NM_001270890.1 NP_060115.3 NM_017645.4	HAUS6_HUMAN	4
866	HEAT1_HUMAN	HEAT1_HUMAN	HEAT repeat-containing protein 1	242370	55127	NP_060542.4 NM_018072.5	HEAT1_HUMAN	4
867	HELLS_HUMAN	HELLS_HUMAN	Lymphoid-specific helicase	97074	3070	NP_060533.2 NM_018063.3	HELLS_HUMAN	4
868	HMGB1_HUMAN	HMGB1_HUMAN	High mobility group protein B1	24893.8	3146	NP_002119.1 NM_002128.4	HMGB1_HUMAN	4
869	HNRDL_HUMAN	HNRDL_HUMAN	Heterogeneous nuclear ribonucleoprotein D-like	46437.6	9987	NP_001193929.1 NM_001207000.1 NP_112740.1 NM_031372.3	HNRDL_HUMAN	4
870	HPT_HUMAN	HPT_HUMAN	Haptoglobin	45205.3	3240	NP_001119574.1 NM_001126102.1 NP_005134.1 NM_005143.3	HPT_HUMAN	4
871	HTF4_HUMAN	HTF4_HUMAN	Transcription factor 12	72964.9	6938	NP_003196.1 NM_003205.3 NP_996919.1 NM_207036.1 NP_996920.1 NM_207037.1 NP_996921.1 NM_207038.1 NP_996923.1 NM_207040.1	HTF4_HUMAN	4
872	IF4A3_HUMAN	IF4A3_HUMAN	Eukaryotic initiation factor 4A-III	46871.1	9775	NP_055555.1 NM_014740.3	IF4A3_HUMAN	4
873	IGKC_HUMAN	IGKC_HUMAN	Ig kappa chain C region	11608.9	-	-	IGKC_HUMAN	4
874	IKKB_HUMAN	IKKB_HUMAN	Inhibitor of nuclear factor kappa-B kinase subunit beta	86563.9	3551	NP_001177649.1 NM_001190720.2 NP_001229707.1 NM_001242778.1 NP_001547.1 NM_001556.2	IKKB_HUMAN	4
875	IMA4_HUMAN	IMA4_HUMAN	Importin subunit alpha-4	57810.9	3840	NP_002259.1 NM_002268.4	IMA4_HUMAN	4
876	INT6_HUMAN	INT6_HUMAN	Integrator complex subunit 6	100390	26512	NP_001035026.1 NM_001039937.1 NP_001035027.1 NM_001039938.1 NP_036273.1 NM_012141.2	INT6_HUMAN	4
877	IRAK1_HUMAN	IRAK1_HUMAN	Interleukin-1 receptor-associated kinase 1	76536.7	3654	NP_001020413.1 NM_001025242.1 NP_001020414.1 NM_001025243.1 NP_001560.2 NM_001569.3	IRAK1_HUMAN	4
878	IRS2_HUMAN	IRS2_HUMAN	Insulin receptor substrate 2	137334	8660	NP_003740.2 NM_003749.2	IRS2_HUMAN	4
879	JADE2_HUMAN	JADE2_HUMAN	RecName: Full=Protein Jade-2; AltName: Full=Jade family PHD finger protein 2; AltName: Full=PHD finger protein 15	87466	23338	NP_056103.4 NM_015288.4 XP_005272008.1 XM_005271951.1	JADE2_HUMAN	4
880	JADE3_HUMAN	JADE3_HUMAN	Protein Jade-3	93808.2	9767	NP_001070913.1 NM_001077445.1 NP_055550.1 NM_014735.3	JADE3_HUMAN	4
881	KIF11_HUMAN	KIF11_HUMAN	Kinesin-like protein KIF11	119159	3832	NP_004514.2 NM_004523.3	KIF11_HUMAN	4
882	LAMA5_HUMAN	LAMA5_HUMAN	Laminin subunit alpha-5	399737	3911	NP_005551.3 NM_005560.3	LAMA5_HUMAN	4
883	LAMB1_HUMAN	LAMB1_HUMAN	Laminin subunit beta-1	198038	3912	NP_002282.2 NM_002291.2	LAMB1_HUMAN	4
884	LG3BP_HUMAN	LG3BP_HUMAN	Galectin-3-binding protein	65331	3959	NP_005558.1 NM_005567.3	LG3BP_HUMAN	4
885	LRC41_HUMAN	LRC41_HUMAN	Leucine-rich repeat-containing protein 41	88649.6	10489	NP_006360.3 NM_006369.4	LRC41_HUMAN	4
886	MITF_HUMAN	MITF_HUMAN	Microphthalmia-associated transcription factor	58795.5	4286	NP_000239.1 NM_000248.3 NP_001171896.1 NM_001184967.1 NP_006713.1 NM_006722.2 NP_937801.1 NM_198158.2 NP_937802.1 NM_198159.2 NP_937820.1 NM_198177.2 NP_937821.2 NM_198178.2	MITF_HUMAN	4
887	MYD88_HUMAN	MYD88_HUMAN	Myeloid differentiation primary response protein MyD88	33233.4	4615	NP_001166037.1 NM_001172566.1 NP_001166039.1 NM_001172568.1 NP_001166040.1 NM_001172569.1 NP_002459.2 NM_002468.4	MYD88_HUMAN	4
888	MYO19_HUMAN	MYO19_HUMAN	Unconventional myosin-XIX	109135	80179	NP_001028752.1 NM_001033580.2 NP_001157207.1 NM_001163735.1 NP_079385.2 NM_025109.5	MYO19_HUMAN	4
889	NCOR2_HUMAN	NCOR2_HUMAN	Nuclear receptor corepressor 2	274804	9612	NP_001070729.2 NM_001077261.3 NP_001193583.1 NM_001206654.1 NP_006303.4 NM_006312.5	NCOR2_HUMAN	4
890	NGDN_HUMAN	NGDN_HUMAN	Neuroguidin	35894.1	25983	NP_001036100.1 NM_001042635.1 NP_056329.1 NM_015514.1	NGDN_HUMAN	4
891	NTKL_HUMAN	NTKL_HUMAN	N-terminal kinase-like protein	89631.4	57410	NP_001041683.1 NM_001048218.1 NP_065731.3 NM_020680.3	NTKL_HUMAN	4
892	NUBP2_HUMAN	NUBP2_HUMAN	Cytosolic Fe-S cluster assembly factor NUBP2	28825.3	10101	NP_036357.1 NM_012225.2	NUBP2_HUMAN	4
893	NUDC_HUMAN	NUDC_HUMAN	Nuclear migration protein nudC	38242.9	10726	NP_006591.1 NM_006600.3	NUDC_HUMAN	4
894	NVL_HUMAN	NVL_HUMAN	Nuclear valosin-containing protein-like	95050.9	4931	NP_001230075.1 NM_001243146.1 NP_001230076.1 NM_001243147.1 NP_002524.2 NM_002533.3 NP_996671.1 NM_206840.2	NVL_HUMAN	4
895	OBSL1_HUMAN	OBSL1_HUMAN	Obscurin-like protein 1	206947	23363	NP_001166879.1 NM_001173408.1 NP_056126.1 NM_015311.2	OBSL1_HUMAN	4
896	OTUB1_HUMAN	OTUB1_HUMAN	Ubiquitin thioesterase OTUB1	31284.1	55611	NP_060140.2 NM_017670.2	OTUB1_HUMAN	4
897	PALLD_HUMAN	PALLD_HUMAN	Palladin	150564	23022	NP_001159580.1 NM_001166108.1 NP_001159581.1 NM_001166109.1 NP_001159582.1 NM_001166110.1 NP_057165.3 NM_016081.3	PALLD_HUMAN	4
898	PAWR_HUMAN	PAWR_HUMAN	PRKC apoptosis WT1 regulator protein	36567.5	5074	NP_002574.2 NM_002583.2	PAWR_HUMAN	4
899	PIP_HUMAN	PIP_HUMAN	Prolactin-inducible protein	16572.5	5304	NP_002643.1 NM_002652.2	PIP_HUMAN	4
900	PKHG3_HUMAN	PKHG3_HUMAN	Pleckstrin homology domain-containing family G member 3	134412	26030	NP_056364.1 NM_015549.1	PKHG3_HUMAN	4
901	PLSI_HUMAN	PLSI_HUMAN	Plastin-1	70253.5	5357	NP_001138791.1 NM_001145319.1 NP_001165783.1 NM_001172312.1 NP_002661.2 NM_002670.2	PLSI_HUMAN	4
902	PP12C_HUMAN	PP12C_HUMAN	Protein phosphatase 1 regulatory subunit 12C	84881.3	54776	NP_001258547.1 NM_001271618.1 NP_060077.1 NM_017607.3	PP12C_HUMAN	4
903	PP1RA_HUMAN	PP1RA_HUMAN	Serine/threonine-protein phosphatase 1 regulatory subunit 10	99057.8	5514	NP_002705.2 NM_002714.3	PP1RA_HUMAN	4
904	PPP6_HUMAN	PPP6_HUMAN	Serine/threonine-protein phosphatase 6 catalytic subunit	35144.3	5537	NP_001116827.1 NM_001123355.1 NP_001116841.1 NM_001123369.1 NP_002712.1 NM_002721.4	PPP6_HUMAN	4
905	PRP6_HUMAN	PRP6_HUMAN	Pre-mRNA-processing factor 6	106925	24148	NP_036601.2 NM_012469.3	PRP6_HUMAN	4
906	PRP8_HUMAN	PRP8_HUMAN	Pre-mRNA-processing-splicing factor 8	273601	10594	NP_006436.3 NM_006445.3	PRP8_HUMAN	4
907	PUS7_HUMAN	PUS7_HUMAN	Pseudouridylate synthase 7 homolog	75035.5	54517	NP_061915.2 NM_019042.3	PUS7_HUMAN	4
908	RALY_HUMAN	RALY_HUMAN	RNA-binding protein Raly	32463.2	22913	NP_031393.2 NM_007367.3 NP_057951.1 NM_016732.2	RALY_HUMAN	4
909	RBGPR_HUMAN	RBGPR_HUMAN	Rab3 GTPase-activating protein non-catalytic subunit	155985	25782	NP_036546.2 NM_012414.3	RBGPR_HUMAN	4
910	RCN2_HUMAN	RCN2_HUMAN	Reticulocalbin-2	36876.5	5955	NP_001258766.1 NM_001271837.1 NP_002893.1 NM_002902.2	RCN2_HUMAN	4
911	RCOR1_HUMAN	RCOR1_HUMAN	REST corepressor 1	53028.1	23186	NP_055971.2 NM_015156.3	RCOR1_HUMAN	4
912	RFC2_HUMAN	RFC2_HUMAN	Replication factor C subunit 2	39157.3	5982	NP_002905.2 NM_002914.3 NP_852136.1 NM_181471.1	RFC2_HUMAN	4
913	RFC3_HUMAN	RFC3_HUMAN	Replication factor C subunit 3	40556.3	5983	NP_002906.1 NM_002915.3 NP_853536.2 NM_181558.2	RFC3_HUMAN	4
914	RHG01_HUMAN	RHG01_HUMAN	Rho GTPase-activating protein 1	50435.8	392	NP_004299.1 NM_004308.3	RHG01_HUMAN	4
915	RIR2_HUMAN	RIR2_HUMAN	Ribonucleoside-diphosphate reductase subunit M2	44877.7	6241	NP_001025.1 NM_001034.3 NP_001159403.1 NM_001165931.1	RIR2_HUMAN	4
916	RL26L_HUMAN	RL26L_HUMAN	60S ribosomal protein L26-like 1	17256.2	51121	NP_057177.1 NM_016093.2	RL26L_HUMAN	4
917	RL5_HUMAN	RL5_HUMAN	60S ribosomal protein L5	34362.6	6125	NP_000960.2 NM_000969.3	RL5_HUMAN	4
918	RL9_HUMAN	RL9_HUMAN	60S ribosomal protein L9	21863.4	6133	NP_000652.2 NM_000661.4 NP_001020092.1 NM_001024921.2	RL9_HUMAN	4
919	ROA0_HUMAN	ROA0_HUMAN	Heterogeneous nuclear ribonucleoprotein A0	30840.6	10949	NP_006796.1 NM_006805.3	ROA0_HUMAN	4
920	RS14_HUMAN	RS14_HUMAN	40S ribosomal protein S14	16272.7	6208	NP_001020241.1 NM_001025070.1 NP_001020242.1 NM_001025071.1 NP_005608.1 NM_005617.3	RS14_HUMAN	4
921	RS15_HUMAN	RS15_HUMAN	40S ribosomal protein S15	17040.1	6209	NP_001009.1 NM_001018.3	RS15_HUMAN	4
922	RS5_HUMAN	RS5_HUMAN	40S ribosomal protein S5	22876.4	6193	NP_001000.2 NM_001009.3	RS5_HUMAN	4
923	S23IP_HUMAN	S23IP_HUMAN	SEC23-interacting protein	111077	11196	NP_009121.1 NM_007190.3	S23IP_HUMAN	4
924	SBP1_HUMAN	SBP1_HUMAN	Selenium-binding protein 1	52391	8991	NP_001245217.1 NM_001258288.1 NP_001245218.1 NM_001258289.1 NP_003935.2 NM_003944.3	SBP1_HUMAN	4
925	SCAFB_HUMAN	SCAFB_HUMAN	Protein SCAF11	164652	9169	NP_004710.2 NM_004719.2	SCAFB_HUMAN	4
926	SCML2_HUMAN	SCML2_HUMAN	Sex comb on midleg-like protein 2	77256.8	10389	NP_006080.1 NM_006089.2	SCML2_HUMAN	4
927	SMRC2_HUMAN	SMRC2_HUMAN	SWI/SNF complex subunit SMARCC2	132879	6601	NP_001123892.1 NM_001130420.1 NP_003066.2 NM_003075.3 NP_620706.1 NM_139067.2	SMRC2_HUMAN	4
928	SPAG5_HUMAN	SPAG5_HUMAN	Sperm-associated antigen 5	134422	10615	NP_006452.3 NM_006461.3	SPAG5_HUMAN	4
929	SRSF1_HUMAN	SRSF1_HUMAN	Serine/arginine-rich splicing factor 1	27744.6	6426	NP_001071634.1 NM_001078166.1 NP_008855.1 NM_006924.4	SRSF1_HUMAN	4
930	STK39_HUMAN	STK39_HUMAN	STE20/SPS1-related proline-alanine-rich protein kinase	59474	27347	NP_037365.2 NM_013233.2	STK39_HUMAN	4
931	STRUM_HUMAN	STRUM_HUMAN	WASH complex subunit strumpellin	134287	9897	NP_055661.3 NM_014846.3	STRUM_HUMAN	4
932	SYVC_HUMAN	SYVC_HUMAN	Valine--tRNA ligase	140476	7407	NP_006286.1 NM_006295.2	SYVC_HUMAN	4
933	TADBP_HUMAN	TADBP_HUMAN	TAR DNA-binding protein 43	44739.8	23435	NP_031401.1 NM_007375.3	TADBP_HUMAN	4
934	TFAM_HUMAN	TFAM_HUMAN	Transcription factor A, mitochondrial	29096.6	7019	NP_003192.1 NM_003201.2	TFAM_HUMAN	4
935	TFE3_HUMAN	TFE3_HUMAN	Transcription factor E3	61521.1	7030	NP_006512.2 NM_006521.4	TFE3_HUMAN	4
936	TMOD1_HUMAN	TMOD1_HUMAN	Tropomodulin-1	40569.2	7111	NP_001159588.1 NM_001166116.1 NP_003266.1 NM_003275.3	TMOD1_HUMAN	4
937	TPIS_HUMAN	TPIS_HUMAN	Triosephosphate isomerase	30791	7167	NP_000356.1 NM_000365.5 NP_001152759.1 NM_001159287.1 NP_001244955.1 NM_001258026.1	TPIS_HUMAN	4
938	TRIP6_HUMAN	TRIP6_HUMAN	Thyroid receptor-interacting protein 6	50287.9	7205	NP_003293.2 NM_003302.2	TRIP6_HUMAN	4
939	TRM1_HUMAN	TRM1_HUMAN	tRNA (guanine(26)-N(2))-dimethyltransferase	72234.1	55621	NP_001129507.1 NM_001136035.2 NP_001136026.1 NM_001142554.1 NP_060192.1 NM_017722.3	TRM1_HUMAN	4
940	TWF1_HUMAN	TWF1_HUMAN	Twinfilin-1	40282.7	5756	NP_001229326.1 NM_001242397.1 NP_002813.3 NM_002822.4	TWF1_HUMAN	4
941	UBC12_HUMAN	UBC12_HUMAN	NEDD8-conjugating enzyme Ubc12	20900	9040	NP_003960.1 NM_003969.3	UBC12_HUMAN	4
942	UBE3A_HUMAN	UBE3A_HUMAN	Ubiquitin-protein ligase E3A	100688	7337	NP_000453.2 NM_000462.3 NP_570853.1 NM_130838.1 NP_570854.1 NM_130839.2	UBE3A_HUMAN	4
943	UBE3C_HUMAN	UBE3C_HUMAN	Ubiquitin-protein ligase E3C	123923	9690	NP_055486.2 NM_014671.2	UBE3C_HUMAN	4
944	UBP15_HUMAN	UBP15_HUMAN	Ubiquitin carboxyl-terminal hydrolase 15	112419	9958	NP_001239007.1 NM_001252078.1 NP_001239008.1 NM_001252079.1 NP_006304.1 NM_006313.2	UBP15_HUMAN	4
945	UBP2L_HUMAN	UBP2L_HUMAN	Ubiquitin-associated protein 2-like	114535	9898	NP_001120792.1 NM_001127320.1 NP_055662.3 NM_014847.3	UBP2L_HUMAN	4
946	UTP20_HUMAN	UTP20_HUMAN	Small subunit processome component 20 homolog	318386	27340	NP_055318.2 NM_014503.2	UTP20_HUMAN	4
947	VAC14_HUMAN	VAC14_HUMAN	Protein VAC14 homolog	87972.7	55697	NP_060522.3 NM_018052.3	VAC14_HUMAN	4
948	VMA5A_HUMAN	VMA5A_HUMAN	von Willebrand factor A domain-containing protein 5A	86489.3	4013	NP_001123614.1 NM_001130142.1 NP_055437.2 NM_014622.4 NP_938057.1 NM_198315.2	VMA5A_HUMAN	4
949	VPS35_HUMAN	VPS35_HUMAN	Vacuolar protein sorting-associated protein 35	91707.1	55737	NP_060676.2 NM_018206.4	VPS35_HUMAN	4
950	WAC_HUMAN	WAC_HUMAN	WW domain-containing adapter protein with coiled-coil	70724.3	51322	NP_057712.2 NM_016628.4 NP_567823.1 NM_100486.3	WAC_HUMAN	4
951	WAPL_HUMAN	WAPL_HUMAN	Wings apart-like protein homolog	132946	23063	NP_055860.1 NM_015045.2	WAPL_HUMAN	4
952	WDR3_HUMAN	WDR3_HUMAN	WD repeat-containing protein 3	106099	10885	NP_006775.1 NM_006784.2	WDR3_HUMAN	4
953	WDR74_HUMAN	WDR74_HUMAN	WD repeat-containing protein 74	42441.2	54663	NP_060563.2 NM_018093.2	WDR74_HUMAN	4
954	YLPM1_HUMAN	YLPM1_HUMAN	YLP motif-containing protein 1	219985	56252	NP_062535.2 NM_019589.2	YLPM1_HUMAN	4
955	Z3H7B_HUMAN	Z3H7B_HUMAN	Zinc finger CCCH domain-containing protein 7B	111578	23264	NP_060060.3 NM_017590.5	Z3H7B_HUMAN	4
956	ZFR_HUMAN	ZFR_HUMAN	Zinc finger RNA-binding protein	117012	51663	NP_057191.2 NM_016107.3	ZFR_HUMAN	4
957	ZN638_HUMAN	ZN638_HUMAN	Zinc finger protein 638	220625	27332	NP_001014972.1 NM_001014972.2 NP_001239541.1 NM_001252612.1 NP_001239542.1 NM_001252613.1 NP_055312.2 NM_014497.4	ZN638_HUMAN	4

## Sheet: Low Salt Sample Rep 2
Project hierarchy
Sample: Low Salt - CENP-W-GFP Sample - Rep2
	Analysis: C3646FD - Merge 4 bandes
#	Identifier	Name in myProMS	Description	Mol. weight (Da)	Entrez GeneID	RefSeq	UniProt ID	Matching peptides
								All
1	MYH9_HUMAN	MYH9_HUMAN	Myosin-9	226532	4627	NP_002464.1 NM_002473.4	MYH9_HUMAN	393
2	MYH10_HUMAN	MYH10_HUMAN	Myosin-10	228999	4628	NP_001242941.1 NM_001256012.1 NP_001243024.1 NM_001256095.1 NP_005955.3 NM_005964.3	MYH10_HUMAN	237
3	SPTN1_HUMAN	SPTN1_HUMAN	Spectrin alpha chain, non-erythrocytic 1	284539	6709	NP_001123910.1 NM_001130438.2 NP_001182461.1 NM_001195532.1 NP_003118.2 NM_003127.3	SPTN1_HUMAN	178
4	SPTB2_HUMAN	SPTB2_HUMAN	Spectrin beta chain, non-erythrocytic 1	274609	6711	NP_003119.2 NM_003128.2 NP_842565.2 NM_178313.2	SPTB2_HUMAN	146
5	KI67_HUMAN	KI67_HUMAN	Antigen KI-67	358694	4288	NP_001139438.1 NM_001145966.1 NP_002408.3 NM_002417.4	KI67_HUMAN	116
6	MY18A_HUMAN	MY18A_HUMAN	Unconventional myosin-XVIIIa	233115	399687	NP_510880.2 NM_078471.3 NP_976063.1 NM_203318.1	MY18A_HUMAN	111
7	ACTG_HUMAN	ACTG_HUMAN	Actin, cytoplasmic 2	41792.9	71	NP_001186883.1 NM_001199954.1 NP_001605.1 NM_001614.3	ACTG_HUMAN	104
8	CLH1_HUMAN	CLH1_HUMAN	Clathrin heavy chain 1	191615	1213	NP_004850.1 NM_004859.3	CLH1_HUMAN	102
9	MYO1B_HUMAN	MYO1B_HUMAN	Unconventional myosin-Ib	131985	4430	NP_001123630.1 NM_001130158.1 NP_001155291.1 NM_001161819.1 NP_036355.2 NM_012223.3	MYO1B_HUMAN	98
10	TOP2B_HUMAN	TOP2B_HUMAN	DNA topoisomerase 2-beta	183267	7155	NP_001059.2 NM_001068.3	TOP2B_HUMAN	95
11	TOP2A_HUMAN	TOP2A_HUMAN	DNA topoisomerase 2-alpha	174385	7153	NP_001058.2 NM_001067.3	TOP2A_HUMAN	94
12	SVIL_HUMAN	SVIL_HUMAN	Supervillin	247746	6840	NP_003165.2 NM_003174.3 NP_068506.2 NM_021738.2	SVIL_HUMAN	90
13	NUMA1_HUMAN	NUMA1_HUMAN	Nuclear mitotic apparatus protein 1	238260	4926	NP_006176.2 NM_006185.2	NUMA1_HUMAN	84
14	PRKDC_HUMAN	PRKDC_HUMAN	DNA-dependent protein kinase catalytic subunit	469089	5591	NP_001075109.1 NM_001081640.1 NP_008835.5 NM_006904.6	PRKDC_HUMAN	82
15	FLNA_HUMAN	FLNA_HUMAN	Filamin-A	280739	2316	NP_001104026.1 NM_001110556.1 NP_001447.2 NM_001456.3	FLNA_HUMAN	79
16	LMO7_HUMAN	LMO7_HUMAN	LIM domain only protein 7	192696	4008	NP_005349.3 NM_005358.5 NP_056667.2 NM_015842.2	LMO7_HUMAN	78
17	MYO1E_HUMAN	MYO1E_HUMAN	Unconventional myosin-Ie	127062	4643	NP_004989.2 NM_004998.3	MYO1E_HUMAN	67
18	MPRIP_HUMAN	MPRIP_HUMAN	Myosin phosphatase Rho-interacting protein	116533	23164	NP_055949.2 NM_015134.3 NP_958431.2 NM_201274.3	MPRIP_HUMAN	66
19	MYO6_HUMAN	MYO6_HUMAN	Unconventional myosin-VI	149691	4646	NP_004990.3 NM_004999.3	MYO6_HUMAN	64
20	SP16H_HUMAN	SP16H_HUMAN	FACT complex subunit SPT16	119914	11198	NP_009123.1 NM_007192.3	SP16H_HUMAN	64
21	ACTC_HUMAN	ACTC_HUMAN	Actin, alpha cardiac muscle 1	42019	70	NP_005150.1 NM_005159.4	ACTC_HUMAN	60
22	FAS_HUMAN	FAS_HUMAN	Fatty acid synthase	273427	2194	NP_004095.4 NM_004104.4	FAS_HUMAN	60
23	ACTN4_HUMAN	ACTN4_HUMAN	Alpha-actinin-4	104854	81	NP_004915.2 NM_004924.4	ACTN4_HUMAN	59
24	TBB5_HUMAN	TBB5_HUMAN	Tubulin beta chain	49670.8	203068	NP_821133.1 NM_178014.2	TBB5_HUMAN	58
25	XRCC6_HUMAN	XRCC6_HUMAN	X-ray repair cross-complementing protein 6	69843.1	2547	NP_001460.1 NM_001469.3	XRCC6_HUMAN	58
26	K2C8_HUMAN	K2C8_HUMAN	Keratin, type II cytoskeletal 8	53704.3	3856	NP_001243222.1 NM_001256293.1 NP_002264.1 NM_002273.3	K2C8_HUMAN	57
27	ACTA_HUMAN	ACTA_HUMAN	Actin, aortic smooth muscle	42009	59	NP_001135417.1 NM_001141945.1 NP_001604.1 NM_001613.2	ACTA_HUMAN	56
28	RAI14_HUMAN	RAI14_HUMAN	Ankycorbin	110041	26064	NP_001138992.1 NM_001145520.1 NP_001138993.1 NM_001145521.1 NP_001138994.1 NM_001145522.1 NP_001138995.1 NM_001145523.1 NP_001138997.1 NM_001145525.1 NP_056392.2 NM_015577.2	RAI14_HUMAN	54
29	SMCA5_HUMAN	SMCA5_HUMAN	SWI/SNF-related matrix-associated actin-dependent regulator of chromatin subfamily A member 5	121905	8467	NP_003592.3 NM_003601.3	SMCA5_HUMAN	54
30	IPO5_HUMAN	IPO5_HUMAN	Importin-5	123630	3843	NP_002262.3 NM_002271.4	IPO5_HUMAN	53
31	MYO1C_HUMAN	MYO1C_HUMAN	Unconventional myosin-Ic	121682	4641	NP_001074248.1 NM_001080779.1 NP_001074419.1 NM_001080950.1 NP_203693.3 NM_033375.4	MYO1C_HUMAN	53
32	PHIP_HUMAN	PHIP_HUMAN	PH-interacting protein	206689	55023	NP_060404.3 NM_017934.5	PHIP_HUMAN	53
33	XRCC5_HUMAN	XRCC5_HUMAN	X-ray repair cross-complementing protein 5	82704.6	7520	NP_066964.1 NM_021141.3	XRCC5_HUMAN	52
34	FLNB_HUMAN	FLNB_HUMAN	Filamin-B	278164	2317	NP_001157789.1 NM_001164317.1 NP_001157790.1 NM_001164318.1 NP_001157791.1 NM_001164319.1 NP_001448.2 NM_001457.3	FLNB_HUMAN	50
35	K2C1_HUMAN	K2C1_HUMAN	Keratin, type II cytoskeletal 1	66038.8	3848	NP_006112.3 NM_006121.3	K2C1_HUMAN	49
36	RSF1_HUMAN	RSF1_HUMAN	Remodeling and spacing factor 1	163821	51773	NP_057662.3 NM_016578.3	RSF1_HUMAN	49
37	BAZ1B_HUMAN	BAZ1B_HUMAN	Tyrosine-protein kinase BAZ1B	170903	9031	NP_115784.1 NM_032408.3	BAZ1B_HUMAN	48
38	K1C9_HUMAN	K1C9_HUMAN	Keratin, type I cytoskeletal 9	62064.4	3857	NP_000217.2 NM_000226.3	K1C9_HUMAN	48
39	TBB4B_HUMAN	TBB4B_HUMAN	Tubulin beta-4B chain	49831	10383	NP_006079.1 NM_006088.5	TBB4B_HUMAN	48
40	ACTN1_HUMAN	ACTN1_HUMAN	Alpha-actinin-1	103058	87	NP_001093.1 NM_001102.3 NP_001123476.1 NM_001130004.1 NP_001123477.1 NM_001130005.1	ACTN1_HUMAN	47
41	DESP_HUMAN	DESP_HUMAN	Desmoplakin	331774	1832	NP_001008844.1 NM_001008844.1 NP_004406.2 NM_004415.2	DESP_HUMAN	47
42	MYH11_HUMAN	MYH11_HUMAN	Myosin-11	227339	4629	NP_001035202.1 NM_001040113.1 NP_001035203.1 NM_001040114.1 NP_002465.1 NM_002474.2 NP_074035.1 NM_022844.2	MYH11_HUMAN	47
43	TBB2A_HUMAN	TBB2A_HUMAN	Tubulin beta-2A chain	49907	7280	NP_001060.1 NM_001069.2	TBB2A_HUMAN	47
44	IQGA1_HUMAN	IQGA1_HUMAN	Ras GTPase-activating-like protein IQGAP1	189252	8826	NP_003861.1 NM_003870.3	IQGA1_HUMAN	46
45	K1C18_HUMAN	K1C18_HUMAN	Keratin, type I cytoskeletal 18	48057.8	3875	NP_000215.1 NM_000224.2 NP_954657.1 NM_199187.1	K1C18_HUMAN	45
46	NEXN_HUMAN	NEXN_HUMAN	Nexilin	80658.3	91624	NP_001165780.1 NM_001172309.1 NP_653174.3 NM_144573.3	NEXN_HUMAN	44
47	CYTSA_HUMAN	CYTSA_HUMAN	Cytospin-A	124602	23384	NP_056145.3 NM_015330.3	CYTSA_HUMAN	43
48	DHX9_HUMAN	DHX9_HUMAN	ATP-dependent RNA helicase A	140959	1660	NP_001348.2 NM_001357.4	DHX9_HUMAN	42
49	K1C16_HUMAN	K1C16_HUMAN	Keratin, type I cytoskeletal 16	51267.8	3868	NP_005548.2 NM_005557.3	K1C16_HUMAN	42
50	HNRPM_HUMAN	HNRPM_HUMAN	Heterogeneous nuclear ribonucleoprotein M	77515.6	4670	NP_005959.2 NM_005968.4 NP_112480.2 NM_031203.3	HNRPM_HUMAN	41
51	LIMA1_HUMAN	LIMA1_HUMAN	LIM domain and actin-binding protein 1	85225.6	51474	NP_001107018.1 NM_001113546.1 NP_001107019.1 NM_001113547.1 NP_001230704.1 NM_001243775.1 NP_057441.1 NM_016357.4	LIMA1_HUMAN	41
52	K2C6B_HUMAN	K2C6B_HUMAN	Keratin, type II cytoskeletal 6B	60067	3854	NP_005546.2 NM_005555.3	K2C6B_HUMAN	40
53	SSRP1_HUMAN	SSRP1_HUMAN	FACT complex subunit SSRP1	81074.9	6749	NP_003137.1 NM_003146.2	SSRP1_HUMAN	40
54	DDB1_HUMAN	DDB1_HUMAN	DNA damage-binding protein 1	126968	1642	NP_001914.3 NM_001923.4	DDB1_HUMAN	39
55	K2C6A_HUMAN	K2C6A_HUMAN	Keratin, type II cytoskeletal 6A	60045	3853	NP_005545.1 NM_005554.3	K2C6A_HUMAN	39
56	K2C6C_HUMAN	K2C6C_HUMAN	Keratin, type II cytoskeletal 6C	60025	286887	NP_775109.2 NM_173086.4	K2C6C_HUMAN	39
57	DYHC1_HUMAN	DYHC1_HUMAN	Cytoplasmic dynein 1 heavy chain 1	532408	1778	NP_001367.2 NM_001376.4	DYHC1_HUMAN	38
58	H2B1B_HUMAN	H2B1B_HUMAN	Histone H2B type 1-B	13950.2	3018	NP_066406.1 NM_021062.2	H2B1B_HUMAN	38
59	H2B1C_HUMAN	H2B1C_HUMAN	Histone H2B type 1-C/E/F/G/I	13906.1	8347	NP_003509.1 NM_003518.3 NP_003513.1 NM_003522.3 NP_003514.2 NM_003523.2 NP_003516.1 NM_003525.2 NP_003517.2 NM_003526.2 NP_066407.1 NM_021063.3	H2B1C_HUMAN	38
60	RIR1_HUMAN	RIR1_HUMAN	Ribonucleoside-diphosphate reductase large subunit	90070.2	6240	NP_001024.1 NM_001033.3	RIR1_HUMAN	38
61	TBB4A_HUMAN	TBB4A_HUMAN	Tubulin beta-4A chain	49585.8	10382	NP_006078.2 NM_006087.2	TBB4A_HUMAN	38
62	HNRPU_HUMAN	HNRPU_HUMAN	Heterogeneous nuclear ribonucleoprotein U	90584.5	3192	NP_004492.2 NM_004501.3 NP_114032.2 NM_031844.2	HNRPU_HUMAN	37
63	K1C14_HUMAN	K1C14_HUMAN	Keratin, type I cytoskeletal 14	51561.5	3861	NP_000517.2 NM_000526.4	K1C14_HUMAN	37
64	TBA1B_HUMAN	TBA1B_HUMAN	Tubulin alpha-1B chain	50151.6	10376	NP_006073.2 NM_006082.2	TBA1B_HUMAN	37
65	TCF20_HUMAN	TCF20_HUMAN	Transcription factor 20	211771	6942	NP_005641.1 NM_005650.1 NP_852469.1 NM_181492.1	TCF20_HUMAN	37
66	TPM4_HUMAN	TPM4_HUMAN	Tropomyosin alpha-4 chain	28521.8	7171	NP_001138632.1 NM_001145160.1 NP_003281.1 NM_003290.2	TPM4_HUMAN	37
67	HS90B_HUMAN	HS90B_HUMAN	Heat shock protein HSP 90-beta	83264.2	3326	NP_001258898.1 NM_001271969.1 NP_001258899.1 NM_001271970.1 NP_001258900.1 NM_001271971.1 NP_031381.2 NM_007355.3	HS90B_HUMAN	36
68	PLEC_HUMAN	PLEC_HUMAN	Plectin	531791	5339	NP_000436.2 NM_000445.3 NP_958780.1 NM_201378.2 NP_958781.1 NM_201379.1 NP_958782.1 NM_201380.2 NP_958783.1 NM_201381.1 NP_958784.1 NM_201382.2 NP_958785.1 NM_201383.1 NP_958786.1 NM_201384.1	PLEC_HUMAN	36
69	GCN1L_HUMAN	GCN1L_HUMAN	Translational activator GCN1	292758	10985	NP_006827.1 NM_006836.1	GCN1L_HUMAN	35
70	IMB1_HUMAN	IMB1_HUMAN	Importin subunit beta-1	97170.2	3837	NP_002256.2 NM_002265.4	IMB1_HUMAN	35
71	K1C10_HUMAN	K1C10_HUMAN	Keratin, type I cytoskeletal 10	58827.1	3858	NP_000412.3 NM_000421.3	K1C10_HUMAN	35
72	MBB1A_HUMAN	MBB1A_HUMAN	Myb-binding protein 1A	148855	10514	NP_001099008.1 NM_001105538.1 NP_055335.2 NM_014520.3	MBB1A_HUMAN	35
73	TBA1A_HUMAN	TBA1A_HUMAN	Tubulin alpha-1A chain	50135.6	7846	NP_001257328.1 NM_001270399.1 NP_001257329.1 NM_001270400.1 NP_006000.2 NM_006009.3	TBA1A_HUMAN	35
74	TBA1C_HUMAN	TBA1C_HUMAN	Tubulin alpha-1C chain	49895.4	84790	NP_116093.1 NM_032704.3	TBA1C_HUMAN	35
75	XPO2_HUMAN	XPO2_HUMAN	Exportin-2	110417	1434	NP_001243064.1 NM_001256135.1 NP_001307.2 NM_001316.3	XPO2_HUMAN	35
76	EPIPL_HUMAN	EPIPL_HUMAN	Epiplakin	555621	83481	NP_112598.2 NM_031308.1	EPIPL_HUMAN	34
77	H4_HUMAN	H4_HUMAN	Histone H4	11367.3	8370	NP_001029249.1 NM_001034077.4 NP_003486.1 NM_003495.2 NP_003529.1 NM_003538.3 NP_003530.1 NM_003539.3 NP_003531.1 NM_003540.3 NP_003532.1 NM_003541.2 NP_003533.1 NM_003542.3 NP_003534.1 NM_003543.3 NP_003535.1 NM_003544.2 NP_003536.1 NM_003545.3 NP_003537.1 NM_003546.2 NP_003539.1 NM_003548.2 NP_068803.1 NM_021968.3 NP_778224.1 NM_175054.2	H4_HUMAN	34
78	K22E_HUMAN	K22E_HUMAN	Keratin, type II cytoskeletal 2 epidermal	65432.9	3849	NP_000414.2 NM_000423.2	K22E_HUMAN	34
79	LIMC1_HUMAN	LIMC1_HUMAN	LIM and calponin homology domains-containing protein 1	121867	22998	NP_001106188.1 NM_001112717.1 NP_001106189.1 NM_001112718.1 NP_001106190.1 NM_001112719.1 NP_001106191.1 NM_001112720.1 NP_055803.2 NM_014988.2	LIMC1_HUMAN	34
80	ML12A_HUMAN	ML12A_HUMAN	Myosin regulatory light chain 12A	19794.1	10627	NP_006462.1 NM_006471.2	ML12A_HUMAN	34
81	MYO5C_HUMAN	MYO5C_HUMAN	Unconventional myosin-Vc	202810	55930	NP_061198.2 NM_018728.3	MYO5C_HUMAN	34
82	HSP7C_HUMAN	HSP7C_HUMAN	Heat shock cognate 71 kDa protein	70898.1	3312	NP_006588.1 NM_006597.4 NP_694881.1 NM_153201.2	HSP7C_HUMAN	33
83	VIME_HUMAN	VIME_HUMAN	Vimentin	53651.7	7431	NP_003371.2 NM_003380.3	VIME_HUMAN	33
84	ACTBL_HUMAN	ACTBL_HUMAN	Beta-actin-like protein 2	42003.2	345651	NP_001017992.1 NM_001017992.3	ACTBL_HUMAN	32
85	EF2_HUMAN	EF2_HUMAN	Elongation factor 2	95338.2	1938	NP_001952.1 NM_001961.3	EF2_HUMAN	32
86	K1C17_HUMAN	K1C17_HUMAN	Keratin, type I cytoskeletal 17	48105.7	3872	NP_000413.1 NM_000422.2	K1C17_HUMAN	32
87	MYL6_HUMAN	MYL6_HUMAN	Myosin light polypeptide 6	16930.1	4637	NP_066299.2 NM_021019.4 NP_524147.2 NM_079423.3	MYL6_HUMAN	32
88	H2B3B_HUMAN	H2B3B_HUMAN	Histone H2B type 3-B	13908.1	128312	NP_778225.1 NM_175055.2	H2B3B_HUMAN	31
89	ILF3_HUMAN	ILF3_HUMAN	Interleukin enhancer-binding factor 3	95338.4	3609	NP_001131145.1 NM_001137673.1 NP_004507.2 NM_004516.3 NP_036350.2 NM_012218.3 NP_060090.2 NM_017620.2 NP_703194.1 NM_153464.2	ILF3_HUMAN	31
90	TPM3_HUMAN	TPM3_HUMAN	Tropomyosin alpha-3 chain	32950	7170	NP_001036816.1 NM_001043351.1 NP_001036817.1 NM_001043352.1 NP_689476.2 NM_152263.2 NP_705935.1 NM_153649.3	TPM3_HUMAN	31
91	ATAD2_HUMAN	ATAD2_HUMAN	ATPase family AAA domain-containing protein 2	158554	29028	NP_054828.2 NM_014109.3	ATAD2_HUMAN	30
92	DREB_HUMAN	DREB_HUMAN	Drebrin	71429.3	1627	NP_004386.2 NM_004395.3 NP_543157.1 NM_080881.2	DREB_HUMAN	30
93	FLII_HUMAN	FLII_HUMAN	Protein flightless-1 homolog	144751	2314	NP_001243193.1 NM_001256264.1 NP_001243194.1 NM_001256265.1 NP_002009.1 NM_002018.3	FLII_HUMAN	30
94	TBA4A_HUMAN	TBA4A_HUMAN	Tubulin alpha-4A chain	49924.4	7277	NP_005991.1 NM_006000.1	TBA4A_HUMAN	30
95	XPO1_HUMAN	XPO1_HUMAN	Exportin-1	123386	7514	NP_003391.1 NM_003400.3	XPO1_HUMAN	30
96	POTEE_HUMAN	POTEE_HUMAN	POTE ankyrin domain family member E	121363	445582	NP_001077007.1 NM_001083538.1	POTEE_HUMAN	29
97	TPM2_HUMAN	TPM2_HUMAN	Tropomyosin beta chain	32850.7	7169	NP_003280.2 NM_003289.3 NP_998839.1 NM_213674.1	TPM2_HUMAN	29
98	H2AY_HUMAN	H2AY_HUMAN	Core histone macro-H2A.1	39617.1	9555	NP_001035248.1 NM_001040158.1 NP_004884.1 NM_004893.2 NP_613075.1 NM_138609.2 NP_613258.2 NM_138610.2	H2AY_HUMAN	28
99	HS90A_HUMAN	HS90A_HUMAN	Heat shock protein HSP 90-alpha	84659.7	3320	NP_001017963.2 NM_001017963.2 NP_005339.3 NM_005348.3	HS90A_HUMAN	28
100	IPO7_HUMAN	IPO7_HUMAN	Importin-7	119517	10527	NP_006382.1 NM_006391.2	IPO7_HUMAN	28
101	ANXA2_HUMAN	ANXA2_HUMAN	Annexin A2	38604.1	302	NP_001002857.1 NM_001002857.1 NP_001002858.1 NM_001002858.2 NP_001129487.1 NM_001136015.2 NP_004030.1 NM_004039.2	ANXA2_HUMAN	27
102	CAPZB_HUMAN	CAPZB_HUMAN	F-actin-capping protein subunit beta	31350.5	832	NP_001193469.1 NM_001206540.1 NP_004921.1 NM_004930.3	CAPZB_HUMAN	27
103	DHX15_HUMAN	DHX15_HUMAN	Putative pre-mRNA-splicing factor ATP-dependent RNA helicase DHX15	90932.9	1665	NP_001349.2 NM_001358.2	DHX15_HUMAN	27
104	H31_HUMAN	H31_HUMAN	Histone H3.1	15404.1	8968	NP_003520.1 NM_003529.2 NP_003521.2 NM_003530.4 NP_003522.1 NM_003531.2 NP_003523.1 NM_003532.2 NP_003524.1 NM_003533.2 NP_003525.1 NM_003534.2 NP_003526.1 NM_003535.2 NP_003527.1 NM_003536.2 NP_003528.1 NM_003537.3 NP_066298.1 NM_021018.2	H31_HUMAN	27
105	HS71B_HUMAN	HS71B_HUMAN	RecName: Full=Heat shock 70 kDa protein 1B {ECO:0000312|HGNC:HGNC:5233}; AltName: Full=Heat shock 70 kDa protein 2; Short=HSP70-2 {ECO:0000303|PubMed:14656967, ECO:0000303|PubMed:2538825}; Short=HSP70.2	70052	3304	NP_005336.3 NM_005345.5 NP_005337.2 NM_005346.4	HS71B_HUMAN	27
106	MYO5A_HUMAN	MYO5A_HUMAN	Unconventional myosin-Va	215405	4644	NP_000250.3 NM_000259.3	MYO5A_HUMAN	27
107	SPTN2_HUMAN	SPTN2_HUMAN	Spectrin beta chain, non-erythrocytic 2	271325	6712	NP_008877.1 NM_006946.2	SPTN2_HUMAN	27
108	TBB3_HUMAN	TBB3_HUMAN	Tubulin beta-3 chain	50432.7	10381	NP_001184110.1 NM_001197181.1 NP_006077.2 NM_006086.3	TBB3_HUMAN	27
109	TPM1_HUMAN	TPM1_HUMAN	Tropomyosin alpha-1 chain	32708.6	7168	NP_000357.3 NM_000366.5 NP_001018005.1 NM_001018005.1 NP_001018006.1 NM_001018006.1 NP_001018007.1 NM_001018007.1 NP_001018008.1 NM_001018008.1	TPM1_HUMAN	27
110	CHD1_HUMAN	CHD1_HUMAN	Chromodomain-helicase-DNA-binding protein 1	196688	1105	NP_001261.2 NM_001270.2	CHD1_HUMAN	26
111	MATR3_HUMAN	MATR3_HUMAN	Matrin-3	94623.3	9782	NP_001181883.1 NM_001194954.1 NP_001181884.1 NM_001194955.1 NP_001181885.1 NM_001194956.1 NP_061322.2 NM_018834.5 NP_954659.1 NM_199189.2	MATR3_HUMAN	26
112	MYH14_HUMAN	MYH14_HUMAN	Myosin-14	227871	79784	NP_001070654.1 NM_001077186.1 NP_001139281.1 NM_001145809.1 NP_079005.3 NM_024729.3	MYH14_HUMAN	26
113	TMOD3_HUMAN	TMOD3_HUMAN	Tropomodulin-3	39594.8	29766	NP_055362.1 NM_014547.4	TMOD3_HUMAN	26
114	DDX21_HUMAN	DDX21_HUMAN	Nucleolar RNA helicase 2	87344.4	9188	NP_001243839.1 NM_001256910.1 NP_004719.2 NM_004728.3	DDX21_HUMAN	25
115	EF1A1_HUMAN	EF1A1_HUMAN	Elongation factor 1-alpha 1	50140.9	1915	NP_001393.1 NM_001402.5	EF1A1_HUMAN	25
116	MYL9_HUMAN	MYL9_HUMAN	Myosin regulatory light polypeptide 9	19827.2	10398	NP_006088.2 NM_006097.4 NP_852667.1 NM_181526.2	MYL9_HUMAN	25
117	NAT10_HUMAN	NAT10_HUMAN	N-acetyltransferase 10	115730	55226	NP_001137502.1 NM_001144030.1 NP_078938.2 NM_024662.2	NAT10_HUMAN	25
118	PHF14_HUMAN	PHF14_HUMAN	PHD finger protein 14	100053	9678	NP_055475.2 NM_014660.3	PHF14_HUMAN	25
119	TOP1_HUMAN	TOP1_HUMAN	DNA topoisomerase 1	90725.8	7150	NP_003277.1 NM_003286.2	TOP1_HUMAN	25
120	UBA1_HUMAN	UBA1_HUMAN	Ubiquitin-like modifier-activating enzyme 1	117849	7317	NP_003325.2 NM_003334.3 NP_695012.1 NM_153280.2	UBA1_HUMAN	25
121	COPB_HUMAN	COPB_HUMAN	Coatomer subunit beta	107142	1315	NP_001137533.1 NM_001144061.1 NP_001137534.1 NM_001144062.1 NP_057535.1 NM_016451.4	COPB_HUMAN	24
122	MCM3_HUMAN	MCM3_HUMAN	DNA replication licensing factor MCM3	90980.8	4172	NP_001257401.1 NM_001270472.1 NP_002379.3 NM_002388.4	MCM3_HUMAN	24
123	NEB2_HUMAN	NEB2_HUMAN	Neurabin-2	89192.1	84687	NP_115984.3 NM_032595.3	NEB2_HUMAN	24
124	NSUN2_HUMAN	NSUN2_HUMAN	tRNA (cytosine(34)-C(5))-methyltransferase	86470.7	54888	NP_001180384.1 NM_001193455.1 NP_060225.4 NM_017755.5	NSUN2_HUMAN	24
125	SCRIB_HUMAN	SCRIB_HUMAN	Protein scribble homolog	174885	23513	NP_056171.3 NM_015356.4 NP_874365.3 NM_182706.4	SCRIB_HUMAN	24
126	CAZA1_HUMAN	CAZA1_HUMAN	F-actin-capping protein subunit alpha-1	32922.8	829	NP_006126.1 NM_006135.2	CAZA1_HUMAN	23
127	K2C5_HUMAN	K2C5_HUMAN	Keratin, type II cytoskeletal 5	62378.4	3852	NP_000415.2 NM_000424.3	K2C5_HUMAN	23
128	RAI1_HUMAN	RAI1_HUMAN	Retinoic acid-induced protein 1	203352	10743	NP_109590.3 NM_030665.3	RAI1_HUMAN	23
129	RFA1_HUMAN	RFA1_HUMAN	Replication protein A 70 kDa DNA-binding subunit	68138.2	6117	NP_002936.1 NM_002945.3	RFA1_HUMAN	23
130	SMCA1_HUMAN	SMCA1_HUMAN	Probable global transcription activator SNF2L1	122605	6594	NP_003060.2 NM_003069.3 NP_620604.2 NM_139035.2	SMCA1_HUMAN	23
131	TNPO1_HUMAN	TNPO1_HUMAN	Transportin-1	102355	3842	NP_002261.3 NM_002270.3 NP_694858.1 NM_153188.2	TNPO1_HUMAN	23
132	CUL4A_HUMAN	CUL4A_HUMAN	Cullin-4A	87680.3	8451	NP_001008895.1 NM_001008895.1 NP_003580.1 NM_003589.2	CUL4A_HUMAN	22
133	GRP78_HUMAN	GRP78_HUMAN	78 kDa glucose-regulated protein	72333	3309	NP_005338.1 NM_005347.4	GRP78_HUMAN	22
134	HNRPR_HUMAN	HNRPR_HUMAN	Heterogeneous nuclear ribonucleoprotein R	70943.1	10236	NP_001095867.1 NM_001102397.1 NP_001095868.1 NM_001102398.1 NP_005817.1 NM_005826.3	HNRPR_HUMAN	22
135	KPYM_HUMAN	KPYM_HUMAN	Pyruvate kinase PKM	57936.9	5315	NP_001193725.1 NM_001206796.1 NP_001193726.1 NM_001206797.1 NP_001193727.1 NM_001206798.1 NP_001193728.1 NM_001206799.1 NP_002645.3 NM_002654.4 NP_872270.1 NM_182470.2 NP_872271.1 NM_182471.2	KPYM_HUMAN	22
136	MCM5_HUMAN	MCM5_HUMAN	DNA replication licensing factor MCM5	82285.5	4174	NP_006730.2 NM_006739.3	MCM5_HUMAN	22
137	MISP_HUMAN	MISP_HUMAN	Mitotic interactor and substrate of PLK1	75356.5	126353	NP_775752.1 NM_173481.2	MISP_HUMAN	22
138	PCBP1_HUMAN	PCBP1_HUMAN	Poly(rC)-binding protein 1	37497.8	5093	NP_006187.2 NM_006196.3	PCBP1_HUMAN	22
139	POTEJ_HUMAN	POTEJ_HUMAN	POTE ankyrin domain family member J	117390	653781	XP_934799.2 XM_929706.4	POTEJ_HUMAN	22
140	RRP5_HUMAN	RRP5_HUMAN	Protein RRP5 homolog	208701	22984	NP_055791.1 NM_014976.1	RRP5_HUMAN	22
141	TBB6_HUMAN	TBB6_HUMAN	Tubulin beta-6 chain	49857.1	84617	NP_115914.1 NM_032525.1	TBB6_HUMAN	22
142	ALBU_HUMAN	ALBU_HUMAN	Serum albumin	69366.7	213	NP_000468.1 NM_000477.5	ALBU_HUMAN	21
143	CUL4B_HUMAN	CUL4B_HUMAN	Cullin-4B	103982	8450	NP_001073341.1 NM_001079872.1 NP_003579.3 NM_003588.3	CUL4B_HUMAN	21
144	MVP_HUMAN	MVP_HUMAN	Major vault protein	99326.9	9961	NP_005106.2 NM_005115.4 NP_059447.2 NM_017458.3	MVP_HUMAN	21
145	PARP1_HUMAN	PARP1_HUMAN	Poly [ADP-ribose] polymerase 1	113084	142	NP_001609.2 NM_001618.3	PARP1_HUMAN	21
146	PFKAP_HUMAN	PFKAP_HUMAN	ATP-dependent 6-phosphofructokinase, platelet type	85596.1	5214	NP_001229268.1 NM_001242339.1. [Q01813-2] NP_002618.1 NM_002627.4. [Q01813-1]	PFKAP_HUMAN	21
147	PRDX1_HUMAN	PRDX1_HUMAN	Peroxiredoxin-1	22110.4	5052	NP_001189360.1 NM_001202431.1 NP_002565.1 NM_002574.3 NP_859047.1 NM_181696.2 NP_859048.1 NM_181697.2	PRDX1_HUMAN	21
148	PYRG1_HUMAN	PYRG1_HUMAN	CTP synthase 1	66690.4	1503	NP_001896.2 NM_001905.2	PYRG1_HUMAN	21
149	UHRF1_HUMAN	UHRF1_HUMAN	E3 ubiquitin-protein ligase UHRF1	89813.9	29128	NP_001041666.1 NM_001048201.1 NP_037414.3 NM_013282.3	UHRF1_HUMAN	21
150	H32_HUMAN	H32_HUMAN	Histone H3.2	15388	653604	NP_001005464.1 NM_001005464.2 NP_001116847.1 NM_001123375.2 NP_066403.2 NM_021059.2	H32_HUMAN	20
151	NUCL_HUMAN	NUCL_HUMAN	Nucleolin	76614.4	4691	NP_005372.2 NM_005381.2	NUCL_HUMAN	20
152	POTEF_HUMAN	POTEF_HUMAN	POTE ankyrin domain family member F	121445	728378	NP_001093241.1 NM_001099771.2	POTEF_HUMAN	20
153	POTEI_HUMAN	POTEI_HUMAN	POTE ankyrin domain family member I	121282	653269	XP_933678.1 XM_928585.3	POTEI_HUMAN	20
154	PUR2_HUMAN	PUR2_HUMAN	Trifunctional purine biosynthetic protein adenosine-3	107767	2618	NP_000810.1 NM_000819.4 NP_001129477.1 NM_001136005.1 NP_001129478.1 NM_001136006.1 NP_780294.1 NM_175085.2	PUR2_HUMAN	20
155	SF3B1_HUMAN	SF3B1_HUMAN	Splicing factor 3B subunit 1	145830	23451	NP_036565.2 NM_012433.2	SF3B1_HUMAN	20
156	STAT3_HUMAN	STAT3_HUMAN	Signal transducer and activator of transcription 3	88067.8	6774	NP_003141.2 NM_003150.3 NP_644805.1 NM_139276.2 NP_998827.1 NM_213662.1	STAT3_HUMAN	20
157	ACACA_HUMAN	ACACA_HUMAN	Acetyl-CoA carboxylase 1	265554	31	NP_942131.1 NM_198834.1 NP_942133.1 NM_198836.1 NP_942134.1 NM_198837.1 NP_942135.1 NM_198838.1 NP_942136.1 NM_198839.1	ACACA_HUMAN	19
158	CENPT_HUMAN	CENPT_HUMAN	Centromere protein T	60422.7	80152	NP_079358.3 NM_025082.3	CENPT_HUMAN	19
159	COPG1_HUMAN	COPG1_HUMAN	Coatomer subunit gamma-1	97718.3	22820	NP_057212.1 NM_016128.3	COPG1_HUMAN	19
160	DDX17_HUMAN	DDX17_HUMAN	Probable ATP-dependent RNA helicase DDX17	80272.5	10521	NP_006377.2 NM_006386.4	DDX17_HUMAN	19
161	DDX5_HUMAN	DDX5_HUMAN	Probable ATP-dependent RNA helicase DDX5	69148.1	1655	NP_004387.1 NM_004396.3	DDX5_HUMAN	19
162	DNM1L_HUMAN	DNM1L_HUMAN	Dynamin-1-like protein	81877.2	10059	NP_005681.2 NM_005690.3 NP_036192.2 NM_012062.3 NP_036193.2 NM_012063.2	DNM1L_HUMAN	19
163	GELS_HUMAN	GELS_HUMAN	Gelsolin	85697.5	2934	NP_000168.1 NM_000177.4 NP_001121134.1 NM_001127662.1 NP_001121135.2 NM_001127663.1 NP_001121136.1 NM_001127664.1 NP_001121137.1 NM_001127665.1 NP_001121138.1 NM_001127666.1 NP_001121139.1 NM_001127667.1 NP_001244958.1 NM_001258029.1 NP_001244959.1 NM_001258030.1 NP_937895.1 NM_198252.2	GELS_HUMAN	19
164	HNRH1_HUMAN	HNRH1_HUMAN	Heterogeneous nuclear ribonucleoprotein H	49229.5	3187	NP_001244222.1 NM_001257293.1 NP_005511.1 NM_005520.2	HNRH1_HUMAN	19
165	IPO4_HUMAN	IPO4_HUMAN	Importin-4	118715	79711	NP_078934.3 NM_024658.3	IPO4_HUMAN	19
166	IPO9_HUMAN	IPO9_HUMAN	Importin-9	115963	55705	NP_060555.2 NM_018085.4	IPO9_HUMAN	19
167	LAP2A_HUMAN	LAP2A_HUMAN	Lamina-associated polypeptide 2, isoform alpha	75492.1	7112	NP_003267.1 NM_003276.2	LAP2A_HUMAN	19
168	MYPT1_HUMAN	MYPT1_HUMAN	Protein phosphatase 1 regulatory subunit 12A	115281	4659	NP_001137357.1 NM_001143885.1 NP_001137358.1 NM_001143886.1 NP_001231919.1 NM_001244990.1 NP_001231921.1 NM_001244992.1 NP_002471.1 NM_002480.2	MYPT1_HUMAN	19
169	NOP58_HUMAN	NOP58_HUMAN	Nucleolar protein 58	59578.2	51602	NP_057018.1 NM_015934.3	NOP58_HUMAN	19
170	PLAK_HUMAN	PLAK_HUMAN	Junction plakoglobin	81744.8	3728	NP_002221.1 NM_002230.2 NP_068831.1 NM_021991.2	PLAK_HUMAN	19
171	RBM14_HUMAN	RBM14_HUMAN	RNA-binding protein 14	69491.7	10432	NP_001185765.1 NM_001198836.1 NP_001185775.1 NM_001198846.1 NP_006319.1 NM_006328.3	RBM14_HUMAN	19
172	RREB1_HUMAN	RREB1_HUMAN	Ras-responsive element-binding protein 1	181420	6239	NP_001003698.1 NM_001003698.3 NP_001003699.1 NM_001003699.3 NP_001003700.1 NM_001003700.1 NP_001161816.1 NM_001168344.1	RREB1_HUMAN	19
173	RRP1B_HUMAN	RRP1B_HUMAN	Ribosomal RNA processing protein 1 homolog B	84427.6	23076	NP_055871.1 NM_015056.2	RRP1B_HUMAN	19
174	U5S1_HUMAN	U5S1_HUMAN	116 kDa U5 small nuclear ribonucleoprotein component	109436	9343	NP_001136077.1 NM_001142605.1 NP_001245282.1 NM_001258353.1 NP_004238.3 NM_004247.3	U5S1_HUMAN	19
175	XPC_HUMAN	XPC_HUMAN	DNA repair protein complementing XP-C cells	105953	7508	NP_001139241.1 NM_001145769.1 NP_004619.3 NM_004628.4	XPC_HUMAN	19
176	BAF_HUMAN	BAF_HUMAN	Barrier-to-autointegration factor	10058.6	8815	NP_001137457.1 NM_001143985.1 NP_003851.1 NM_003860.3	BAF_HUMAN	18
177	CBX3_HUMAN	CBX3_HUMAN	Chromobox protein homolog 3	20811.4	11335	NP_009207.2 NM_007276.4 NP_057671.2 NM_016587.3	CBX3_HUMAN	18
178	CBX5_HUMAN	CBX5_HUMAN	Chromobox protein homolog 5	22225	23468	NP_001120793.1 NM_001127321.1 NP_001120794.1 NM_001127322.1 NP_036249.1 NM_012117.2	CBX5_HUMAN	18
179	ELYS_HUMAN	ELYS_HUMAN	Protein ELYS	252498	25909	NP_056261.4 NM_015446.4	ELYS_HUMAN	18
180	H33_HUMAN	H33_HUMAN	Histone H3.3	15327.9	3021	NP_002098.1 NM_002107.4 NP_005315.1 NM_005324.3	H33_HUMAN	18
181	ILF2_HUMAN	ILF2_HUMAN	Interleukin enhancer-binding factor 2	43062.1	3608	NP_001254738.1 NM_001267809.1 NP_004506.2 NM_004515.3	ILF2_HUMAN	18
182	LAS1L_HUMAN	LAS1L_HUMAN	Ribosomal biogenesis protein LAS1L	83064.9	81887	NP_001164120.1 NM_001170649.1 NP_001164121.1 NM_001170650.1 NP_112483.1 NM_031206.4	LAS1L_HUMAN	18
183	PABP1_HUMAN	PABP1_HUMAN	Polyadenylate-binding protein 1	70670.9	26986	NP_002559.2 NM_002568.3	PABP1_HUMAN	18
184	PDC6I_HUMAN	PDC6I_HUMAN	Programmed cell death 6-interacting protein	96023.2	10015	NP_001155901.1 NM_001162429.2 NP_037506.2 NM_013374.5	PDC6I_HUMAN	18
185	PLST_HUMAN	PLST_HUMAN	Plastin-3	70811	5358	NP_001129497.1 NM_001136025.3 NP_005023.2 NM_005032.5	PLST_HUMAN	18
186	RL4_HUMAN	RL4_HUMAN	60S ribosomal protein L4	47697.4	6124	NP_000959.2 NM_000968.3	RL4_HUMAN	18
187	SAFB1_HUMAN	SAFB1_HUMAN	Scaffold attachment factor B1	102642	6294	NP_001188269.1 NM_001201340.1 NP_002958.2 NM_002967.3	SAFB1_HUMAN	18
188	SC16A_HUMAN	SC16A_HUMAN	Protein transport protein Sec16A	233517	9919	NP_055681.1 NM_014866.1	SC16A_HUMAN	18
189	SF3B3_HUMAN	SF3B3_HUMAN	Splicing factor 3B subunit 3	135577	23450	NP_036558.3 NM_012426.4	SF3B3_HUMAN	18
190	TBA8_HUMAN	TBA8_HUMAN	Tubulin alpha-8 chain	50093.6	51807	NP_001159887.1 NM_001166415.1 NP_001180343.1 NM_001193414.1 NP_061816.1 NM_018943.2	TBA8_HUMAN	18
191	AP2B1_HUMAN	AP2B1_HUMAN	AP-2 complex subunit beta	104553	163	NP_001025177.1 NM_001030006.1 NP_001273.1 NM_001282.2	AP2B1_HUMAN	17
192	ATD2B_HUMAN	ATD2B_HUMAN	ATPase family AAA domain-containing protein 2B	164914	54454	NP_001229267.1 NM_001242338.1 NP_060022.1 NM_017552.2	ATD2B_HUMAN	17
193	ATRX_HUMAN	ATRX_HUMAN	Transcriptional regulator ATRX	282586	546	NP_000480.2 NM_000489.3 NP_612114.1 NM_138270.2	ATRX_HUMAN	17
194	H2A1B_HUMAN	H2A1B_HUMAN	Histone H2A type 1-B/E	14135.5	8335	NP_003504.2 NM_003513.2 NP_066390.1 NM_021052.2	H2A1B_HUMAN	17
195	H2A2A_HUMAN	H2A2A_HUMAN	Histone H2A type 2-A	14095.5	8337	NP_001035807.1 NM_001040874.1 NP_003507.1 NM_003516.2	H2A2A_HUMAN	17
196	HNRPC_HUMAN	HNRPC_HUMAN	Heterogeneous nuclear ribonucleoproteins C1/C2	33670	3183	NP_001070910.1 NM_001077442.1 NP_001070911.1 NM_001077443.1 NP_004491.2 NM_004500.3 NP_112604.2 NM_031314.2	HNRPC_HUMAN	17
197	HNRPK_HUMAN	HNRPK_HUMAN	Heterogeneous nuclear ribonucleoprotein K	50976.3	3190	NP_002131.2 NM_002140.3 NP_112552.1 NM_031262.2 NP_112553.1 NM_031263.2	HNRPK_HUMAN	17
198	IF4A1_HUMAN	IF4A1_HUMAN	Eukaryotic initiation factor 4A-I	46153.9	1973	NP_001191439.1 NM_001204510.1 NP_001407.1 NM_001416.3	IF4A1_HUMAN	17
199	PYR1_HUMAN	PYR1_HUMAN	CAD protein	242984	790	NP_004332.2 NM_004341.3	PYR1_HUMAN	17
200	ROA1_HUMAN	ROA1_HUMAN	Heterogeneous nuclear ribonucleoprotein A1	38746.7	3178	NP_002127.1 NM_002136.2 NP_112420.1 NM_031157.2	ROA1_HUMAN	17
201	ROA2_HUMAN	ROA2_HUMAN	Heterogeneous nuclear ribonucleoproteins A2/B1	37429.7	3181	NP_002128.1 NM_002137.3 NP_112533.1 NM_031243.2	ROA2_HUMAN	17
202	RRP12_HUMAN	RRP12_HUMAN	RRP12-like protein	143702	23223	NP_001138586.1 NM_001145114.1 NP_055994.2 NM_015179.3	RRP12_HUMAN	17
203	SYCC_HUMAN	SYCC_HUMAN	Cysteine--tRNA ligase, cytoplasmic	85473.4	833	NP_001014437.1 NM_001014437.2 NP_001742.1 NM_001751.5 NP_644802.1 NM_139273.3	SYCC_HUMAN	17
204	UBP5_HUMAN	UBP5_HUMAN	Ubiquitin carboxyl-terminal hydrolase 5	95786.3	8078	NP_001092006.1 NM_001098536.1 NP_003472.2 NM_003481.2	UBP5_HUMAN	17
205	XPO5_HUMAN	XPO5_HUMAN	Exportin-5	136311	57510	NP_065801.1 NM_020750.2	XPO5_HUMAN	17
206	BAZ2A_HUMAN	BAZ2A_HUMAN	Bromodomain adjacent to zinc finger domain protein 2A	211198	11176	NP_038477.2 NM_013449.3	BAZ2A_HUMAN	16
207	CAF1A_HUMAN	CAF1A_HUMAN	Chromatin assembly factor 1 subunit A	106926	10036	NP_005474.2 NM_005483.2	CAF1A_HUMAN	16
208	CAND1_HUMAN	CAND1_HUMAN	Cullin-associated NEDD8-dissociated protein 1	136376	55832	NP_060918.2 NM_018448.3	CAND1_HUMAN	16
209	COPA_HUMAN	COPA_HUMAN	Coatomer subunit alpha	138346	1314	NP_001091868.1 NM_001098398.1 NP_004362.2 NM_004371.3	COPA_HUMAN	16
210	DAB2_HUMAN	DAB2_HUMAN	Disabled homolog 2	82447.9	1601	NP_001231800.1 NM_001244871.1 NP_001334.2 NM_001343.3	DAB2_HUMAN	16
211	DDX24_HUMAN	DDX24_HUMAN	ATP-dependent RNA helicase DDX24	96331.8	57062	NP_065147.1 NM_020414.3	DDX24_HUMAN	16
212	DDX3X_HUMAN	DDX3X_HUMAN	ATP-dependent RNA helicase DDX3X	73243.5	1654	NP_001180346.1 NM_001193417.1 NP_001347.3 NM_001356.3	DDX3X_HUMAN	16
213	H2A1H_HUMAN	H2A1H_HUMAN	Histone H2A type 1-H	13906.3	85235	NP_542163.1 NM_080596.2	H2A1H_HUMAN	16
214	HNRL2_HUMAN	HNRL2_HUMAN	Heterogeneous nuclear ribonucleoprotein U-like protein 2	85104.7	221092	NP_001073027.1 NM_001079559.2	HNRL2_HUMAN	16
215	HP1B3_HUMAN	HP1B3_HUMAN	Heterochromatin protein 1-binding protein 3	61207	50809	NP_057371.2 NM_016287.3	HP1B3_HUMAN	16
216	MCM7_HUMAN	MCM7_HUMAN	DNA replication licensing factor MCM7	81308	4176	NP_005907.3 NM_005916.3 NP_877577.1 NM_182776.1	MCM7_HUMAN	16
217	PCBP2_HUMAN	PCBP2_HUMAN	Poly(rC)-binding protein 2	38580.1	5094	NP_001092090.1 NM_001098620.2 NP_001122383.1 NM_001128911.1 NP_001122384.1 NM_001128912.1 NP_001122385.1 NM_001128913.1 NP_001122386.1 NM_001128914.1 NP_005007.2 NM_005016.5 NP_114366.1 NM_031989.4	PCBP2_HUMAN	16
218	PP1B_HUMAN	PP1B_HUMAN	Serine/threonine-protein phosphatase PP1-beta catalytic subunit	37186.9	5500	NP_002700.1 NM_002709.2 NP_996759.1 NM_206876.1	PP1B_HUMAN	16
219	RS4X_HUMAN	RS4X_HUMAN	40S ribosomal protein S4, X isoform	29597.7	6191	NP_000998.1 NM_001007.4	RS4X_HUMAN	16
220	SYEP_HUMAN	SYEP_HUMAN	Bifunctional glutamate/proline--tRNA ligase	170591	2058	NP_004437.2 NM_004446.2	SYEP_HUMAN	16
221	SYMC_HUMAN	SYMC_HUMAN	Methionine--tRNA ligase, cytoplasmic	101116	4141	NP_004981.2 NM_004990.3	SYMC_HUMAN	16
222	UBF1_HUMAN	UBF1_HUMAN	Nucleolar transcription factor 1	89406	7343	NP_001070151.1 NM_001076683.1 NP_001070152.1 NM_001076684.2 NP_055048.1 NM_014233.3	UBF1_HUMAN	16
223	XPOT_HUMAN	XPOT_HUMAN	Exportin-T	109964	11260	NP_009166.2 NM_007235.4	XPOT_HUMAN	16
224	Z280C_HUMAN	Z280C_HUMAN	Zinc finger protein 280C	83096	55609	NP_060136.1 NM_017666.4	Z280C_HUMAN	16
225	2AAA_HUMAN	2AAA_HUMAN	Serine/threonine-protein phosphatase 2A 65 kDa regulatory subunit A alpha isoform	65308.6	5518	NP_055040.2 NM_014225.5	2AAA_HUMAN	15
226	DSRAD_HUMAN	DSRAD_HUMAN	Double-stranded RNA-specific adenosine deaminase	136066	103	NP_001020278.1 NM_001025107.2 NP_001102.2 NM_001111.4 NP_001180424.1 NM_001193495.1 NP_056655.2 NM_015840.3 NP_056656.2 NM_015841.3	DSRAD_HUMAN	15
227	H12_HUMAN	H12_HUMAN	Histone H1.2	21364.8	3006	NP_005310.1 NM_005319.3	H12_HUMAN	15
228	INF2_HUMAN	INF2_HUMAN	Inverted formin-2	135624	64423	NP_001026884.3 NM_001031714.3 NP_071934.3 NM_022489.3 NP_116103.1 NM_032714.2	INF2_HUMAN	15
229	K2C7_HUMAN	K2C7_HUMAN	Keratin, type II cytoskeletal 7	51385.7	3855	NP_005547.3 NM_005556.3	K2C7_HUMAN	15
230	NOP56_HUMAN	NOP56_HUMAN	Nucleolar protein 56	66049.9	10528	NP_006383.2 NM_006392.3	NOP56_HUMAN	15
231	PELP1_HUMAN	PELP1_HUMAN	Proline-, glutamic acid- and leucine-rich protein 1	119700	27043	NP_055204.2 NM_014389.2	PELP1_HUMAN	15
232	PP1A_HUMAN	PP1A_HUMAN	Serine/threonine-protein phosphatase PP1-alpha catalytic subunit	37512.1	5499	NP_001008709.1 NM_001008709.1 NP_002699.1 NM_002708.3 NP_996756.1 NM_206873.1	PP1A_HUMAN	15
233	PP1G_HUMAN	PP1G_HUMAN	Serine/threonine-protein phosphatase PP1-gamma catalytic subunit	36983.8	5501	NP_001231903.1 NM_001244974.1 NP_002701.1 NM_002710.3	PP1G_HUMAN	15
234	PSMD2_HUMAN	PSMD2_HUMAN	26S proteasome non-ATPase regulatory subunit 2	100200	5708	NP_002799.3 NM_002808.3	PSMD2_HUMAN	15
235	TDIF2_HUMAN	TDIF2_HUMAN	Deoxynucleotidyltransferase terminal-interacting protein 2	84469.1	30836	NP_055412.2 NM_014597.4	TDIF2_HUMAN	15
236	ZN148_HUMAN	ZN148_HUMAN	Zinc finger protein 148	88976.2	7707	NP_068799.2 NM_021964.2	ZN148_HUMAN	15
237	ACLY_HUMAN	ACLY_HUMAN	ATP-citrate synthase	120839	47	NP_001087.2 NM_001096.2 NP_942127.1 NM_198830.1	ACLY_HUMAN	14
238	CBX1_HUMAN	CBX1_HUMAN	Chromobox protein homolog 1	21417.8	10951	NP_001120700.1 NM_001127228.1 NP_006798.1 NM_006807.4	CBX1_HUMAN	14
239	DHX30_HUMAN	DHX30_HUMAN	Putative ATP-dependent RNA helicase DHX30	133938	22907	NP_055781.2 NM_014966.3 NP_619520.1 NM_138615.2	DHX30_HUMAN	14
240	ENOA_HUMAN	ENOA_HUMAN	Alpha-enolase	47169	2023	NP_001188412.1 NM_001201483.1 NP_001419.1 NM_001428.3	ENOA_HUMAN	14
241	GRP75_HUMAN	GRP75_HUMAN	Stress-70 protein, mitochondrial	73680.5	3313	NP_004125.3 NM_004134.6	GRP75_HUMAN	14
242	GUAA_HUMAN	GUAA_HUMAN	GMP synthase [glutamine-hydrolyzing]	76715.4	8833	NP_003866.1 NM_003875.2	GUAA_HUMAN	14
243	HNRPQ_HUMAN	HNRPQ_HUMAN	Heterogeneous nuclear ribonucleoprotein Q	69602.6	10492	NP_001153145.1 NM_001159673.1 NP_001153146.1 NM_001159674.1 NP_001153147.1 NM_001159675.1 NP_001153148.1 NM_001159676.1 NP_001153149.1 NM_001159677.1 NP_001240700.1 NM_001253771.1 NP_006363.4 NM_006372.4	HNRPQ_HUMAN	14
244	ITPR3_HUMAN	ITPR3_HUMAN	Inositol 1,4,5-trisphosphate receptor type 3	304107	3710	NP_002215.2 NM_002224.3	ITPR3_HUMAN	14
245	MYO5B_HUMAN	MYO5B_HUMAN	Unconventional myosin-Vb	213672	4645	NP_001073936.1 NM_001080467.2	MYO5B_HUMAN	14
246	NOP2_HUMAN	NOP2_HUMAN	Probable 28S rRNA (cytosine(4447)-C(5))-methyltransferase	89301.9	4839	NP_001028886.1 NM_001033714.2 NP_001245237.1 NM_001258308.1 NP_001245238.1 NM_001258309.1 NP_001245239.1 NM_001258310.1 NP_006161.2 NM_006170.3	NOP2_HUMAN	14
247	NU155_HUMAN	NU155_HUMAN	Nuclear pore complex protein Nup155	155199	9631	NP_004289.1 NM_004298.2 NP_705618.1 NM_153485.1	NU155_HUMAN	14
248	PPBI_HUMAN	PPBI_HUMAN	Intestinal-type alkaline phosphatase	56812.2	248	NP_001622.2 NM_001631.3	PPBI_HUMAN	14
249	PTBP1_HUMAN	PTBP1_HUMAN	Polypyrimidine tract-binding protein 1	57221.4	5725	NP_002810.1 NM_002819.4 NP_114367.1 NM_031990.3 NP_114368.1 NM_031991.3	PTBP1_HUMAN	14
250	RL3_HUMAN	RL3_HUMAN	60S ribosomal protein L3	46108.9	6122	NP_000958.1 NM_000967.3	RL3_HUMAN	14
251	RLA0_HUMAN	RLA0_HUMAN	60S acidic ribosomal protein P0	34273.5	6175	NP_000993.1 NM_001002.3 NP_444505.1 NM_053275.3	RLA0_HUMAN	14
252	ROA3_HUMAN	ROA3_HUMAN	Heterogeneous nuclear ribonucleoprotein A3	39595	220988	NP_919223.1 NM_194247.2	ROA3_HUMAN	14
253	TEX10_HUMAN	TEX10_HUMAN	Testis-expressed sequence 10 protein	105674	54881	NP_001155056.1 NM_001161584.1 NP_060216.2 NM_017746.3	TEX10_HUMAN	14
254	ZO1_HUMAN	ZO1_HUMAN	Tight junction protein ZO-1	195459	7082	NP_003248.3 NM_003257.3 NP_783297.2 NM_175610.2	ZO1_HUMAN	14
255	ACINU_HUMAN	ACINU_HUMAN	Apoptotic chromatin condensation inducer in the nucleus	151862	22985	NP_001158286.1 NM_001164814.1 NP_001158287.1 NM_001164815.1 NP_001158288.1 NM_001164816.1 NP_001158289.1 NM_001164817.1 NP_055792.1 NM_014977.3	ACINU_HUMAN	13
256	ACTN2_HUMAN	ACTN2_HUMAN	Alpha-actinin-2	103854	88	NP_001094.1 NM_001103.2	ACTN2_HUMAN	13
257	CRKL_HUMAN	CRKL_HUMAN	Crk-like protein	33777	1399	NP_005198.1 NM_005207.3	CRKL_HUMAN	13
258	DDX18_HUMAN	DDX18_HUMAN	ATP-dependent RNA helicase DDX18	75406.8	8886	NP_006764.3 NM_006773.3	DDX18_HUMAN	13
259	EF1A2_HUMAN	EF1A2_HUMAN	Elongation factor 1-alpha 2	50470.2	1917	NP_001949.1 NM_001958.3	EF1A2_HUMAN	13
260	G3P_HUMAN	G3P_HUMAN	Glyceraldehyde-3-phosphate dehydrogenase	36053.2	2597	NP_001243728.1 NM_001256799.1 NP_002037.2 NM_002046.4	G3P_HUMAN	13
261	GSHR_HUMAN	GSHR_HUMAN	Glutathione reductase, mitochondrial	56257	2936	NP_000628.2 NM_000637.3 NP_001182031.1 NM_001195102.1 NP_001182032.1 NM_001195103.1 NP_001182033.1 NM_001195104.1	GSHR_HUMAN	13
262	HNRL1_HUMAN	HNRL1_HUMAN	Heterogeneous nuclear ribonucleoprotein U-like protein 1	95738.6	11100	NP_008971.2 NM_007040.3 NP_653333.1 NM_144732.2	HNRL1_HUMAN	13
263	HS105_HUMAN	HS105_HUMAN	Heat shock protein 105 kDa	96865	10808	NP_006635.2 NM_006644.2	HS105_HUMAN	13
264	KDM1A_HUMAN	KDM1A_HUMAN	Lysine-specific histone demethylase 1A	92902.7	23028	NP_001009999.1 NM_001009999.2 NP_055828.2 NM_015013.3	KDM1A_HUMAN	13
265	MMS19_HUMAN	MMS19_HUMAN	MMS19 nucleotide excision repair protein homolog	113290	64210	NP_071757.4 NM_022362.4	MMS19_HUMAN	13
266	MSH6_HUMAN	MSH6_HUMAN	DNA mismatch repair protein Msh6	152786	2956	NP_000170.1 NM_000179.2	MSH6_HUMAN	13
267	RBBP7_HUMAN	RBBP7_HUMAN	Histone-binding protein RBBP7	47820.1	5931	NP_001185648.1 NM_001198719.1 NP_002884.1 NM_002893.3	RBBP7_HUMAN	13
268	RL7_HUMAN	RL7_HUMAN	60S ribosomal protein L7	29225.8	6129	NP_000962.2 NM_000971.3	RL7_HUMAN	13
269	RS2_HUMAN	RS2_HUMAN	40S ribosomal protein S2	31324.4	6187	NP_002943.2 NM_002952.3	RS2_HUMAN	13
270	RS3A_HUMAN	RS3A_HUMAN	40S ribosomal protein S3a	29944.9	6189	NP_000997.1 NM_001006.4	RS3A_HUMAN	13
271	SAFB2_HUMAN	SAFB2_HUMAN	Scaffold attachment factor B2	107473	9667	NP_055464.1 NM_014649.2	SAFB2_HUMAN	13
272	SMC1A_HUMAN	SMC1A_HUMAN	Structural maintenance of chromosomes protein 1A	143233	8243	NP_006297.2 NM_006306.2	SMC1A_HUMAN	13
273	SYIC_HUMAN	SYIC_HUMAN	Isoleucine--tRNA ligase, cytoplasmic	144498	3376	NP_002152.2 NM_002161.5 NP_038203.2 NM_013417.3	SYIC_HUMAN	13
274	SYNPO_HUMAN	SYNPO_HUMAN	Synaptopodin	99463.4	11346	NP_001103444.1 NM_001109974.2 NP_001159680.1 NM_001166208.1 NP_001159681.1 NM_001166209.1 NP_009217.3 NM_007286.5	SYNPO_HUMAN	13
275	UBP24_HUMAN	UBP24_HUMAN	Ubiquitin carboxyl-terminal hydrolase 24	294365	23358	NP_056121.2 NM_015306.2	UBP24_HUMAN	13
276	ADSV_HUMAN	ADSV_HUMAN	Adseverin	80488.9	85477	NP_001106177.1 NM_001112706.2 NP_149119.1 NM_033128.3	ADSV_HUMAN	12
277	CAZA2_HUMAN	CAZA2_HUMAN	F-actin-capping protein subunit alpha-2	32949.1	830	NP_006127.1 NM_006136.2	CAZA2_HUMAN	12
278	CENPV_HUMAN	CENPV_HUMAN	Centromere protein V	29945.9	201161	NP_859067.2 NM_181716.2	CENPV_HUMAN	12
279	DNMT1_HUMAN	DNMT1_HUMAN	DNA (cytosine-5)-methyltransferase 1	183165	1786	NP_001124295.1 NM_001130823.1 NP_001370.1 NM_001379.2	DNMT1_HUMAN	12
280	HNRH2_HUMAN	HNRH2_HUMAN	Heterogeneous nuclear ribonucleoprotein H2	49263.6	3188	NP_001027565.1 NM_001032393.2 NP_062543.1 NM_019597.4	HNRH2_HUMAN	12
281	HNRPF_HUMAN	HNRPF_HUMAN	Heterogeneous nuclear ribonucleoprotein F	45671.9	3185	NP_001091674.1 NM_001098204.1 NP_001091675.1 NM_001098205.1 NP_001091676.1 NM_001098206.1 NP_001091677.1 NM_001098207.1 NP_001091678.1 NM_001098208.1 NP_004957.1 NM_004966.3	HNRPF_HUMAN	12
282	K1C19_HUMAN	K1C19_HUMAN	Keratin, type I cytoskeletal 19	44106	3880	NP_002267.2 NM_002276.4	K1C19_HUMAN	12
283	KAT7_HUMAN	KAT7_HUMAN	Histone acetyltransferase KAT7	70642.4	11143	NP_001186084.1 NM_001199155.1 NP_001186085.1 NM_001199156.1 NP_001186086.1 NM_001199157.1 NP_001186087.1 NM_001199158.1 NP_008998.1 NM_007067.4	KAT7_HUMAN	12
284	KINH_HUMAN	KINH_HUMAN	Kinesin-1 heavy chain	109685	3799	NP_004512.1 NM_004521.2	KINH_HUMAN	12
285	MYL6B_HUMAN	MYL6B_HUMAN	Myosin light chain 6B	22764	140465	NP_001186558.1 NM_001199629.1 NP_002466.1 NM_002475.4	MYL6B_HUMAN	12
286	PFKAM_HUMAN	PFKAM_HUMAN	ATP-dependent 6-phosphofructokinase, muscle type	85182.6	5213	NP_000280.1 NM_000289.5. [P08237-1] NP_001160158.1 NM_001166686.1. [P08237-3] NP_001160159.1 NM_001166687.1. [P08237-1] NP_001160160.1 NM_001166688.1. [P08237-1] XP_005269034.1 XM_005268977.1. [P08237-3] XP_005269035.1 XM_005268978.2. [P08237-3] XP_005269036.1 XM_005268979.1. [P08237-3] XP_006719526.1 XM_006719463.1. [P08237-1] XP_006719527.1 XM_006719464.1. [P08237-1]	PFKAM_HUMAN	12
287	PPIA_HUMAN	PPIA_HUMAN	Peptidyl-prolyl cis-trans isomerase A	18012.5	5478	NP_066953.1 NM_021130.3	PPIA_HUMAN	12
288	PRP8_HUMAN	PRP8_HUMAN	Pre-mRNA-processing-splicing factor 8	273601	10594	NP_006436.3 NM_006445.3	PRP8_HUMAN	12
289	RHGBA_HUMAN	RHGBA_HUMAN	Rho GTPase-activating protein 11A	113866	9824	NP_055598.1 NM_014783.3 NP_955389.1 NM_199357.1	RHGBA_HUMAN	12
290	SPN90_HUMAN	SPN90_HUMAN	NCK-interacting protein with SH3 domain	78960.2	51517	NP_057537.1 NM_016453.2 NP_909119.1 NM_184231.1	SPN90_HUMAN	12
291	TIF1B_HUMAN	TIF1B_HUMAN	Transcription intermediary factor 1-beta	88549.7	10155	NP_005753.1 NM_005762.2	TIF1B_HUMAN	12
292	UACA_HUMAN	UACA_HUMAN	Uveal autoantigen with coiled-coil domains and ankyrin repeats	162505	55075	NP_001008225.1 NM_001008224.1 NP_060473.2 NM_018003.2	UACA_HUMAN	12
293	ABLM1_HUMAN	ABLM1_HUMAN	Actin-binding LIM protein 1	87687.6	3983	NP_001003407.1 NM_001003407.1 NP_001003408.1 NM_001003408.1 NP_002304.3 NM_002313.5 NP_006711.3 NM_006720.3	ABLM1_HUMAN	11
294	AKAP8_HUMAN	AKAP8_HUMAN	A-kinase anchor protein 8	76108.3	10270	NP_005849.1 NM_005858.3	AKAP8_HUMAN	11
295	BAZ1A_HUMAN	BAZ1A_HUMAN	Bromodomain adjacent to zinc finger domain protein 1A	178703	11177	NP_038476.2 NM_013448.2 NP_872589.1 NM_182648.1	BAZ1A_HUMAN	11
296	CEBPZ_HUMAN	CEBPZ_HUMAN	CCAAT/enhancer-binding protein zeta	120974	10153	NP_005751.2 NM_005760.2	CEBPZ_HUMAN	11
297	CGAS_HUMAN	CGAS_HUMAN	Cyclic GMP-AMP synthase	58814.5	115004	NP_612450.2 NM_138441.2	CGAS_HUMAN	11
298	COASY_HUMAN	COASY_HUMAN	Bifunctional coenzyme A synthase	62328.9	80347	NP_001035994.1 NM_001042529.2 NP_001035997.2 NM_001042532.3 NP_079509.5 NM_025233.6	COASY_HUMAN	11
299	CPSM_HUMAN	CPSM_HUMAN	Carbamoyl-phosphate synthase [ammonia], mitochondrial	164940	1373	NP_001116105.1 NM_001122633.2 NP_001116106.1 NM_001122634.2 NP_001866.2 NM_001875.4	CPSM_HUMAN	11
300	DDX50_HUMAN	DDX50_HUMAN	ATP-dependent RNA helicase DDX50	82565.1	79009	NP_076950.1 NM_024045.1	DDX50_HUMAN	11
301	DIAP1_HUMAN	DIAP1_HUMAN	Protein diaphanous homolog 1	141347	1729	NP_001073280.1 NM_001079812.2 NP_005210.3 NM_005219.4	DIAP1_HUMAN	11
302	DYN2_HUMAN	DYN2_HUMAN	Dynamin-2	98064.4	1785	NP_001005360.1 NM_001005360.2 NP_001005361.1 NM_001005361.2 NP_001005362.1 NM_001005362.2 NP_001177645.1 NM_001190716.1 NP_004936.2 NM_004945.3	DYN2_HUMAN	11
303	EFHD2_HUMAN	EFHD2_HUMAN	EF-hand domain-containing protein D2	26697.3	79180	NP_077305.2 NM_024329.5	EFHD2_HUMAN	11
304	ERP44_HUMAN	ERP44_HUMAN	Endoplasmic reticulum resident protein 44	46971.2	23071	NP_055866.1 NM_015051.1	ERP44_HUMAN	11
305	H2AX_HUMAN	H2AX_HUMAN	Histone H2AX	15144.6	3014	NP_002096.1 NM_002105.2	H2AX_HUMAN	11
306	HNRPL_HUMAN	HNRPL_HUMAN	Heterogeneous nuclear ribonucleoprotein L	64132.8	3191	NP_001005335.1 NM_001005335.1 NP_001524.2 NM_001533.2	HNRPL_HUMAN	11
307	K2C75_HUMAN	K2C75_HUMAN	Keratin, type II cytoskeletal 75	59560.4	9119	NP_004684.2 NM_004693.2	K2C75_HUMAN	11
308	LUZP1_HUMAN	LUZP1_HUMAN	Leucine zipper protein 1	120275	7798	NP_001136018.1 NM_001142546.1 NP_361013.3 NM_033631.3	LUZP1_HUMAN	11
309	MECP2_HUMAN	MECP2_HUMAN	Methyl-CpG-binding protein 2	52440.7	4204	NP_001104262.1 NM_001110792.1 NP_004983.1 NM_004992.3	MECP2_HUMAN	11
310	MYO1F_HUMAN	MYO1F_HUMAN	Unconventional myosin-If	124844	4542	NP_036467.2 NM_012335.3	MYO1F_HUMAN	11
311	NEB1_HUMAN	NEB1_HUMAN	Neurabin-1	123342	55607	NP_001159632.1 NM_001166160.1 NP_001159633.1 NM_001166161.1 NP_001159634.1 NM_001166162.1 NP_001159635.1 NM_001166163.1 NP_060120.2 NM_017650.2	NEB1_HUMAN	11
312	NU107_HUMAN	NU107_HUMAN	Nuclear pore complex protein Nup107	106374	57122	NP_065134.1 NM_020401.2	NU107_HUMAN	11
313	NU133_HUMAN	NU133_HUMAN	Nuclear pore complex protein Nup133	128979	55746	NP_060700.2 NM_018230.2	NU133_HUMAN	11
314	OGT1_HUMAN	OGT1_HUMAN	UDP-N-acetylglucosamine--peptide N-acetylglucosaminyltransferase 110 kDa subunit	116925	8473	NP_858058.1 NM_181672.2 NP_858059.1 NM_181673.2	OGT1_HUMAN	11
315	PABP4_HUMAN	PABP4_HUMAN	Polyadenylate-binding protein 4	70782.9	8761	NP_001129125.1 NM_001135653.1 NP_001129126.1 NM_001135654.1 NP_003810.1 NM_003819.3	PABP4_HUMAN	11
316	PFKAL_HUMAN	PFKAL_HUMAN	ATP-dependent 6-phosphofructokinase, liver type	85018.5	5211	NP_001002021.2 NM_001002021.2 NP_002617.3 NM_002626.5. [P17858-1]	PFKAL_HUMAN	11
317	PRDX2_HUMAN	PRDX2_HUMAN	Peroxiredoxin-2	21891.9	7001	NP_005800.3 NM_005809.4 NP_859428.1 NM_181738.1	PRDX2_HUMAN	11
318	PUR4_HUMAN	PUR4_HUMAN	Phosphoribosylformylglycinamidine synthase	144734	5198	NP_036525.1 NM_012393.2	PUR4_HUMAN	11
319	RL1D1_HUMAN	RL1D1_HUMAN	Ribosomal L1 domain-containing protein 1	54972.6	26156	NP_056474.2 NM_015659.2	RL1D1_HUMAN	11
320	RS3_HUMAN	RS3_HUMAN	40S ribosomal protein S3	26688.3	6188	NP_000996.2 NM_001005.4 NP_001243731.1 NM_001256802.1 NP_001247436.1 NM_001260507.1	RS3_HUMAN	11
321	TCPH_HUMAN	TCPH_HUMAN	T-complex protein 1 subunit eta	59366.6	10574	NP_001009570.1 NM_001009570.2 NP_001159756.1 NM_001166284.1 NP_001159757.1 NM_001166285.1 NP_006420.1 NM_006429.3	TCPH_HUMAN	11
322	TF3C1_HUMAN	TF3C1_HUMAN	General transcription factor 3C polypeptide 1	238875	2975	NP_001511.2 NM_001520.3	TF3C1_HUMAN	11
323	U520_HUMAN	U520_HUMAN	U5 small nuclear ribonucleoprotein 200 kDa helicase	244508	23020	NP_054733.2 NM_014014.4	U520_HUMAN	11
324	USP9X_HUMAN	USP9X_HUMAN	Probable ubiquitin carboxyl-terminal hydrolase FAF-X	292280	8239	NP_001034679.2 NM_001039590.2 NP_001034680.2 NM_001039591.2	USP9X_HUMAN	11
325	XRN2_HUMAN	XRN2_HUMAN	5'-3' exoribonuclease 2	108582	22803	NP_036387.2 NM_012255.3	XRN2_HUMAN	11
326	2ABA_HUMAN	2ABA_HUMAN	Serine/threonine-protein phosphatase 2A 55 kDa regulatory subunit B alpha isoform	51692.1	5520	NP_001171062.1 NM_001177591.1 NP_002708.1 NM_002717.3	2ABA_HUMAN	10
327	AP2A1_HUMAN	AP2A1_HUMAN	AP-2 complex subunit alpha-1	107546	160	NP_055018.2 NM_014203.2 NP_570603.2 NM_130787.2	AP2A1_HUMAN	10
328	AP2A_HUMAN	AP2A_HUMAN	Transcription factor AP-2-alpha	48062.1	7020	NP_001027451.1 NM_001032280.2 NP_001035890.1 NM_001042425.1 NP_003211.1 NM_003220.2	AP2A_HUMAN	10
329	CAF1B_HUMAN	CAF1B_HUMAN	Chromatin assembly factor 1 subunit B	61492.6	8208	NP_005432.1 NM_005441.2	CAF1B_HUMAN	10
330	CHD2_HUMAN	CHD2_HUMAN	Chromodomain-helicase-DNA-binding protein 2	211344	1106	NP_001036037.1 NM_001042572.2 NP_001262.3 NM_001271.3	CHD2_HUMAN	10
331	COF1_HUMAN	COF1_HUMAN	Cofilin-1	18502.5	1072	NP_005498.1 NM_005507.2	COF1_HUMAN	10
332	CTND1_HUMAN	CTND1_HUMAN	Catenin delta-1	108170	1500	NP_001078927.1 NM_001085458.1 NP_001078928.1 NM_001085459.1 NP_001078929.1 NM_001085460.1 NP_001078930.1 NM_001085461.1 NP_001078931.1 NM_001085462.1 NP_001078932.1 NM_001085463.1 NP_001078933.1 NM_001085464.1 NP_001078934.1 NM_001085465.1 NP_001078935.1 NM_001085466.1 NP_001078936.1 NM_001085467.1 NP_001078937.1 NM_001085468.1 NP_001078938.1 NM_001085469.1 NP_001193812.1 NM_001206883.1 NP_001193…	CTND1_HUMAN	10
333	DDX27_HUMAN	DDX27_HUMAN	Probable ATP-dependent RNA helicase DDX27	89835.3	55661	NP_060365.7 NM_017895.7	DDX27_HUMAN	10
334	DOCK7_HUMAN	DOCK7_HUMAN	Dedicator of cytokinesis protein 7	242561	85440	NP_001258928.1 NM_001271999.1 NP_001258929.1 NM_001272000.1 NP_001258930.1 NM_001272001.1 NP_212132.2 NM_033407.3	DOCK7_HUMAN	10
335	FBX21_HUMAN	FBX21_HUMAN	F-box only protein 21	72270.1	23014	NP_055817.1 NM_015002.2 NP_296373.1 NM_033624.2	FBX21_HUMAN	10
336	GTF2I_HUMAN	GTF2I_HUMAN	General transcription factor II-I	112416	2969	NP_001157108.1 NM_001163636.1 NP_001509.3 NM_001518.3 NP_127492.1 NM_032999.2 NP_127493.1 NM_033000.2 NP_127494.1 NM_033001.2	GTF2I_HUMAN	10
337	H2AV_HUMAN	H2AV_HUMAN	Histone H2A.V	13508.7	94239	NP_036544.1 NM_012412.4 NP_619541.1 NM_138635.3 NP_958844.1 NM_201436.2 NP_958924.1 NM_201516.2 NP_958925.1 NM_201517.2	H2AV_HUMAN	10
338	HS71L_HUMAN	HS71L_HUMAN	Heat shock 70 kDa protein 1-like	70375.1	3305	NP_005518.3 NM_005527.3	HS71L_HUMAN	10
339	IPO8_HUMAN	IPO8_HUMAN	Importin-8	119938	10526	NP_001177924.1 NM_001190995.1 NP_006381.2 NM_006390.3	IPO8_HUMAN	10
340	LRCH3_HUMAN	LRCH3_HUMAN	Leucine-rich repeat and calponin homology domain-containing protein 3	86083.4	84859	NP_116162.1 NM_032773.2	LRCH3_HUMAN	10
341	LRRF2_HUMAN	LRRF2_HUMAN	Leucine-rich repeat flightless-interacting protein 2	82171.5	9209	NP_001127841.1 NM_001134369.1 NP_006300.1 NM_006309.2 NP_060194.1 NM_017724.2	LRRF2_HUMAN	10
342	MCM4_HUMAN	MCM4_HUMAN	DNA replication licensing factor MCM4	96558	4173	NP_005905.2 NM_005914.3 NP_877423.1 NM_182746.2	MCM4_HUMAN	10
343	NU188_HUMAN	NU188_HUMAN	Nucleoporin NUP188 homolog	196043	23511	NP_056169.1 NM_015354.2	NU188_HUMAN	10
344	NUP98_HUMAN	NUP98_HUMAN	Nuclear pore complex protein Nup98-Nup96	197579	4928	NP_005378.4 NM_005387.5 NP_057404.2 NM_016320.4 NP_624357.1 NM_139131.3 NP_624358.2 NM_139132.3	NUP98_HUMAN	10
345	PDS5A_HUMAN	PDS5A_HUMAN	Sister chromatid cohesion protein PDS5 homolog A	150830	23244	NP_001093869.1 NM_001100399.1 NP_001093870.1 NM_001100400.1	PDS5A_HUMAN	10
346	RAGP1_HUMAN	RAGP1_HUMAN	Ran GTPase-activating protein 1	63542	5905	NP_002874.1 NM_002883.2	RAGP1_HUMAN	10
347	RCN1_HUMAN	RCN1_HUMAN	Reticulocalbin-1	38890	5954	NP_002892.1 NM_002901.2	RCN1_HUMAN	10
348	RIF1_HUMAN	RIF1_HUMAN	Telomere-associated protein RIF1	274466	55183	NP_001171134.1 NM_001177663.1 NP_001171135.1 NM_001177664.1 NP_001171136.1 NM_001177665.1 NP_060621.3 NM_018151.4	RIF1_HUMAN	10
349	RL6_HUMAN	RL6_HUMAN	60S ribosomal protein L6	32727.9	6128	NP_000961.2 NM_000970.3 NP_001019833.1 NM_001024662.1	RL6_HUMAN	10
350	SMC3_HUMAN	SMC3_HUMAN	Structural maintenance of chromosomes protein 3	141542	9126	NP_005436.1 NM_005445.3	SMC3_HUMAN	10
351	SRBS2_HUMAN	SRBS2_HUMAN	Sorbin and SH3 domain-containing protein 2	124108	8470	NP_001139142.1 NM_001145670.1 NP_001139143.1 NM_001145671.2 NP_001139144.1 NM_001145672.1 NP_001139145.1 NM_001145673.1 NP_001139146.1 NM_001145674.1 NP_001257700.1 NM_001270771.1 NP_003594.3 NM_003603.6 NP_066547.1 NM_021069.4	SRBS2_HUMAN	10
352	SRPK1_HUMAN	SRPK1_HUMAN	SRSF protein kinase 1	74324.8	6732	NP_003128.3 NM_003137.4	SRPK1_HUMAN	10
353	TCPB_HUMAN	TCPB_HUMAN	T-complex protein 1 subunit beta	57488.2	10576	NP_001185771.1 NM_001198842.1 NP_006422.1 NM_006431.2	TCPB_HUMAN	10
354	TCPD_HUMAN	TCPD_HUMAN	T-complex protein 1 subunit delta	57924.3	10575	NP_001243650.1 NM_001256721.1 NP_006421.2 NM_006430.3	TCPD_HUMAN	10
355	TCPG_HUMAN	TCPG_HUMAN	T-complex protein 1 subunit gamma	60533.9	7203	NP_001008800.1 NM_001008800.2 NP_005989.3 NM_005998.4	TCPG_HUMAN	10
356	TNPO3_HUMAN	TNPO3_HUMAN	Transportin-3	104204	23534	NP_001177957.2 NM_001191028.2 NP_036602.1 NM_012470.3	TNPO3_HUMAN	10
357	TRIPC_HUMAN	TRIPC_HUMAN	E3 ubiquitin-protein ligase TRIP12	220434	9320	NP_004229.1 NM_004238.1	TRIPC_HUMAN	10
358	AP2A2_HUMAN	AP2A2_HUMAN	AP-2 complex subunit alpha-2	103960	161	NP_001229766.1 NM_001242837.1 NP_036437.1 NM_012305.3	AP2A2_HUMAN	9
359	ARHG2_HUMAN	ARHG2_HUMAN	Rho guanine nucleotide exchange factor 2	111543	9181	NP_001155855.1 NM_001162383.1 NP_001155856.1 NM_001162384.1 NP_004714.2 NM_004723.3	ARHG2_HUMAN	9
360	BAG3_HUMAN	BAG3_HUMAN	BAG family molecular chaperone regulator 3	61594.7	9531	NP_004272.2 NM_004281.3	BAG3_HUMAN	9
361	CDC5L_HUMAN	CDC5L_HUMAN	Cell division cycle 5-like protein	92250.7	988	NP_001244.1 NM_001253.3	CDC5L_HUMAN	9
362	CTCF_HUMAN	CTCF_HUMAN	Transcriptional repressor CTCF	82785.4	10664	NP_001177951.1 NM_001191022.1 NP_006556.1 NM_006565.3	CTCF_HUMAN	9
363	DDX1_HUMAN	DDX1_HUMAN	ATP-dependent RNA helicase DDX1	82432.2	1653	NP_004930.1 NM_004939.2	DDX1_HUMAN	9
364	DDX52_HUMAN	DDX52_HUMAN	Probable ATP-dependent RNA helicase DDX52	67498.1	11056	NP_008941.2 NM_007010.3	DDX52_HUMAN	9
365	ENPL_HUMAN	ENPL_HUMAN	Endoplasmin	92468.9	7184	NP_003290.1 NM_003299.2	ENPL_HUMAN	9
366	FBRL_HUMAN	FBRL_HUMAN	rRNA 2'-O-methyltransferase fibrillarin	33784.2	2091	NP_001427.2 NM_001436.3	FBRL_HUMAN	9
367	G6PD_HUMAN	G6PD_HUMAN	Glucose-6-phosphate 1-dehydrogenase	59256.8	2539	NP_000393.4 NM_000402.3 NP_001035810.1 NM_001042351.1	G6PD_HUMAN	9
368	GNL3_HUMAN	GNL3_HUMAN	Guanine nucleotide-binding protein-like 3	61993.2	26354	NP_055181.3 NM_014366.4 NP_996561.1 NM_206825.1 NP_996562.1 NM_206826.1	GNL3_HUMAN	9
369	GUAD_HUMAN	GUAD_HUMAN	Guanine deaminase	51003	9615	NP_001229434.1 NM_001242505.2 NP_001229435.1 NM_001242506.2 NP_001229436.1 NM_001242507.2 NP_004284.1 NM_004293.4	GUAD_HUMAN	9
370	HSP74_HUMAN	HSP74_HUMAN	Heat shock 70 kDa protein 4	94331	3308	NP_002145.3 NM_002154.3	HSP74_HUMAN	9
371	ILEU_HUMAN	ILEU_HUMAN	Leukocyte elastase inhibitor	42741.8	1992	NP_109591.1 NM_030666.3	ILEU_HUMAN	9
372	IMA1_HUMAN	IMA1_HUMAN	Importin subunit alpha-1	57861.9	3836	NP_002255.3 NM_002264.3	IMA1_HUMAN	9
373	K2C3_HUMAN	K2C3_HUMAN	Keratin, type II cytoskeletal 3	64417	3850	NP_476429.2 NM_057088.2	K2C3_HUMAN	9
374	LRC40_HUMAN	LRC40_HUMAN	Leucine-rich repeat-containing protein 40	68250	55631	NP_060238.3 NM_017768.4	LRC40_HUMAN	9
375	MAGD2_HUMAN	MAGD2_HUMAN	Melanoma-associated antigen D2	64954.3	10916	NP_055414.2 NM_014599.4 NP_803182.1 NM_177433.1 NP_957516.1 NM_201222.1	MAGD2_HUMAN	9
376	MSH2_HUMAN	MSH2_HUMAN	DNA mismatch repair protein Msh2	104743	4436	NP_000242.1 NM_000251.2 NP_001245210.1 NM_001258281.1	MSH2_HUMAN	9
377	NIBL1_HUMAN	NIBL1_HUMAN	Niban-like protein 1	84137.9	64855	NP_001030611.1 NM_001035534.1 NP_073744.2 NM_022833.2	NIBL1_HUMAN	9
378	NIPBL_HUMAN	NIPBL_HUMAN	Nipped-B-like protein	316051	25836	NP_056199.2 NM_015384.4 NP_597677.2 NM_133433.3	NIPBL_HUMAN	9
379	NOG1_HUMAN	NOG1_HUMAN	Nucleolar GTP-binding protein 1	73964.5	23560	NP_036473.2 NM_012341.2	NOG1_HUMAN	9
380	NP1L4_HUMAN	NP1L4_HUMAN	Nucleosome assembly protein 1-like 4	42823.5	4676	NP_005960.1 NM_005969.3	NP1L4_HUMAN	9
381	NU160_HUMAN	NU160_HUMAN	Nuclear pore complex protein Nup160	162121	23279	NP_056046.1 NM_015231.1	NU160_HUMAN	9
382	NUP93_HUMAN	NUP93_HUMAN	Nuclear pore complex protein Nup93	93488.3	9688	NP_001229724.1 NM_001242795.1 NP_001229725.1 NM_001242796.1 NP_055484.3 NM_014669.4	NUP93_HUMAN	9
383	PDE3A_HUMAN	PDE3A_HUMAN	cGMP-inhibited 3',5'-cyclic phosphodiesterase A	124980	5139	NP_000912.3 NM_000921.4	PDE3A_HUMAN	9
384	PEX5_HUMAN	PEX5_HUMAN	Peroxisomal targeting signal 1 receptor	70864.8	5830	NP_000310.2 NM_000319.4 NP_001124495.1 NM_001131023.1 NP_001124496.1 NM_001131024.1 NP_001124497.1 NM_001131025.1 NP_001124498.1 NM_001131026.1	PEX5_HUMAN	9
385	POP1_HUMAN	POP1_HUMAN	Ribonucleases P/MRP protein subunit POP1	114709	10940	NP_001139332.1 NM_001145860.1 NP_001139333.1 NM_001145861.1 NP_055844.2 NM_015029.2	POP1_HUMAN	9
386	PRDX4_HUMAN	PRDX4_HUMAN	Peroxiredoxin-4	30539.9	10549	NP_006397.1 NM_006406.1	PRDX4_HUMAN	9
387	PRS56_HUMAN	PRS56_HUMAN	Serine protease 56	64597.2	646960	NP_001182058.1 NM_001195129.1	PRS56_HUMAN	9
388	PSMD1_HUMAN	PSMD1_HUMAN	26S proteasome non-ATPase regulatory subunit 1	105836	5707	NP_001177966.1 NM_001191037.1 NP_002798.2 NM_002807.3	PSMD1_HUMAN	9
389	RBP2_HUMAN	RBP2_HUMAN	E3 SUMO-protein ligase RanBP2	358199	5903	NP_006258.3 NM_006267.4	RBP2_HUMAN	9
390	RCC2_HUMAN	RCC2_HUMAN	Protein RCC2	56084.5	55920	NP_001129676.1 NM_001136204.2 NP_061185.1 NM_018715.3	RCC2_HUMAN	9
391	RD23B_HUMAN	RD23B_HUMAN	UV excision repair protein RAD23 homolog B	43171.2	5887	NP_001231653.1 NM_001244724.1 NP_002865.1 NM_002874.4	RD23B_HUMAN	9
392	RL18A_HUMAN	RL18A_HUMAN	60S ribosomal protein L18a	20762.4	6142	NP_000971.1 NM_000980.3	RL18A_HUMAN	9
393	RS11_HUMAN	RS11_HUMAN	40S ribosomal protein S11	18430.7	6205	NP_001006.1 NM_001015.4	RS11_HUMAN	9
394	RS6_HUMAN	RS6_HUMAN	40S ribosomal protein S6	28680.7	6194	NP_001001.2 NM_001010.2	RS6_HUMAN	9
395	RS8_HUMAN	RS8_HUMAN	40S ribosomal protein S8	24205.2	6202	NP_001003.1 NM_001012.1	RS8_HUMAN	9
396	SF3B2_HUMAN	SF3B2_HUMAN	Splicing factor 3B subunit 2	100228	10992	NP_006833.2 NM_006842.2	SF3B2_HUMAN	9
397	SPB1_HUMAN	SPB1_HUMAN	pre-rRNA processing protein FTSJ3	96558.5	117246	NP_060117.3 NM_017647.3	SPB1_HUMAN	9
398	SPB6_HUMAN	SPB6_HUMAN	Serpin B6	42621.9	5269	NP_001182220.2 NM_001195291.2 NP_001258751.1 NM_001271822.1 NP_001258752.1 NM_001271823.1 NP_001258753.1 NM_001271824.1 NP_001258754.1 NM_001271825.1 NP_004559.4 NM_004568.5	SPB6_HUMAN	9
399	SRC8_HUMAN	SRC8_HUMAN	Src substrate cortactin	61586.2	2017	NP_001171669.1 NM_001184740.1 NP_005222.2 NM_005231.3 NP_612632.1 NM_138565.2	SRC8_HUMAN	9
400	SYQ_HUMAN	SYQ_HUMAN	Glutamine--tRNA ligase	87798.7	5859	NP_005042.1 NM_005051.2	SYQ_HUMAN	9
401	SYRC_HUMAN	SYRC_HUMAN	Arginine--tRNA ligase, cytoplasmic	75379	5917	NP_002878.2 NM_002887.3	SYRC_HUMAN	9
402	SYTC_HUMAN	SYTC_HUMAN	Threonine--tRNA ligase, cytoplasmic	83435.1	6897	NP_001245366.1 NM_001258437.1 NP_001245367.1 NM_001258438.1 NP_689508.3 NM_152295.4	SYTC_HUMAN	9
403	TAGL2_HUMAN	TAGL2_HUMAN	Transgelin-2	22391.5	8407	NP_003555.1 NM_003564.1	TAGL2_HUMAN	9
404	USO1_HUMAN	USO1_HUMAN	General vesicular transport factor p115	107895	8615	NP_003706.1 NM_003715.2	USO1_HUMAN	9
405	YBOX1_HUMAN	YBOX1_HUMAN	Nuclease-sensitive element-binding protein 1	35924.2	4904	NP_004550.2 NM_004559.3	YBOX1_HUMAN	9
406	ZN384_HUMAN	ZN384_HUMAN	Zinc finger protein 384	63219	171017	NP_001035009.1 NM_001039920.2 NP_001129206.1 NM_001135734.2 NP_597733.2 NM_133476.4	ZN384_HUMAN	9
407	2AAB_HUMAN	2AAB_HUMAN	Serine/threonine-protein phosphatase 2A 65 kDa regulatory subunit A beta isoform	66213.5	5519	NP_001171033.1 NM_001177562.1 NP_001171034.1 NM_001177563.1 NP_002707.3 NM_002716.4 NP_859050.1 NM_181699.2 NP_859051.1 NM_181700.1	2AAB_HUMAN	8
408	AGO2_HUMAN	AGO2_HUMAN	Protein argonaute-2	97208.1	27161	NP_001158095.1 NM_001164623.1 NP_036286.2 NM_012154.3	AGO2_HUMAN	8
409	AP1B1_HUMAN	AP1B1_HUMAN	AP-1 complex subunit beta-1	104637	162	NP_001118.3 NM_001127.3 NP_001159491.1 NM_001166019.1 NP_663782.2 NM_145730.2	AP1B1_HUMAN	8
410	BRWD1_HUMAN	BRWD1_HUMAN	Bromodomain and WD repeat-containing protein 1	262936	54014	NP_001007247.1 NM_001007246.2 NP_061836.2 NM_018963.4 NP_387505.1 NM_033656.3	BRWD1_HUMAN	8
411	CAN2_HUMAN	CAN2_HUMAN	Calpain-2 catalytic subunit	79995.4	824	NP_001139540.1 NM_001146068.1 NP_001739.2 NM_001748.4	CAN2_HUMAN	8
412	CCAR2_HUMAN	CCAR2_HUMAN	Cell cycle and apoptosis regulator protein 2	102902	57805	NP_066997.3 NM_021174.5. [Q8N163-1]	CCAR2_HUMAN	8
413	CCD86_HUMAN	CCD86_HUMAN	Coiled-coil domain-containing protein 86	40235.6	79080	NP_077003.1 NM_024098.3	CCD86_HUMAN	8
414	CH60_HUMAN	CH60_HUMAN	60 kDa heat shock protein, mitochondrial	61054.7	3329	NP_002147.2 NM_002156.4 NP_955472.1 NM_199440.1	CH60_HUMAN	8
415	CND1_HUMAN	CND1_HUMAN	Condensin complex subunit 1	157182	9918	NP_055680.3 NM_014865.3	CND1_HUMAN	8
416	CTSL2_HUMAN	CTSL2_HUMAN	CTD small phosphatase-like protein 2	52998.8	51496	NP_057480.2 NM_016396.2	CTSL2_HUMAN	8
417	DAF_HUMAN	DAF_HUMAN	Complement decay-accelerating factor	41400.1	1604	NP_000565.1 NM_000574.3 NP_001108224.1 NM_001114752.1	DAF_HUMAN	8
418	DDX47_HUMAN	DDX47_HUMAN	Probable ATP-dependent RNA helicase DDX47	50646.6	51202	NP_057439.2 NM_016355.3 NP_957518.1 NM_201224.1	DDX47_HUMAN	8
419	DX39B_HUMAN	DX39B_HUMAN	Spliceosome RNA helicase DDX39B	48991.4	7919	NP_004631.1 NM_004640.6 NP_542165.1 NM_080598.5	DX39B_HUMAN	8
420	EFHD1_HUMAN	EFHD1_HUMAN	EF-hand domain-containing protein D1	26927.7	80303	NP_001230181.1 NM_001243252.1 NP_079478.1 NM_025202.3	EFHD1_HUMAN	8
421	ELP1_HUMAN	ELP1_HUMAN	Elongator complex protein 1	150254	8518	NP_003631.2 NM_003640.3	ELP1_HUMAN	8
422	ERF3A_HUMAN	ERF3A_HUMAN	Eukaryotic peptide chain release factor GTP-binding subunit ERF3A	55755.9	2935	NP_001123478.1 NM_001130006.1 NP_001123479.1 NM_001130007.1	ERF3A_HUMAN	8
423	EXOSX_HUMAN	EXOSX_HUMAN	Exosome component 10	100831	5394	NP_001001998.1 NM_001001998.1 NP_002676.1 NM_002685.2	EXOSX_HUMAN	8
424	FCHO2_HUMAN	FCHO2_HUMAN	FCH domain only protein 2	88924.5	115548	NP_001139504.1 NM_001146032.1 NP_620137.2 NM_138782.2	FCHO2_HUMAN	8
425	FLNC_HUMAN	FLNC_HUMAN	Filamin-C	291022	2318	NP_001120959.1 NM_001127487.1 NP_001449.3 NM_001458.4	FLNC_HUMAN	8
426	GBLP_HUMAN	GBLP_HUMAN	Guanine nucleotide-binding protein subunit beta-2-like 1	35076.7	10399	NP_006089.1 NM_006098.4	GBLP_HUMAN	8
427	GCP2_HUMAN	GCP2_HUMAN	Gamma-tubulin complex component 2	102534	10844	NP_001243546.1 NM_001256617.1 NP_001243547.1 NM_001256618.1 NP_006650.1 NM_006659.3	GCP2_HUMAN	8
428	GCP3_HUMAN	GCP3_HUMAN	Gamma-tubulin complex component 3	103571	10426	NP_006313.1 NM_006322.4	GCP3_HUMAN	8
429	H2A2B_HUMAN	H2A2B_HUMAN	Histone H2A type 2-B	13995.3	317772	NP_778235.1 NM_175065.2	H2A2B_HUMAN	8
430	HSPB1_HUMAN	HSPB1_HUMAN	Heat shock protein beta-1	22782.5	3315	NP_001531.1 NM_001540.3	HSPB1_HUMAN	8
431	K2C4_HUMAN	K2C4_HUMAN	Keratin, type II cytoskeletal 4	57285.3	-	-	K2C4_HUMAN	8
432	KI20A_HUMAN	KI20A_HUMAN	Kinesin-like protein KIF20A	100278	10112	NP_005724.1 NM_005733.2	KI20A_HUMAN	8
433	KIF22_HUMAN	KIF22_HUMAN	Kinesin-like protein KIF22	73262.2	3835	NP_001243198.1 NM_001256269.1 NP_001243199.1 NM_001256270.1 NP_015556.1 NM_007317.2	KIF22_HUMAN	8
434	LA_HUMAN	LA_HUMAN	Lupus La protein	46837.1	6741	NP_003133.1 NM_003142.4	LA_HUMAN	8
435	LDHB_HUMAN	LDHB_HUMAN	L-lactate dehydrogenase B chain	36638.5	3945	NP_001167568.1 NM_001174097.1 NP_002291.1 NM_002300.6	LDHB_HUMAN	8
436	NOL10_HUMAN	NOL10_HUMAN	Nucleolar protein 10	80301.6	79954	NP_001248321.1 NM_001261392.1 NP_001248323.1 NM_001261394.1 NP_079170.2 NM_024894.3	NOL10_HUMAN	8
437	NPM_HUMAN	NPM_HUMAN	Nucleophosmin	32575	4869	NP_001032827.1 NM_001037738.2 NP_002511.1 NM_002520.6 NP_954654.1 NM_199185.3	NPM_HUMAN	8
438	PP6R3_HUMAN	PP6R3_HUMAN	Serine/threonine-protein phosphatase 6 regulatory subunit 3	97669.1	55291	NP_001157632.1 NM_001164160.1 NP_001157633.1 NM_001164161.1 NP_001157634.1 NM_001164162.1 NP_001157635.1 NM_001164163.1 NP_001157636.1 NM_001164164.1 NP_060782.2 NM_018312.4	PP6R3_HUMAN	8
439	PROF2_HUMAN	PROF2_HUMAN	Profilin-2	15046.2	5217	NP_002619.1 NM_002628.4 NP_444252.1 NM_053024.3	PROF2_HUMAN	8
440	PRP19_HUMAN	PRP19_HUMAN	Pre-mRNA-processing factor 19	55180.8	27339	NP_055317.1 NM_014502.4	PRP19_HUMAN	8
441	PSIP1_HUMAN	PSIP1_HUMAN	PC4 and SFRS1-interacting protein	60103.3	11168	NP_001121689.1 NM_001128217.1 NP_066967.3 NM_021144.3 NP_150091.2 NM_033222.3	PSIP1_HUMAN	8
442	RB12B_HUMAN	RB12B_HUMAN	RNA-binding protein 12B	118103	389677	NP_976324.2 NM_203390.2	RB12B_HUMAN	8
443	RBM28_HUMAN	RBM28_HUMAN	RNA-binding protein 28	85737.6	55131	NP_001159607.1 NM_001166135.1 NP_060547.2 NM_018077.2	RBM28_HUMAN	8
444	RBM39_HUMAN	RBM39_HUMAN	RNA-binding protein 39	59379.6	9584	NP_001229528.1 NM_001242599.1 NP_001229529.1 NM_001242600.1 NP_004893.1 NM_004902.3 NP_909122.1 NM_184234.2	RBM39_HUMAN	8
445	RL7A_HUMAN	RL7A_HUMAN	60S ribosomal protein L7a	29995.6	6130	NP_000963.1 NM_000972.2	RL7A_HUMAN	8
446	RS13_HUMAN	RS13_HUMAN	40S ribosomal protein S13	17222.3	6207	NP_001008.1 NM_001017.2	RS13_HUMAN	8
447	RS16_HUMAN	RS16_HUMAN	40S ribosomal protein S16	16445.3	6217	NP_001011.1 NM_001020.4	RS16_HUMAN	8
448	RS27A_HUMAN	RS27A_HUMAN	Ubiquitin-40S ribosomal protein S27a	17964.9	6233	NP_001129064.1 NM_001135592.2 NP_001170884.1 NM_001177413.1 NP_002945.1 NM_002954.5	RS27A_HUMAN	8
449	RS9_HUMAN	RS9_HUMAN	40S ribosomal protein S9	22591.4	6203	NP_001004.2 NM_001013.3	RS9_HUMAN	8
450	RUVB1_HUMAN	RUVB1_HUMAN	RuvB-like 1	50228	8607	NP_003698.1 NM_003707.2	RUVB1_HUMAN	8
451	SK2L2_HUMAN	SK2L2_HUMAN	Superkiller viralicidic activity 2-like 2	117805	23517	NP_056175.3 NM_015360.4	SK2L2_HUMAN	8
452	SLTM_HUMAN	SLTM_HUMAN	SAFB-like transcription modulator	117148	79811	NP_001013865.1 NM_001013843.1 NP_079031.2 NM_024755.2	SLTM_HUMAN	8
453	SPAT5_HUMAN	SPAT5_HUMAN	Spermatogenesis-associated protein 5	97904.5	166378	NP_660208.2 NM_145207.2	SPAT5_HUMAN	8
454	SSFA2_HUMAN	SSFA2_HUMAN	Sperm-specific antigen 2	138386	6744	NP_001123917.1 NM_001130445.1 NP_006742.2 NM_006751.5	SSFA2_HUMAN	8
455	SYG_HUMAN	SYG_HUMAN	Glycine--tRNA ligase	83165.6	2617	NP_002038.2 NM_002047.2	SYG_HUMAN	8
456	TASOR_HUMAN	TASOR_HUMAN	RecName: Full=Protein TASOR {ECO:0000305}; AltName: Full=CTCL tumor antigen se89-1 {ECO:0000303|PubMed:11149944}; AltName: Full=Retinoblastoma-associated protein RAP140 {ECO:0000303|PubMed:18726359}; AltName: Full=Transgene activation suppressor prot	189032	23272	NP_001106207.1 NM_001112736.1. [Q9UK61-3] NP_056039.2 NM_015224.3. [Q9UK61-2] XP_005265056.1 XM_005264999.1. [Q9UK61-1] XP_011531854.1 XM_011533552.1. [Q9UK61-4]	TASOR_HUMAN	8
457	TCPA_HUMAN	TCPA_HUMAN	T-complex protein 1 subunit alpha	60343.6	6950	NP_110379.2 NM_030752.2	TCPA_HUMAN	8
458	TERA_HUMAN	TERA_HUMAN	Transitional endoplasmic reticulum ATPase	89321.8	7415	NP_009057.1 NM_007126.3	TERA_HUMAN	8
459	TFR1_HUMAN	TFR1_HUMAN	Transferrin receptor protein 1	84871.4	7037	NP_001121620.1 NM_001128148.1 NP_003225.2 NM_003234.2	TFR1_HUMAN	8
460	ZCCHV_HUMAN	ZCCHV_HUMAN	Zinc finger CCCH-type antiviral protein 1	101431	56829	NP_064504.2 NM_020119.3 NP_078901.3 NM_024625.3	ZCCHV_HUMAN	8
461	ZN326_HUMAN	ZN326_HUMAN	DBIRD complex subunit ZNF326	65653.8	284695	NP_892020.1 NM_182975.2 NP_892021.1 NM_182976.2	ZN326_HUMAN	8
462	ZN512_HUMAN	ZN512_HUMAN	Zinc finger protein 512	64682.1	84450	NP_115810.2 NM_032434.3	ZN512_HUMAN	8
463	1433E_HUMAN	1433E_HUMAN	14-3-3 protein epsilon	29173.9	7531	NP_006752.1 NM_006761.4	1433E_HUMAN	7
464	1433T_HUMAN	1433T_HUMAN	14-3-3 protein theta	27764.3	10971	NP_006817.1 NM_006826.2	1433T_HUMAN	7
465	1433Z_HUMAN	1433Z_HUMAN	14-3-3 protein zeta/delta	27745.1	7534	NP_001129171.1 NM_001135699.1 NP_001129172.1 NM_001135700.1 NP_001129173.1 NM_001135701.1 NP_001129174.1 NM_001135702.1 NP_003397.1 NM_003406.3 NP_663723.1 NM_145690.2	1433Z_HUMAN	7
466	AMPB_HUMAN	AMPB_HUMAN	Aminopeptidase B	72595.8	6051	NP_064601.3 NM_020216.3	AMPB_HUMAN	7
467	BAG2_HUMAN	BAG2_HUMAN	BAG family molecular chaperone regulator 2	23771.9	9532	NP_004273.1 NM_004282.3	BAG2_HUMAN	7
468	BOP1_HUMAN	BOP1_HUMAN	Ribosome biogenesis protein BOP1	83629.5	23246	NP_056016.1 NM_015201.3	BOP1_HUMAN	7
469	BTAF1_HUMAN	BTAF1_HUMAN	TATA-binding protein-associated factor 172	206888	9044	NP_003963.1 NM_003972.2	BTAF1_HUMAN	7
470	CALD1_HUMAN	CALD1_HUMAN	Caldesmon	93231.1	800	NP_004333.1 NM_004342.6 NP_149129.2 NM_033138.3 NP_149130.1 NM_033139.3 NP_149131.1 NM_033140.3 NP_149347.2 NM_033157.3	CALD1_HUMAN	7
471	CALU_HUMAN	CALU_HUMAN	Calumenin	37106.8	813	NP_001124146.1 NM_001130674.2 NP_001186600.1 NM_001199671.1 NP_001186601.1 NM_001199672.1 NP_001186602.1 NM_001199673.1 NP_001186603.1 NM_001199674.1 NP_001210.1 NM_001219.4	CALU_HUMAN	7
472	DDX54_HUMAN	DDX54_HUMAN	ATP-dependent RNA helicase DDX54	98594.9	79039	NP_001104792.1 NM_001111322.1 NP_076977.3 NM_024072.3	DDX54_HUMAN	7
473	DKC1_HUMAN	DKC1_HUMAN	H/ACA ribonucleoprotein complex subunit 4	57674.1	1736	NP_001354.1 NM_001363.3	DKC1_HUMAN	7
474	DNJA1_HUMAN	DNJA1_HUMAN	DnaJ homolog subfamily A member 1	44868.2	3301	NP_001530.1 NM_001539.2	DNJA1_HUMAN	7
475	ECD_HUMAN	ECD_HUMAN	RecName: Full=Protein ecdysoneless homolog {ECO:0000250|UniProtKB:Q9W032}; AltName: Full=Human suppressor of GCR two {ECO:0000303|PubMed:9928932}; Short=hSGT1 {ECO:0000303|PubMed:9928932}	72758	11319	NP_001129224.1 NM_001135752.1. [O95905-3] NP_001129225.1 NM_001135753.1. [O95905-2] NP_009196.1 NM_007265.2. [O95905-1]	ECD_HUMAN	7
476	EDIL3_HUMAN	EDIL3_HUMAN	EGF-like repeat and discoidin I-like domain-containing protein 3	53764.9	10085	NP_005702.3 NM_005711.3	EDIL3_HUMAN	7
477	F120A_HUMAN	F120A_HUMAN	Constitutive coactivator of PPAR-gamma-like protein 1	121888	23196	NP_055427.2 NM_014612.3	F120A_HUMAN	7
478	FANCI_HUMAN	FANCI_HUMAN	Fanconi anemia group I protein	149324	55215	NP_001106849.1 NM_001113378.1 NP_060663.2 NM_018193.2	FANCI_HUMAN	7
479	GEMI4_HUMAN	GEMI4_HUMAN	Gem-associated protein 4	120037	50628	NP_056536.2 NM_015721.2	GEMI4_HUMAN	7
480	GSTM3_HUMAN	GSTM3_HUMAN	Glutathione S-transferase Mu 3	26559.6	2947	NP_000840.2 NM_000849.4	GSTM3_HUMAN	7
481	H11_HUMAN	H11_HUMAN	Histone H1.1	21842.1	3024	NP_005316.1 NM_005325.3	H11_HUMAN	7
482	IF4G1_HUMAN	IF4G1_HUMAN	Eukaryotic translation initiation factor 4 gamma 1	175491	1981	NP_886553.3 NM_182917.4 NP_937884.1 NM_198241.2 NP_937885.1 NM_198242.2	IF4G1_HUMAN	7
483	IMA7_HUMAN	IMA7_HUMAN	Importin subunit alpha-7	60029.5	23633	NP_036448.1 NM_012316.4	IMA7_HUMAN	7
484	K0020_HUMAN	K0020_HUMAN	Pumilio domain-containing protein KIAA0020	73584.5	9933	NP_055693.4 NM_014878.4	K0020_HUMAN	7
485	K1671_HUMAN	K1671_HUMAN	Uncharacterized protein KIAA1671	196711	85379	NP_001138678.1 NM_001145206.1	K1671_HUMAN	7
486	KIF23_HUMAN	KIF23_HUMAN	Kinesin-like protein KIF23	110059	9493	NP_004847.2 NM_004856.5 NP_612565.1 NM_138555.2	KIF23_HUMAN	7
487	LARP4_HUMAN	LARP4_HUMAN	La-related protein 4	80596	113251	NP_001164279.1 NM_001170808.1 NP_443111.4 NM_052879.4 NP_954658.2 NM_199188.2 NP_954660.1 NM_199190.2	LARP4_HUMAN	7
488	LDHA_HUMAN	LDHA_HUMAN	L-lactate dehydrogenase A chain	36688.7	3939	NP_001128711.1 NM_001135239.1 NP_001158886.1 NM_001165414.1 NP_001158887.1 NM_001165415.1 NP_001158888.1 NM_001165416.1 NP_005557.1 NM_005566.3	LDHA_HUMAN	7
489	LMNA_HUMAN	LMNA_HUMAN	Prelamin-A/C	74139.5	4000	NP_001244303.1 NM_001257374.1 NP_005563.1 NM_005572.3 NP_733821.1 NM_170707.3 NP_733822.1 NM_170708.3	LMNA_HUMAN	7
490	MDC1_HUMAN	MDC1_HUMAN	Mediator of DNA damage checkpoint protein 1	226666	9656	NP_055456.2 NM_014641.2	MDC1_HUMAN	7
491	MK67I_HUMAN	MK67I_HUMAN	MKI67 FHA domain-interacting nucleolar phosphoprotein	34222.2	84365	NP_115766.3 NM_032390.4	MK67I_HUMAN	7
492	MOV10_HUMAN	MOV10_HUMAN	Putative helicase MOV-10	113671	4343	NP_001123551.1 NM_001130079.1 NP_066014.1 NM_020963.3	MOV10_HUMAN	7
493	MTUS1_HUMAN	MTUS1_HUMAN	Microtubule-associated tumor suppressor 1	141397	57509	NP_001001924.1 NM_001001924.2 NP_001001925.1 NM_001001925.2 NP_001001931.1 NM_001001931.2 NP_001159865.1 NM_001166393.1 NP_065800.1 NM_020749.4	MTUS1_HUMAN	7
494	NCBP1_HUMAN	NCBP1_HUMAN	Nuclear cap-binding protein subunit 1	91839.5	4686	NP_002477.1 NM_002486.4	NCBP1_HUMAN	7
495	NOC2L_HUMAN	NOC2L_HUMAN	Nucleolar complex protein 2 homolog	84919.5	26155	NP_056473.2 NM_015658.3	NOC2L_HUMAN	7
496	NOL9_HUMAN	NOL9_HUMAN	Polynucleotide 5'-hydroxyl-kinase NOL9	79322.8	79707	NP_078930.3 NM_024654.4	NOL9_HUMAN	7
497	NOLC1_HUMAN	NOLC1_HUMAN	Nucleolar and coiled-body phosphoprotein 1	73603.3	9221	NP_004732.2 NM_004741.3	NOLC1_HUMAN	7
498	NP1L1_HUMAN	NP1L1_HUMAN	Nucleosome assembly protein 1-like 1	45374.2	4673	NP_004528.1 NM_004537.4 NP_631946.1 NM_139207.2	NP1L1_HUMAN	7
499	PARP2_HUMAN	PARP2_HUMAN	Poly [ADP-ribose] polymerase 2	66205.8	10038	NP_001036083.1 NM_001042618.1 NP_005475.2 NM_005484.3	PARP2_HUMAN	7
500	PDXD1_HUMAN	PDXD1_HUMAN	Pyridoxal-dependent decarboxylase domain-containing protein 1	86706.9	23042	NP_055842.2 NM_015027.2 XP_003960662.1 XM_003960613.1	PDXD1_HUMAN	7
501	POGZ_HUMAN	POGZ_HUMAN	Pogo transposable element with ZNF domain	155344	23126	NP_001181866.1 NM_001194937.1 NP_001181867.1 NM_001194938.1 NP_055915.2 NM_015100.3 NP_665739.3 NM_145796.3 NP_997054.1 NM_207171.2	POGZ_HUMAN	7
502	PRDX6_HUMAN	PRDX6_HUMAN	Peroxiredoxin-6	25035	9588	NP_004896.1 NM_004905.2	PRDX6_HUMAN	7
503	PSME2_HUMAN	PSME2_HUMAN	Proteasome activator complex subunit 2	27401.6	5721	NP_002809.2 NM_002818.2	PSME2_HUMAN	7
504	PUR6_HUMAN	PUR6_HUMAN	Multifunctional protein ADE2	47079.2	10606	NP_001072992.1 NM_001079524.1 NP_001072993.1 NM_001079525.1 NP_006443.1 NM_006452.3	PUR6_HUMAN	7
505	RBP56_HUMAN	RBP56_HUMAN	TATA-binding protein-associated factor 2N	61830	8148	NP_003478.1 NM_003487.3 NP_631961.1 NM_139215.2	RBP56_HUMAN	7
506	RCC1_HUMAN	RCC1_HUMAN	Regulator of chromosome condensation	44969	1104	NP_001041659.1 NM_001048194.2 NP_001041660.1 NM_001048195.2 NP_001041664.1 NM_001048199.2 NP_001260.1 NM_001269.4	RCC1_HUMAN	7
507	RCOR1_HUMAN	RCOR1_HUMAN	REST corepressor 1	53028.1	23186	NP_055971.2 NM_015156.3	RCOR1_HUMAN	7
508	RL10_HUMAN	RL10_HUMAN	60S ribosomal protein L10	24603.9	6134	NP_001243506.1 NM_001256577.1 NP_001243509.1 NM_001256580.1 NP_006004.2 NM_006013.3	RL10_HUMAN	7
509	RL10A_HUMAN	RL10A_HUMAN	60S ribosomal protein L10a	24831.3	4736	NP_009035.3 NM_007104.4	RL10A_HUMAN	7
510	RL12_HUMAN	RL12_HUMAN	60S ribosomal protein L12	17818.6	6136	NP_000967.1 NM_000976.3	RL12_HUMAN	7
511	RL14_HUMAN	RL14_HUMAN	60S ribosomal protein L14	23431.9	9045	NP_001030168.1 NM_001034996.2 NP_003964.3 NM_003973.4	RL14_HUMAN	7
512	RL17_HUMAN	RL17_HUMAN	60S ribosomal protein L17	21397	6139	NP_000976.1 NM_000985.4 NP_001030178.1 NM_001035006.2 NP_001186269.1 NM_001199340.1 NP_001186270.1 NM_001199341.1 NP_001186271.1 NM_001199342.1 NP_001186272.1 NM_001199343.1 NP_001186273.1 NM_001199344.1 NP_001186274.1 NM_001199345.1	RL17_HUMAN	7
513	RLA2_HUMAN	RLA2_HUMAN	60S acidic ribosomal protein P2	11664.9	6181	NP_000995.1 NM_001004.3	RLA2_HUMAN	7
514	SAHH_HUMAN	SAHH_HUMAN	Adenosylhomocysteinase	47716.1	191	NP_000678.1 NM_000687.2 NP_001155238.1 NM_001161766.1	SAHH_HUMAN	7
515	SC23A_HUMAN	SC23A_HUMAN	Protein transport protein Sec23A	86160.8	10484	NP_006355.2 NM_006364.2	SC23A_HUMAN	7
516	SERA_HUMAN	SERA_HUMAN	D-3-phosphoglycerate dehydrogenase	56650.5	26227	NP_006614.2 NM_006623.3	SERA_HUMAN	7
517	SPA5L_HUMAN	SPA5L_HUMAN	Spermatogenesis-associated protein 5-like protein 1	80710.4	79029	NP_076968.2 NM_024063.2	SPA5L_HUMAN	7
518	SYAC_HUMAN	SYAC_HUMAN	Alanine--tRNA ligase, cytoplasmic	106810	16	NP_001596.2 NM_001605.2	SYAC_HUMAN	7
519	TCPE_HUMAN	TCPE_HUMAN	T-complex protein 1 subunit epsilon	59671	22948	NP_036205.1 NM_012073.3	TCPE_HUMAN	7
520	TKT_HUMAN	TKT_HUMAN	Transketolase	67877.7	7086	NP_001055.1 NM_001064.3 NP_001128527.1 NM_001135055.2 NP_001244957.1 NM_001258028.1	TKT_HUMAN	7
521	UBA6_HUMAN	UBA6_HUMAN	Ubiquitin-like modifier-activating enzyme 6	117970	55236	NP_060697.4 NM_018227.5	UBA6_HUMAN	7
522	UT14A_HUMAN	UT14A_HUMAN	U3 small nucleolar RNA-associated protein 14 homolog A	87977.9	10813	NP_001159693.1 NM_001166221.1 NP_006640.2 NM_006649.3	UT14A_HUMAN	7
523	ZFR_HUMAN	ZFR_HUMAN	Zinc finger RNA-binding protein	117012	51663	NP_057191.2 NM_016107.3	ZFR_HUMAN	7
524	AP2C_HUMAN	AP2C_HUMAN	Transcription factor AP-2 gamma	49176.8	7022	NP_003213.1 NM_003222.3	AP2C_HUMAN	6
525	API5_HUMAN	API5_HUMAN	Apoptosis inhibitor 5	59004.6	8539	NP_001136402.1 NM_001142930.1 NP_001136403.1 NM_001142931.1 NP_001230676.1 NM_001243747.1 NP_006586.1 NM_006595.3	API5_HUMAN	6
526	ARF1_HUMAN	ARF1_HUMAN	ADP-ribosylation factor 1	20696.8	375	NP_001019397.1 NM_001024226.1 NP_001019398.1 NM_001024227.1 NP_001019399.1 NM_001024228.1 NP_001649.1 NM_001658.3	ARF1_HUMAN	6
527	ARP2_HUMAN	ARP2_HUMAN	Actin-related protein 2	44760.8	10097	NP_001005386.1 NM_001005386.2 NP_005713.1 NM_005722.3	ARP2_HUMAN	6
528	ARP3_HUMAN	ARP3_HUMAN	Actin-related protein 3	47371.2	10096	NP_005712.1 NM_005721.3	ARP3_HUMAN	6
529	BBX_HUMAN	BBX_HUMAN	HMG box transcription factor BBX	105130	56987	NP_001136040.1 NM_001142568.2 NP_064620.2 NM_020235.6	BBX_HUMAN	6
530	CALM_HUMAN	CALM_HUMAN	Calmodulin	16837.6	808	NP_001734.1 NM_001743.4 NP_005175.2 NM_005184.2 NP_008819.1 NM_006888.4	CALM_HUMAN	6
531	CND3_HUMAN	CND3_HUMAN	Condensin complex subunit 3	114334	64151	NP_071741.2 NM_022346.4	CND3_HUMAN	6
532	CYTB_HUMAN	CYTB_HUMAN	Cystatin-B	11139.6	1476	NP_000091.1 NM_000100.3	CYTB_HUMAN	6
533	DCTN1_HUMAN	DCTN1_HUMAN	Dynactin subunit 1	141695	1639	NP_001177765.1 NM_001190836.1 NP_001177766.1 NM_001190837.1 NP_004073.2 NM_004082.4 NP_075408.1 NM_023019.3	DCTN1_HUMAN	6
534	DNJC9_HUMAN	DNJC9_HUMAN	DnaJ homolog subfamily C member 9	29909.7	23234	NP_056005.1 NM_015190.3	DNJC9_HUMAN	6
535	ECHA_HUMAN	ECHA_HUMAN	Trifunctional enzyme subunit alpha, mitochondrial	82999.7	3030	NP_000173.2 NM_000182.4	ECHA_HUMAN	6
536	EF1G_HUMAN	EF1G_HUMAN	Elongation factor 1-gamma	50118.8	1937	NP_001395.1 NM_001404.4	EF1G_HUMAN	6
537	ELAV1_HUMAN	ELAV1_HUMAN	ELAV-like protein 1	36091.9	1994	NP_001410.2 NM_001419.2	ELAV1_HUMAN	6
538	F91A1_HUMAN	F91A1_HUMAN	Protein FAM91A1	93909	157769	NP_659400.2 NM_144963.2	F91A1_HUMAN	6
539	FUBP2_HUMAN	FUBP2_HUMAN	Far upstream element-binding protein 2	73115.4	8570	NP_003676.2 NM_003685.2	FUBP2_HUMAN	6
540	FUBP3_HUMAN	FUBP3_HUMAN	Far upstream element-binding protein 3	61640.4	8939	NP_003925.1 NM_003934.1	FUBP3_HUMAN	6
541	GAPD1_HUMAN	GAPD1_HUMAN	GTPase-activating protein and VPS9 domain-containing protein 1	164980	26130	NP_056450.2 NM_015635.2	GAPD1_HUMAN	6
542	GLYR1_HUMAN	GLYR1_HUMAN	Putative oxidoreductase GLYR1	60556.4	84656	NP_115958.2 NM_032569.3	GLYR1_HUMAN	6
543	HAT1_HUMAN	HAT1_HUMAN	Histone acetyltransferase type B catalytic subunit	49512.6	8520	NP_003633.1 NM_003642.3	HAT1_HUMAN	6
544	HDAC1_HUMAN	HDAC1_HUMAN	Histone deacetylase 1	55103	3065	NP_004955.2 NM_004964.2	HDAC1_HUMAN	6
545	HPRT_HUMAN	HPRT_HUMAN	Hypoxanthine-guanine phosphoribosyltransferase	24579.4	3251	NP_000185.1 NM_000194.2	HPRT_HUMAN	6
546	HSP76_HUMAN	HSP76_HUMAN	Heat shock 70 kDa protein 6	71028.2	3310	NP_002146.2 NM_002155.3	HSP76_HUMAN	6
547	IF2G_HUMAN	IF2G_HUMAN	Eukaryotic translation initiation factor 2 subunit 3	51109.5	1968	NP_001406.1 NM_001415.3	IF2G_HUMAN	6
548	IF4A2_HUMAN	IF4A2_HUMAN	Eukaryotic initiation factor 4A-II	46402.3	1974	NP_001958.2 NM_001967.3	IF4A2_HUMAN	6
549	IMA3_HUMAN	IMA3_HUMAN	Importin subunit alpha-3	57886.8	3839	NP_002258.2 NM_002267.3	IMA3_HUMAN	6
550	INCE_HUMAN	INCE_HUMAN	Inner centromere protein	105429	3619	NP_001035784.1 NM_001040694.1 NP_064623.2 NM_020238.2	INCE_HUMAN	6
551	INT3_HUMAN	INT3_HUMAN	Integrator complex subunit 3	118070	65123	NP_075391.3 NM_023015.3	INT3_HUMAN	6
552	IPO11_HUMAN	IPO11_HUMAN	Importin-11	112535	51194	NP_001128251.1 NM_001134779.1 NP_057422.3 NM_016338.4	IPO11_HUMAN	6
553	JADE2_HUMAN	JADE2_HUMAN	RecName: Full=Protein Jade-2; AltName: Full=Jade family PHD finger protein 2; AltName: Full=PHD finger protein 15	87466	23338	NP_056103.4 NM_015288.4 XP_005272008.1 XM_005271951.1	JADE2_HUMAN	6
554	K1C13_HUMAN	K1C13_HUMAN	Keratin, type I cytoskeletal 13	49588.2	3860	NP_002265.2 NM_002274.3 NP_705694.2 NM_153490.2	K1C13_HUMAN	6
555	K2C1B_HUMAN	K2C1B_HUMAN	Keratin, type II cytoskeletal 1b	61901.4	374454	NP_778253.2 NM_175078.2	K2C1B_HUMAN	6
556	KHDR1_HUMAN	KHDR1_HUMAN	KH domain-containing, RNA-binding, signal transduction-associated protein 1	48227.4	10657	NP_001258807.1 NM_001271878.1 NP_006550.1 NM_006559.2	KHDR1_HUMAN	6
557	KIF14_HUMAN	KIF14_HUMAN	Kinesin-like protein KIF14	186492	9928	NP_055690.1 NM_014875.2	KIF14_HUMAN	6
558	KS6A3_HUMAN	KS6A3_HUMAN	Ribosomal protein S6 kinase alpha-3	83736	6197	NP_004577.1 NM_004586.2	KS6A3_HUMAN	6
559	LAMC1_HUMAN	LAMC1_HUMAN	Laminin subunit gamma-1	177603	3915	NP_002284.3 NM_002293.3	LAMC1_HUMAN	6
560	LANC1_HUMAN	LANC1_HUMAN	LanC-like protein 1	45283.1	10314	NP_001130046.1 NM_001136574.1 NP_001130047.1 NM_001136575.1 NP_006046.1 NM_006055.2	LANC1_HUMAN	6
561	LMNB1_HUMAN	LMNB1_HUMAN	Lamin-B1	66408.4	4001	NP_005564.1 NM_005573.3	LMNB1_HUMAN	6
562	LYAR_HUMAN	LYAR_HUMAN	Cell growth-regulating nucleolar protein	43614.8	55646	NP_001139197.1 NM_001145725.1 NP_060286.1 NM_017816.2	LYAR_HUMAN	6
563	MCM6_HUMAN	MCM6_HUMAN	DNA replication licensing factor MCM6	92889.3	4175	NP_005906.2 NM_005915.5	MCM6_HUMAN	6
564	MTA1_HUMAN	MTA1_HUMAN	Metastasis-associated protein MTA1	80786.2	9112	NP_001190187.1 NM_001203258.1 NP_004680.2 NM_004689.3	MTA1_HUMAN	6
565	MTCL1_HUMAN	MTCL1_HUMAN	Microtubule cross-linking factor 1	209526	23255	NP_056025.2 NM_015210.3. [Q9Y4B5-3] XP_005258156.1 XM_005258099.2. [Q9Y4B5-1]	MTCL1_HUMAN	6
566	MYPN_HUMAN	MYPN_HUMAN	Myopalladin	145257	84665	NP_001243196.1 NM_001256267.1 NP_115967.2 NM_032578.3	MYPN_HUMAN	6
567	NKRF_HUMAN	NKRF_HUMAN	NF-kappa-B-repressing factor	77672.9	55922	NP_001166958.1 NM_001173487.1 NP_001166959.1 NM_001173488.1 NP_060014.2 NM_017544.3	NKRF_HUMAN	6
568	NOG2_HUMAN	NOG2_HUMAN	Nucleolar GTP-binding protein 2	83655	29889	NP_037417.1 NM_013285.2	NOG2_HUMAN	6
569	NOL6_HUMAN	NOL6_HUMAN	Nucleolar protein 6	127593	65083	NP_075068.2 NM_022917.4 NP_631981.2 NM_139235.3	NOL6_HUMAN	6
570	NU153_HUMAN	NU153_HUMAN	Nuclear pore complex protein Nup153	153938	9972	NP_005115.2 NM_005124.2	NU153_HUMAN	6
571	NUCKS_HUMAN	NUCKS_HUMAN	Nuclear ubiquitous casein and cyclin-dependent kinase substrate 1	27296.4	64710	NP_073568.2 NM_022731.4	NUCKS_HUMAN	6
572	OGFR_HUMAN	OGFR_HUMAN	Opioid growth factor receptor	73324.7	11054	NP_031372.2 NM_007346.2	OGFR_HUMAN	6
573	PDCD4_HUMAN	PDCD4_HUMAN	Programmed cell death protein 4	51735.3	27250	NP_055271.2 NM_014456.4 NP_663314.1 NM_145341.3	PDCD4_HUMAN	6
574	PICAL_HUMAN	PICAL_HUMAN	Phosphatidylinositol-binding clathrin assembly protein	70754.5	8301	NP_001008660.1 NM_001008660.2 NP_001193875.1 NM_001206946.1 NP_001193876.1 NM_001206947.1 NP_009097.2 NM_007166.3	PICAL_HUMAN	6
575	PIMT_HUMAN	PIMT_HUMAN	Protein-L-isoaspartate(D-aspartate) O-methyltransferase	24636.4	5110	NP_001238978.1 NM_001252049.1 NP_001238982.1 NM_001252053.1	PIMT_HUMAN	6
576	PRS6A_HUMAN	PRS6A_HUMAN	26S protease regulatory subunit 6A	49203.6	5702	NP_002795.2 NM_002804.4	PRS6A_HUMAN	6
577	RBBP4_HUMAN	RBBP4_HUMAN	Histone-binding protein RBBP4	47655.7	5928	NP_001128727.1 NM_001135255.1 NP_001128728.1 NM_001135256.1 NP_005601.1 NM_005610.2	RBBP4_HUMAN	6
578	RBM4_HUMAN	RBM4_HUMAN	RNA-binding protein 4	40313.9	5936	NP_001185772.1 NM_001198843.1 NP_001185773.1 NM_001198844.1 NP_002887.2 NM_002896.3	RBM4_HUMAN	6
579	RCN2_HUMAN	RCN2_HUMAN	Reticulocalbin-2	36876.5	5955	NP_001258766.1 NM_001271837.1 NP_002893.1 NM_002902.2	RCN2_HUMAN	6
580	RFA2_HUMAN	RFA2_HUMAN	Replication protein A 32 kDa subunit	29246.9	6118	NP_002937.1 NM_002946.3	RFA2_HUMAN	6
581	RFC5_HUMAN	RFC5_HUMAN	Replication factor C subunit 5	38496.6	5985	NP_001123584.1 NM_001130112.2 NP_031396.1 NM_007370.5 NP_853556.2 NM_181578.3	RFC5_HUMAN	6
582	RL18_HUMAN	RL18_HUMAN	60S ribosomal protein L18	21634.5	6141	NP_000970.1 NM_000979.3	RL18_HUMAN	6
583	ROAA_HUMAN	ROAA_HUMAN	Heterogeneous nuclear ribonucleoprotein A/B	36224.9	3182	NP_004490.2 NM_004499.3 NP_112556.2 NM_031266.2	ROAA_HUMAN	6
584	RPRD2_HUMAN	RPRD2_HUMAN	Regulation of nuclear pre-mRNA domain-containing protein 2	156020	23248	NP_056018.2 NM_015203.3	RPRD2_HUMAN	6
585	RS15A_HUMAN	RS15A_HUMAN	40S ribosomal protein S15a	14839.5	6210	NP_001010.2 NM_001019.4 NP_001025180.1 NM_001030009.1	RS15A_HUMAN	6
586	RS17_HUMAN	RS17_HUMAN	RecName: Full=40S ribosomal protein S17	15550	6218	NP_001012.1 NM_001021.3 NP_001185986.1 NM_001199057.1	RS17_HUMAN	6
587	RU2A_HUMAN	RU2A_HUMAN	U2 small nuclear ribonucleoprotein A'	28415.6	6627	NP_003081.2 NM_003090.2	RU2A_HUMAN	6
588	SC23B_HUMAN	SC23B_HUMAN	Protein transport protein Sec23B	86479.2	10483	NP_001166216.1 NM_001172745.1 NP_001166217.1 NM_001172746.1 NP_006354.2 NM_006363.4 NP_116780.1 NM_032985.4 NP_116781.1 NM_032986.3	SC23B_HUMAN	6
589	SC24C_HUMAN	SC24C_HUMAN	Protein transport protein Sec24C	118325	9632	NP_004913.2 NM_004922.3 NP_940999.1 NM_198597.2	SC24C_HUMAN	6
590	SMHD1_HUMAN	SMHD1_HUMAN	Structural maintenance of chromosomes flexible hinge domain-containing protein 1	226374	23347	NP_056110.2 NM_015295.2	SMHD1_HUMAN	6
591	SUGP2_HUMAN	SUGP2_HUMAN	SURP and G-patch domain-containing protein 2	120207	10147	NP_001017392.2 NM_001017392.3 NP_055699.2 NM_014884.3	SUGP2_HUMAN	6
592	TCPQ_HUMAN	TCPQ_HUMAN	T-complex protein 1 subunit theta	59620.6	10694	NP_006576.2 NM_006585.2	TCPQ_HUMAN	6
593	TCPZ_HUMAN	TCPZ_HUMAN	T-complex protein 1 subunit zeta	58024.2	908	NP_001009186.1 NM_001009186.1 NP_001753.1 NM_001762.3	TCPZ_HUMAN	6
594	TP53B_HUMAN	TP53B_HUMAN	Tumor suppressor p53-binding protein 1	213574	7158	NP_001135451.1 NM_001141979.1 NP_001135452.1 NM_001141980.1 NP_005648.1 NM_005657.2	TP53B_HUMAN	6
595	TR150_HUMAN	TR150_HUMAN	Thyroid hormone receptor-associated protein 3	108666	9967	NP_005110.2 NM_005119.3	TR150_HUMAN	6
596	UBP7_HUMAN	UBP7_HUMAN	Ubiquitin carboxyl-terminal hydrolase 7	128302	7874	NP_003461.2 NM_003470.2	UBP7_HUMAN	6
597	UBR5_HUMAN	UBR5_HUMAN	E3 ubiquitin-protein ligase UBR5	309353	51366	NP_056986.2 NM_015902.5	UBR5_HUMAN	6
598	UN45A_HUMAN	UN45A_HUMAN	Protein unc-45 homolog A	103077	55898	NP_001034764.1 NM_001039675.1 NP_061141.2 NM_018671.3	UN45A_HUMAN	6
599	VPS35_HUMAN	VPS35_HUMAN	Vacuolar protein sorting-associated protein 35	91707.1	55737	NP_060676.2 NM_018206.4	VPS35_HUMAN	6
600	XPO7_HUMAN	XPO7_HUMAN	Exportin-7	123907	23039	NP_055839.3 NM_015024.4	XPO7_HUMAN	6
601	YBOX3_HUMAN	YBOX3_HUMAN	Y-box-binding protein 3	40090	8531	NP_001138898.1 NM_001145426.1 NP_003642.3 NM_003651.4	YBOX3_HUMAN	6
602	ZN281_HUMAN	ZN281_HUMAN	Zinc finger protein 281	96914.8	23528	NP_036614.1 NM_012482.3	ZN281_HUMAN	6
603	AHSA1_HUMAN	AHSA1_HUMAN	Activator of 90 kDa heat shock protein ATPase homolog 1	38274.3	10598	NP_036243.1 NM_012111.2	AHSA1_HUMAN	5
604	ANM5_HUMAN	ANM5_HUMAN	Protein arginine N-methyltransferase 5	72683.9	10419	NP_001034708.1 NM_001039619.1 NP_006100.2 NM_006109.3	ANM5_HUMAN	5
605	ANR28_HUMAN	ANR28_HUMAN	Serine/threonine-protein phosphatase 6 regulatory ankyrin repeat subunit A	112966	23243	NP_001182027.1 NM_001195098.1 NP_001182028.1 NM_001195099.1 NP_056014.2 NM_015199.3	ANR28_HUMAN	5
606	AP3B1_HUMAN	AP3B1_HUMAN	AP-3 complex subunit beta-1	121320	8546	NP_001258698.1 NM_001271769.1 NP_003655.3 NM_003664.4	AP3B1_HUMAN	5
607	ASSY_HUMAN	ASSY_HUMAN	Argininosuccinate synthase	46530.4	445	NP_000041.2 NM_000050.4 NP_446464.1 NM_054012.3	ASSY_HUMAN	5
608	ATX10_HUMAN	ATX10_HUMAN	Ataxin-10	53488.8	25814	NP_001161093.1 NM_001167621.1 NP_037368.1 NM_013236.3	ATX10_HUMAN	5
609	BAG6_HUMAN	BAG6_HUMAN	Large proline-rich protein BAG6	119409	7917	NP_001092004.1 NM_001098534.1 NP_001186626.1 NM_001199697.1 NP_001186627.1 NM_001199698.1 NP_004630.3 NM_004639.3 NP_542433.1 NM_080702.2 NP_542434.1 NM_080703.2	BAG6_HUMAN	5
610	BCLF1_HUMAN	BCLF1_HUMAN	Bcl-2-associated transcription factor 1	106122	9774	NP_001070908.1 NM_001077440.1 NP_001070909.1 NM_001077441.1 NP_055554.1 NM_014739.2	BCLF1_HUMAN	5
611	BRAT1_HUMAN	BRAT1_HUMAN	BRCA1-associated ATM activator 1	88119.1	221927	NP_689956.2 NM_152743.3	BRAT1_HUMAN	5
612	BRD1_HUMAN	BRD1_HUMAN	Bromodomain-containing protein 1	119520	23774	NP_055392.1 NM_014577.1	BRD1_HUMAN	5
613	C1TC_HUMAN	C1TC_HUMAN	C-1-tetrahydrofolate synthase, cytoplasmic	101559	4522	NP_005947.3 NM_005956.3	C1TC_HUMAN	5
614	CAN1_HUMAN	CAN1_HUMAN	Calpain-1 catalytic subunit	81890.1	823	NP_001185797.1 NM_001198868.1 NP_001185798.1 NM_001198869.1 NP_005177.2 NM_005186.3	CAN1_HUMAN	5
615	CDK2_HUMAN	CDK2_HUMAN	Cyclin-dependent kinase 2	33929.5	1017	NP_001789.2 NM_001798.3 NP_439892.2 NM_052827.2	CDK2_HUMAN	5
616	CEBPB_HUMAN	CEBPB_HUMAN	CCAAT/enhancer-binding protein beta	36105.8	1051	NP_005185.2 NM_005194.3	CEBPB_HUMAN	5
617	CETN2_HUMAN	CETN2_HUMAN	Centrin-2	19738.4	1069	NP_004335.1 NM_004344.1	CETN2_HUMAN	5
618	CING_HUMAN	CING_HUMAN	Cingulin	136386	57530	NP_065821.1 NM_020770.2	CING_HUMAN	5
619	CNOT1_HUMAN	CNOT1_HUMAN	CCR4-NOT transcription complex subunit 1	266939	23019	NP_001252541.1 NM_001265612.1 NP_057368.3 NM_016284.4 NP_996882.1 NM_206999.2	CNOT1_HUMAN	5
620	COPB2_HUMAN	COPB2_HUMAN	Coatomer subunit beta'	102487	9276	NP_004757.1 NM_004766.2	COPB2_HUMAN	5
621	CUL3_HUMAN	CUL3_HUMAN	Cullin-3	88930.2	8452	NP_001244126.1 NM_001257197.1 NP_001244127.1 NM_001257198.1 NP_003581.1 NM_003590.4	CUL3_HUMAN	5
622	CUL5_HUMAN	CUL5_HUMAN	Cullin-5	90955.4	8065	NP_003469.2 NM_003478.3	CUL5_HUMAN	5
623	DNJA2_HUMAN	DNJA2_HUMAN	DnaJ homolog subfamily A member 2	45745.6	10294	NP_005871.1 NM_005880.3	DNJA2_HUMAN	5
624	DSG2_HUMAN	DSG2_HUMAN	Desmoglein-2	122294	1829	NP_001934.2 NM_001943.3	DSG2_HUMAN	5
625	EIF3A_HUMAN	EIF3A_HUMAN	Eukaryotic translation initiation factor 3 subunit A	166569	8661	NP_003741.1 NM_003750.2	EIF3A_HUMAN	5
626	EIF3B_HUMAN	EIF3B_HUMAN	Eukaryotic translation initiation factor 3 subunit B	92481.6	8662	NP_001032360.1 NM_001037283.1 NP_003742.2 NM_003751.3	EIF3B_HUMAN	5
627	EPS15_HUMAN	EPS15_HUMAN	Epidermal growth factor receptor substrate 15	98655.8	2060	NP_001153441.1 NM_001159969.1 NP_001972.1 NM_001981.2	EPS15_HUMAN	5
628	FUS_HUMAN	FUS_HUMAN	RNA-binding protein FUS	53425.9	2521	NP_001164105.1 NM_001170634.1 NP_004951.1 NM_004960.3	FUS_HUMAN	5
629	G6PI_HUMAN	G6PI_HUMAN	Glucose-6-phosphate isomerase	63147.1	2821	NP_000166.2 NM_000175.3 NP_001171651.1 NM_001184722.1	G6PI_HUMAN	5
630	GA2L3_HUMAN	GA2L3_HUMAN	GAS2-like protein 3	75214.3	283431	NP_777602.1 NM_174942.1	GA2L3_HUMAN	5
631	GANAB_HUMAN	GANAB_HUMAN	Neutral alpha-glucosidase AB	106874	23193	NP_938148.1 NM_198334.1 NP_938149.2 NM_198335.2	GANAB_HUMAN	5
632	GFPT1_HUMAN	GFPT1_HUMAN	Glutamine--fructose-6-phosphate aminotransferase [isomerizing] 1	78806.4	2673	NP_001231639.1 NM_001244710.1 NP_002047.2 NM_002056.3	GFPT1_HUMAN	5
633	GMDS_HUMAN	GMDS_HUMAN	GDP-mannose 4,6 dehydratase	41949.7	2762	NP_001240775.1 NM_001253846.1 NP_001491.1 NM_001500.3	GMDS_HUMAN	5
634	GPC1_HUMAN	GPC1_HUMAN	Glypican-1	61680.2	2817	NP_002072.2 NM_002081.2	GPC1_HUMAN	5
635	GRWD1_HUMAN	GRWD1_HUMAN	Glutamate-rich WD repeat-containing protein 1	49419.2	83743	NP_113673.3 NM_031485.3	GRWD1_HUMAN	5
636	HM20A_HUMAN	HM20A_HUMAN	High mobility group protein 20A	40143.6	10363	NP_060670.1 NM_018200.2	HM20A_HUMAN	5
637	HNRDL_HUMAN	HNRDL_HUMAN	Heterogeneous nuclear ribonucleoprotein D-like	46437.6	9987	NP_001193929.1 NM_001207000.1 NP_112740.1 NM_031372.3	HNRDL_HUMAN	5
638	HNRH3_HUMAN	HNRH3_HUMAN	Heterogeneous nuclear ribonucleoprotein H3	36926.5	3189	NP_036339.1 NM_012207.2 NP_067676.2 NM_021644.3	HNRH3_HUMAN	5
639	HUWE1_HUMAN	HUWE1_HUMAN	E3 ubiquitin-protein ligase HUWE1	481891	10075	NP_113584.3 NM_031407.5	HUWE1_HUMAN	5
640	IASPP_HUMAN	IASPP_HUMAN	RelA-associated inhibitor	89091.1	10848	NP_001135974.1 NM_001142502.1 NP_006654.2 NM_006663.3	IASPP_HUMAN	5
641	IMA4_HUMAN	IMA4_HUMAN	Importin subunit alpha-4	57810.9	3840	NP_002259.1 NM_002268.4	IMA4_HUMAN	5
642	IMA5_HUMAN	IMA5_HUMAN	Importin subunit alpha-5	60221.8	3841	NP_002260.2 NM_002269.2	IMA5_HUMAN	5
643	IMDH2_HUMAN	IMDH2_HUMAN	Inosine-5'-monophosphate dehydrogenase 2	55805	3615	NP_000875.2 NM_000884.2	IMDH2_HUMAN	5
644	ITPR1_HUMAN	ITPR1_HUMAN	Inositol 1,4,5-trisphosphate receptor type 1	313929	3708	NP_001093422.2 NM_001099952.2 NP_002213.5 NM_002222.5	ITPR1_HUMAN	5
645	JADE3_HUMAN	JADE3_HUMAN	Protein Jade-3	93808.2	9767	NP_001070913.1 NM_001077445.1 NP_055550.1 NM_014735.3	JADE3_HUMAN	5
646	K2C72_HUMAN	K2C72_HUMAN	Keratin, type II cytoskeletal 72	55877.4	140807	NP_001139697.1 NM_001146225.1 NP_001139698.1 NM_001146226.1 NP_542785.1 NM_080747.2	K2C72_HUMAN	5
647	K2C73_HUMAN	K2C73_HUMAN	Keratin, type II cytoskeletal 73	58923.4	319101	NP_778238.1 NM_175068.2	K2C73_HUMAN	5
648	KRI1_HUMAN	KRI1_HUMAN	Protein KRI1 homolog	82598.1	65095	NP_075384.3 NM_023008.3	KRI1_HUMAN	5
649	LAMA5_HUMAN	LAMA5_HUMAN	Laminin subunit alpha-5	399737	3911	NP_005551.3 NM_005560.3	LAMA5_HUMAN	5
650	MAT2B_HUMAN	MAT2B_HUMAN	Methionine adenosyltransferase 2 subunit beta	37551.8	27430	NP_037415.1 NM_013283.4 NP_877725.1 NM_182796.2	MAT2B_HUMAN	5
651	MCM2_HUMAN	MCM2_HUMAN	DNA replication licensing factor MCM2	101896	4171	NP_004517.2 NM_004526.3	MCM2_HUMAN	5
652	METK2_HUMAN	METK2_HUMAN	S-adenosylmethionine synthase isoform type-2	43660.7	4144	NP_005902.1 NM_005911.5	METK2_HUMAN	5
653	MTA2_HUMAN	MTA2_HUMAN	Metastasis-associated protein MTA2	75023.1	9219	NP_004730.2 NM_004739.3	MTA2_HUMAN	5
654	NFAT5_HUMAN	NFAT5_HUMAN	Nuclear factor of activated T-cells 5	165763	10725	NP_001106649.1 NM_001113178.2 NP_006590.1 NM_006599.3 NP_619727.2 NM_138713.3 NP_619728.2 NM_138714.3 NP_775321.1 NM_173214.2 NP_775322.1 NM_173215.2	NFAT5_HUMAN	5
655	NOC3L_HUMAN	NOC3L_HUMAN	Nucleolar complex protein 3 homolog	92547.8	64318	NP_071896.8 NM_022451.9	NOC3L_HUMAN	5
656	NPA1P_HUMAN	NPA1P_HUMAN	Nucleolar pre-ribosomal-associated protein 1	254389	9875	NP_055640.2 NM_014825.2	NPA1P_HUMAN	5
657	NUP85_HUMAN	NUP85_HUMAN	Nuclear pore complex protein Nup85	75019.4	79902	NP_079120.1 NM_024844.3	NUP85_HUMAN	5
658	OTUB1_HUMAN	OTUB1_HUMAN	Ubiquitin thioesterase OTUB1	31284.1	55611	NP_060140.2 NM_017670.2	OTUB1_HUMAN	5
659	PARK7_HUMAN	PARK7_HUMAN	Protein DJ-1	19891.1	11315	NP_001116849.1 NM_001123377.1 NP_009193.2 NM_007262.4	PARK7_HUMAN	5
660	PESC_HUMAN	PESC_HUMAN	Pescadillo homolog	68002.6	23481	NP_001230154.1 NM_001243225.1 NP_055118.1 NM_014303.3	PESC_HUMAN	5
661	PKP2_HUMAN	PKP2_HUMAN	Plakophilin-2	97414.9	5318	NP_001005242.2 NM_001005242.2 NP_004563.2 NM_004572.3	PKP2_HUMAN	5
662	PKP3_HUMAN	PKP3_HUMAN	Plakophilin-3	87082.2	11187	NP_009114.1 NM_007183.2	PKP3_HUMAN	5
663	PR40A_HUMAN	PR40A_HUMAN	Pre-mRNA-processing factor 40 homolog A	108805	55660	NP_060362.3 NM_017892.3	PR40A_HUMAN	5
664	PRS10_HUMAN	PRS10_HUMAN	26S protease regulatory subunit 10B	44173	5706	NP_002797.3 NM_002806.3	PRS10_HUMAN	5
665	PRS6B_HUMAN	PRS6B_HUMAN	26S protease regulatory subunit 6B	47366.3	5704	NP_006494.1 NM_006503.3 NP_694546.1 NM_153001.2	PRS6B_HUMAN	5
666	PSA_HUMAN	PSA_HUMAN	Puromycin-sensitive aminopeptidase	103276	9520	NP_006301.3 NM_006310.3	PSA_HUMAN	5
667	PYRG2_HUMAN	PYRG2_HUMAN	CTP synthase 2	65677.6	56474	NP_001137474.1 NM_001144002.1 NP_062831.3 NM_019857.3 NP_787055.1 NM_175859.1	PYRG2_HUMAN	5
668	QRIC1_HUMAN	QRIC1_HUMAN	Glutamine-rich protein 1	86435.7	54870	NP_060200.2 NM_017730.2 NP_942581.1 NM_198880.1	QRIC1_HUMAN	5
669	RAD21_HUMAN	RAD21_HUMAN	Double-strand-break repair protein rad21 homolog	71689.5	5885	NP_006256.1 NM_006265.2	RAD21_HUMAN	5
670	RFC1_HUMAN	RFC1_HUMAN	Replication factor C subunit 1	128255	5981	NP_001191676.1 NM_001204747.1 NP_002904.3 NM_002913.4	RFC1_HUMAN	5
671	RGAP1_HUMAN	RGAP1_HUMAN	Rac GTPase-activating protein 1	71026.6	29127	NP_001119575.1 NM_001126103.1 NP_001119576.1 NM_001126104.1 NP_037409.2 NM_013277.3	RGAP1_HUMAN	5
672	RL11_HUMAN	RL11_HUMAN	60S ribosomal protein L11	20252.4	6135	NP_000966.2 NM_000975.3 NP_001186731.1 NM_001199802.1	RL11_HUMAN	5
673	RL15_HUMAN	RL15_HUMAN	60S ribosomal protein L15	24146.1	6138	NP_001240308.1 NM_001253379.1 NP_001240309.1 NM_001253380.1 NP_001240311.1 NM_001253382.1 NP_001240312.1 NM_001253383.1 NP_001240313.1 NM_001253384.1 NP_002939.2 NM_002948.3	RL15_HUMAN	5
674	RL24_HUMAN	RL24_HUMAN	60S ribosomal protein L24	17779	6152	NP_000977.1 NM_000986.3	RL24_HUMAN	5
675	RL26L_HUMAN	RL26L_HUMAN	60S ribosomal protein L26-like 1	17256.2	51121	NP_057177.1 NM_016093.2	RL26L_HUMAN	5
676	RL27_HUMAN	RL27_HUMAN	60S ribosomal protein L27	15797.7	6155	NP_000979.1 NM_000988.3	RL27_HUMAN	5
677	RL30_HUMAN	RL30_HUMAN	60S ribosomal protein L30	12784.1	6156	NP_000980.1 NM_000989.3	RL30_HUMAN	5
678	RL8_HUMAN	RL8_HUMAN	60S ribosomal protein L8	28024.7	6132	NP_000964.1 NM_000973.3 NP_150644.1 NM_033301.1	RL8_HUMAN	5
679	RL9_HUMAN	RL9_HUMAN	60S ribosomal protein L9	21863.4	6133	NP_000652.2 NM_000661.4 NP_001020092.1 NM_001024921.2	RL9_HUMAN	5
680	RS24_HUMAN	RS24_HUMAN	40S ribosomal protein S24	15423.2	6229	NP_001017.1 NM_001026.4 NP_001135755.1 NM_001142283.1 NP_001135757.1 NM_001142285.1 NP_148982.1 NM_033022.3	RS24_HUMAN	5
681	RS5_HUMAN	RS5_HUMAN	40S ribosomal protein S5	22876.4	6193	NP_001000.2 NM_001009.3	RS5_HUMAN	5
682	RSSA_HUMAN	RSSA_HUMAN	40S ribosomal protein SA	32854.1	3921	NP_001012321.1 NM_001012321.1 NP_002286.2 NM_002295.4	RSSA_HUMAN	5
683	RUVB2_HUMAN	RUVB2_HUMAN	RuvB-like 2	51156.6	10856	NP_006657.1 NM_006666.1	RUVB2_HUMAN	5
684	SHC1_HUMAN	SHC1_HUMAN	SHC-transforming protein 1	62822.1	6464	NP_001123512.1 NM_001130040.1 NP_001123513.1 NM_001130041.1 NP_001189788.1 NM_001202859.1 NP_003020.2 NM_003029.4 NP_892113.4 NM_183001.4	SHC1_HUMAN	5
685	SNUT1_HUMAN	SNUT1_HUMAN	U4/U6.U5 tri-snRNP-associated protein 1	90254.9	9092	NP_005137.1 NM_005146.4	SNUT1_HUMAN	5
686	SNX1_HUMAN	SNX1_HUMAN	Sorting nexin-1	59069.5	6642	NP_001229862.1 NM_001242933.1 NP_003090.2 NM_003099.4 NP_683758.1 NM_148955.3	SNX1_HUMAN	5
687	SPG20_HUMAN	SPG20_HUMAN	Spartin	72833	23111	NP_001135766.1 NM_001142294.1 NP_001135767.1 NM_001142295.1 NP_001135768.1 NM_001142296.1 NP_055902.1 NM_015087.4	SPG20_HUMAN	5
688	SQSTM_HUMAN	SQSTM_HUMAN	Sequestosome-1	47687.2	8878	NP_001135770.1 NM_001142298.1 NP_001135771.1 NM_001142299.1 NP_003891.1 NM_003900.4	SQSTM_HUMAN	5
689	STAT1_HUMAN	STAT1_HUMAN	Signal transducer and activator of transcription 1-alpha/beta	87334.8	6772	NP_009330.1 NM_007315.3 NP_644671.1 NM_139266.2	STAT1_HUMAN	5
690	STRAP_HUMAN	STRAP_HUMAN	Serine-threonine kinase receptor-associated protein	38438.3	11171	NP_009109.3 NM_007178.3	STRAP_HUMAN	5
691	STRBP_HUMAN	STRBP_HUMAN	Spermatid perinuclear RNA-binding protein	73652.5	55342	NP_001164608.1 NM_001171137.1 NP_060857.2 NM_018387.4	STRBP_HUMAN	5
692	TADBP_HUMAN	TADBP_HUMAN	TAR DNA-binding protein 43	44739.8	23435	NP_031401.1 NM_007375.3	TADBP_HUMAN	5
693	TBAL3_HUMAN	TBAL3_HUMAN	Tubulin alpha chain-like 3	49908.8	79861	NP_001165335.1 NM_001171864.1 NP_079079.1 NM_024803.2	TBAL3_HUMAN	5
694	TBC15_HUMAN	TBC15_HUMAN	TBC1 domain family member 15	79490.7	64786	NP_001139685.2 NM_001146213.1 NP_001139686.1 NM_001146214.1 NP_073608.4 NM_022771.4	TBC15_HUMAN	5
695	TF3C3_HUMAN	TF3C3_HUMAN	General transcription factor 3C polypeptide 3	101272	9330	NP_001193703.1 NM_001206774.1 NP_036218.1 NM_012086.4	TF3C3_HUMAN	5
696	TF3C4_HUMAN	TF3C4_HUMAN	General transcription factor 3C polypeptide 4	91982.4	9329	NP_036336.2 NM_012204.2	TF3C4_HUMAN	5
697	THIO_HUMAN	THIO_HUMAN	Thioredoxin	11737.5	7295	NP_001231867.1 NM_001244938.1 NP_003320.2 NM_003329.3	THIO_HUMAN	5
698	TPIS_HUMAN	TPIS_HUMAN	Triosephosphate isomerase	30791	7167	NP_000356.1 NM_000365.5 NP_001152759.1 NM_001159287.1 NP_001244955.1 NM_001258026.1	TPIS_HUMAN	5
699	TRXR1_HUMAN	TRXR1_HUMAN	Thioredoxin reductase 1, cytoplasmic	70756.1	7296	NP_001087240.1 NM_001093771.2 NP_001248374.1 NM_001261445.1 NP_001248375.1 NM_001261446.1 NP_003321.3 NM_003330.3 NP_877393.1 NM_182729.2 NP_877419.1 NM_182742.2 NP_877420.1 NM_182743.2	TRXR1_HUMAN	5
700	VTDB_HUMAN	VTDB_HUMAN	Vitamin D-binding protein	52963.7	2638	NP_000574.2 NM_000583.3 NP_001191235.1 NM_001204306.1 NP_001191236.1 NM_001204307.1	VTDB_HUMAN	5
701	WAPL_HUMAN	WAPL_HUMAN	Wings apart-like protein homolog	132946	23063	NP_055860.1 NM_015045.2	WAPL_HUMAN	5
702	YLPM1_HUMAN	YLPM1_HUMAN	YLP motif-containing protein 1	219985	56252	NP_062535.2 NM_019589.2	YLPM1_HUMAN	5
703	1433G_HUMAN	1433G_HUMAN	14-3-3 protein gamma	28302.6	7532	NP_036611.2 NM_012479.3	1433G_HUMAN	4
704	ABCF1_HUMAN	ABCF1_HUMAN	ATP-binding cassette sub-family F member 1	95925.8	23	NP_001020262.1 NM_001025091.1 NP_001081.1 NM_001090.2	ABCF1_HUMAN	4
705	AK1C3_HUMAN	AK1C3_HUMAN	Aldo-keto reductase family 1 member C3	36853.2	8644	NP_001240837.1 NM_001253908.1 NP_003730.4 NM_003739.5	AK1C3_HUMAN	4
706	AKP8L_HUMAN	AKP8L_HUMAN	A-kinase anchor protein 8-like	71648.8	26993	NP_055186.2 NM_014371.2	AKP8L_HUMAN	4
707	ANKH1_HUMAN	ANKH1_HUMAN	Ankyrin repeat and KH domain-containing protein 1	269458	54882	NP_001183959.1 NM_001197030.1 NP_060217.1 NM_017747.2 NP_060448.1 NM_017978.2 NP_065741.3 NM_020690.5 NP_078944.2 NM_024668.3	ANKH1_HUMAN	4
708	ANXA1_HUMAN	ANXA1_HUMAN	Annexin A1	38714.3	301	NP_000691.1 NM_000700.1	ANXA1_HUMAN	4
709	APC5_HUMAN	APC5_HUMAN	Anaphase-promoting complex subunit 5	85077	51433	NP_001131031.1 NM_001137559.1 NP_057321.2 NM_016237.4	APC5_HUMAN	4
710	ARPC2_HUMAN	ARPC2_HUMAN	Actin-related protein 2/3 complex subunit 2	34333	10109	NP_005722.1 NM_005731.2 NP_690601.1 NM_152862.1	ARPC2_HUMAN	4
711	ARPC4_HUMAN	ARPC4_HUMAN	Actin-related protein 2/3 complex subunit 4	19667	10093	NP_005709.1 NM_005718.4	ARPC4_HUMAN	4
712	BOLA2_HUMAN	BOLA2_HUMAN	BolA-like protein 2	10116.5	654483	NP_001026997.1 NM_001031827.1 NP_001034271.1 NM_001039182.1 XP_003960691.1 XM_003960642.1 XP_003960692.1 XM_003960643.1	BOLA2_HUMAN	4
713	BRX1_HUMAN	BRX1_HUMAN	Ribosome biogenesis protein BRX1 homolog	41401.4	55299	NP_060791.3 NM_018321.3	BRX1_HUMAN	4
714	CDK1_HUMAN	CDK1_HUMAN	Cyclin-dependent kinase 1	34095.5	983	NP_001777.1 NM_001786.4 NP_203698.1 NM_033379.4	CDK1_HUMAN	4
715	CHD4_HUMAN	CHD4_HUMAN	Chromodomain-helicase-DNA-binding protein 4	218005	1108	NP_001264.2 NM_001273.2	CHD4_HUMAN	4
716	CHERP_HUMAN	CHERP_HUMAN	Calcium homeostasis endoplasmic reticulum protein	103702	10523	NP_006378.3 NM_006387.5	CHERP_HUMAN	4
717	CIP2A_HUMAN	CIP2A_HUMAN	Protein CIP2A	102185	57650	NP_065941.2 NM_020890.2	CIP2A_HUMAN	4
718	CLAP1_HUMAN	CLAP1_HUMAN	CLIP-associating protein 1	169451	23332	NP_001135745.1 NM_001142273.1 NP_001135746.1 NM_001142274.1 NP_001193980.1 NM_001207051.1 NP_056097.1 NM_015282.2	CLAP1_HUMAN	4
719	CPSF2_HUMAN	CPSF2_HUMAN	Cleavage and polyadenylation specificity factor subunit 2	88486.8	53981	NP_059133.1 NM_017437.2	CPSF2_HUMAN	4
720	CSK_HUMAN	CSK_HUMAN	Tyrosine-protein kinase CSK	50704.4	1445	NP_001120662.1 NM_001127190.1 NP_004374.1 NM_004383.2	CSK_HUMAN	4
721	CSTF3_HUMAN	CSTF3_HUMAN	Cleavage stimulation factor subunit 3	82921.6	1479	NP_001028677.1 NM_001033505.1 NP_001028678.1 NM_001033506.1 NP_001317.1 NM_001326.2	CSTF3_HUMAN	4
722	CTF18_HUMAN	CTF18_HUMAN	Chromosome transmission fidelity protein 18 homolog	107383	63922	NP_071375.1 NM_022092.2	CTF18_HUMAN	4
723	CTNA1_HUMAN	CTNA1_HUMAN	Catenin alpha-1	100071	1495	NP_001894.2 NM_001903.2	CTNA1_HUMAN	4
724	CTNB1_HUMAN	CTNB1_HUMAN	Catenin beta-1	85496.6	1499	NP_001091679.1 NM_001098209.1 NP_001091680.1 NM_001098210.1 NP_001895.1 NM_001904.3	CTNB1_HUMAN	4
725	CYTSB_HUMAN	CYTSB_HUMAN	Cytospin-B	118585	92521	NP_001028725.1 NM_001033553.2 NP_001028726.1 NM_001033554.2 NP_001028727.1 NM_001033555.2 NP_001230367.1 NM_001243438.1 NP_001230368.1 NM_001243439.1 NP_690868.3 NM_152904.4	CYTSB_HUMAN	4
726	DDX20_HUMAN	DDX20_HUMAN	Probable ATP-dependent RNA helicase DDX20	92240.5	11218	NP_009135.4 NM_007204.4	DDX20_HUMAN	4
727	DDX31_HUMAN	DDX31_HUMAN	Probable ATP-dependent RNA helicase DDX31	94087.2	64794	NP_073616.6 NM_022779.7 NP_619526.1 NM_138620.1	DDX31_HUMAN	4
728	DRG1_HUMAN	DRG1_HUMAN	Developmentally-regulated GTP-binding protein 1	40542.2	4733	NP_004138.1 NM_004147.3	DRG1_HUMAN	4
729	DYL1_HUMAN	DYL1_HUMAN	Dynein light chain 1, cytoplasmic	10365.9	8655	NP_001032583.1 NM_001037494.1 NP_001032584.1 NM_001037495.1 NP_003737.1 NM_003746.2	DYL1_HUMAN	4
730	EBP2_HUMAN	EBP2_HUMAN	Probable rRNA-processing protein EBP2	34852	10969	NP_001153408.1 NM_001159936.1 NP_006815.2 NM_006824.2	EBP2_HUMAN	4
731	EFTU_HUMAN	EFTU_HUMAN	Elongation factor Tu, mitochondrial	49541.6	7284	NP_003312.3 NM_003321.4	EFTU_HUMAN	4
732	EI2BE_HUMAN	EI2BE_HUMAN	Translation initiation factor eIF-2B subunit epsilon	80379.9	8893	NP_003898.2 NM_003907.2	EI2BE_HUMAN	4
733	EIF3D_HUMAN	EIF3D_HUMAN	Eukaryotic translation initiation factor 3 subunit D	63972.8	8664	NP_003744.1 NM_003753.3	EIF3D_HUMAN	4
734	ERCC2_HUMAN	ERCC2_HUMAN	TFIIH basal transcription factor complex helicase XPD subunit	86909.2	2068	NP_000391.1 NM_000400.3 NP_001124339.1 NM_001130867.1	ERCC2_HUMAN	4
735	EWS_HUMAN	EWS_HUMAN	RNA-binding protein EWS	68478.3	2130	NP_001156757.1 NM_001163285.1 NP_001156758.1 NM_001163286.1 NP_001156759.1 NM_001163287.1 NP_005234.1 NM_005243.3 NP_053733.2 NM_013986.3	EWS_HUMAN	4
736	EXOC4_HUMAN	EXOC4_HUMAN	Exocyst complex component 4	110498	60412	NP_068579.3 NM_021807.3	EXOC4_HUMAN	4
737	F120C_HUMAN	F120C_HUMAN	Constitutive coactivator of PPAR-gamma-like protein 2	120588	54954	NP_060318.3 NM_017848.4 NP_940858.1 NM_198456.1	F120C_HUMAN	4
738	FBX30_HUMAN	FBX30_HUMAN	F-box only protein 30	82304.3	84085	NP_115521.3 NM_032145.4	FBX30_HUMAN	4
739	GAK_HUMAN	GAK_HUMAN	Cyclin-G-associated kinase	143191	2580	NP_005246.2 NM_005255.2	GAK_HUMAN	4
740	H1X_HUMAN	H1X_HUMAN	Histone H1x	22487.1	8971	NP_006017.1 NM_006026.3	H1X_HUMAN	4
741	H2AW_HUMAN	H2AW_HUMAN	Core histone macro-H2A.2	40058.2	55506	NP_061119.1 NM_018649.2	H2AW_HUMAN	4
742	H90B4_HUMAN	H90B4_HUMAN	Putative heat shock protein HSP 90-beta 4	58264.4	-	-	H90B4_HUMAN	4
743	HDAC2_HUMAN	HDAC2_HUMAN	Histone deacetylase 2	55364.2	3066	NP_001518.3 NM_001527.3	HDAC2_HUMAN	4
744	HDGF_HUMAN	HDGF_HUMAN	Hepatoma-derived growth factor	26788.3	3068	NP_001119522.1 NM_001126050.1 NP_001119523.1 NM_001126051.1 NP_004485.1 NM_004494.2	HDGF_HUMAN	4
745	HECD1_HUMAN	HECD1_HUMAN	E3 ubiquitin-protein ligase HECTD1	289385	25831	NP_056197.2 NM_015382.2	HECD1_HUMAN	4
746	IF16_HUMAN	IF16_HUMAN	Gamma-interferon-inducible protein 16	88255.6	3428	NP_001193496.1 NM_001206567.1 NP_005522.2 NM_005531.2	IF16_HUMAN	4
747	IF4A3_HUMAN	IF4A3_HUMAN	Eukaryotic initiation factor 4A-III	46871.1	9775	NP_055555.1 NM_014740.3	IF4A3_HUMAN	4
748	IF6_HUMAN	IF6_HUMAN	Eukaryotic translation initiation factor 6	26599.1	3692	NP_001254739.1 NM_001267810.1 NP_002203.1 NM_002212.3 NP_852131.1 NM_181466.2 NP_852133.1 NM_181468.2	IF6_HUMAN	4
749	IRS2_HUMAN	IRS2_HUMAN	Insulin receptor substrate 2	137334	8660	NP_003740.2 NM_003749.2	IRS2_HUMAN	4
750	K2C80_HUMAN	K2C80_HUMAN	Keratin, type II cytoskeletal 80	50525.3	144501	NP_001074961.1 NM_001081492.1 NP_872313.2 NM_182507.2	K2C80_HUMAN	4
751	MACF1_HUMAN	MACF1_HUMAN	Microtubule-actin cross-linking factor 1, isoforms 1/2/3/5	838308	23499	NP_036222.3 NM_012090.4	MACF1_HUMAN	4
752	MDN1_HUMAN	MDN1_HUMAN	Midasin	632820	23195	NP_055426.1 NM_014611.1	MDN1_HUMAN	4
753	MLH1_HUMAN	MLH1_HUMAN	DNA mismatch repair protein Mlh1	84601	4292	NP_000240.1 NM_000249.3 NP_001161089.1 NM_001167617.1 NP_001161090.1 NM_001167618.1 NP_001161091.1 NM_001167619.1 NP_001245200.1 NM_001258271.1 NP_001245202.1 NM_001258273.1 NP_001245203.1 NM_001258274.1	MLH1_HUMAN	4
754	MPP10_HUMAN	MPP10_HUMAN	U3 small nucleolar ribonucleoprotein protein MPP10	78863.8	10199	NP_005782.1 NM_005791.2	MPP10_HUMAN	4
755	MRT4_HUMAN	MRT4_HUMAN	mRNA turnover protein 4 homolog	27560.5	51154	NP_057267.2 NM_016183.3	MRT4_HUMAN	4
756	NCKP1_HUMAN	NCKP1_HUMAN	Nck-associated protein 1	128790	10787	NP_038464.1 NM_013436.3 NP_995314.1 NM_205842.1	NCKP1_HUMAN	4
757	NDKB_HUMAN	NDKB_HUMAN	Nucleoside diphosphate kinase B	17298	654364	NP_001018146.1 NM_001018136.2 NP_001018147.1 NM_001018137.2 NP_001018148.1 NM_001018138.1 NP_001018149.1 NM_001018139.2 NP_002503.1 NM_002512.3	NDKB_HUMAN	4
758	NEST_HUMAN	NEST_HUMAN	Nestin	177439	10763	NP_006608.1 NM_006617.1	NEST_HUMAN	4
759	NSD2_HUMAN	NSD2_HUMAN	Histone-lysine N-methyltransferase NSD2	152258	7468	NP_001035889.1 NM_001042424.2 NP_015627.1 NM_007331.1 NP_579877.1 NM_133330.2 NP_579878.1 NM_133331.2 NP_579889.1 NM_133334.2 NP_579890.1 NM_133335.3	NSD2_HUMAN	4
760	NSD3_HUMAN	NSD3_HUMAN	Histone-lysine N-methyltransferase NSD3	161613	54904	NP_060248.2 NM_017778.2 NP_075447.1 NM_023034.1	NSD3_HUMAN	4
761	NU205_HUMAN	NU205_HUMAN	Nuclear pore complex protein Nup205	227922	23165	NP_055950.1 NM_015135.2	NU205_HUMAN	4
762	NUBP2_HUMAN	NUBP2_HUMAN	Cytosolic Fe-S cluster assembly factor NUBP2	28825.3	10101	NP_036357.1 NM_012225.2	NUBP2_HUMAN	4
763	NUDC_HUMAN	NUDC_HUMAN	Nuclear migration protein nudC	38242.9	10726	NP_006591.1 NM_006600.3	NUDC_HUMAN	4
764	PARP4_HUMAN	PARP4_HUMAN	Poly [ADP-ribose] polymerase 4	192595	143	NP_006428.2 NM_006437.3	PARP4_HUMAN	4
765	PAWR_HUMAN	PAWR_HUMAN	PRKC apoptosis WT1 regulator protein	36567.5	5074	NP_002574.2 NM_002583.2	PAWR_HUMAN	4
766	PCH2_HUMAN	PCH2_HUMAN	Pachytene checkpoint protein 2 homolog	48550.8	9319	NP_004228.1 NM_004237.3	PCH2_HUMAN	4
767	PCID2_HUMAN	PCID2_HUMAN	PCI domain-containing protein 2	46029.9	55795	NP_001120674.1 NM_001127202.2 NP_001120675.1 NM_001127203.2 NP_001245141.1 NM_001258212.1 NP_001245142.1 NM_001258213.1 NP_060856.2 NM_018386.3	PCID2_HUMAN	4
768	PELO_HUMAN	PELO_HUMAN	Protein pelota homolog	43359.2	53918	NP_057030.3 NM_015946.4	PELO_HUMAN	4
769	PGK1_HUMAN	PGK1_HUMAN	Phosphoglycerate kinase 1	44614.7	5230	NP_000282.1 NM_000291.3	PGK1_HUMAN	4
770	PLSI_HUMAN	PLSI_HUMAN	Plastin-1	70253.5	5357	NP_001138791.1 NM_001145319.1 NP_001165783.1 NM_001172312.1 NP_002661.2 NM_002670.2	PLSI_HUMAN	4
771	PP2AA_HUMAN	PP2AA_HUMAN	Serine/threonine-protein phosphatase 2A catalytic subunit alpha isoform	35594.2	5515	NP_002706.1 NM_002715.2	PP2AA_HUMAN	4
772	PPB1_HUMAN	PPB1_HUMAN	Alkaline phosphatase, placental type	57953.9	250	NP_001623.3 NM_001632.3	PPB1_HUMAN	4
773	PRKRA_HUMAN	PRKRA_HUMAN	Interferon-inducible double-stranded RNA-dependent protein kinase activator A	34404.2	8575	NP_001132989.1 NM_001139517.1 NP_001132990.1 NM_001139518.1 NP_003681.1 NM_003690.4	PRKRA_HUMAN	4
774	PRPS1_HUMAN	PRPS1_HUMAN	Ribose-phosphate pyrophosphokinase 1	34834.2	5631	NP_001191331.1 NM_001204402.1 NP_002755.1 NM_002764.3	PRPS1_HUMAN	4
775	PSMD3_HUMAN	PSMD3_HUMAN	26S proteasome non-ATPase regulatory subunit 3	60977.6	5709	NP_002800.2 NM_002809.3	PSMD3_HUMAN	4
776	PSME1_HUMAN	PSME1_HUMAN	Proteasome activator complex subunit 1	28723.1	5720	NP_006254.1 NM_006263.2 NP_788955.1 NM_176783.1	PSME1_HUMAN	4
777	PSME3_HUMAN	PSME3_HUMAN	Proteasome activator complex subunit 3	29506.1	10197	NP_005780.2 NM_005789.3 NP_789839.1 NM_176863.2	PSME3_HUMAN	4
778	RAN_HUMAN	RAN_HUMAN	GTP-binding nuclear protein Ran	24423.1	5901	NP_006316.1 NM_006325.3	RAN_HUMAN	4
779	RBGPR_HUMAN	RBGPR_HUMAN	Rab3 GTPase-activating protein non-catalytic subunit	155985	25782	NP_036546.2 NM_012414.3	RBGPR_HUMAN	4
780	RBM25_HUMAN	RBM25_HUMAN	RNA-binding protein 25	100186	58517	NP_067062.1 NM_021239.2	RBM25_HUMAN	4
781	RBM4B_HUMAN	RBM4B_HUMAN	RNA-binding protein 4B	40149.6	83759	NP_113680.1 NM_031492.2	RBM4B_HUMAN	4
782	RBMX_HUMAN	RBMX_HUMAN	RNA-binding motif protein, X chromosome	42331.9	27316	NP_001158275.1 NM_001164803.1 NP_002130.2 NM_002139.3	RBMX_HUMAN	4
783	RCOR3_HUMAN	RCOR3_HUMAN	REST corepressor 3	55581.4	55758	NP_001129695.1 NM_001136223.1 NP_001129696.2 NM_001136224.2 NP_001129697.1 NM_001136225.1 NP_060724.1 NM_018254.3	RCOR3_HUMAN	4
784	RED1_HUMAN	RED1_HUMAN	Double-stranded RNA-specific editase 1	80763.5	104	NP_001103.1 NM_001112.3 NP_056648.1 NM_015833.3 NP_056649.1 NM_015834.3	RED1_HUMAN	4
785	RFA3_HUMAN	RFA3_HUMAN	Replication protein A 14 kDa subunit	13568.7	6119	NP_002938.1 NM_002947.3	RFA3_HUMAN	4
786	RFC2_HUMAN	RFC2_HUMAN	Replication factor C subunit 2	39157.3	5982	NP_002905.2 NM_002914.3 NP_852136.1 NM_181471.1	RFC2_HUMAN	4
787	RFC3_HUMAN	RFC3_HUMAN	Replication factor C subunit 3	40556.3	5983	NP_002906.1 NM_002915.3 NP_853536.2 NM_181558.2	RFC3_HUMAN	4
788	RHG21_HUMAN	RHG21_HUMAN	Rho GTPase-activating protein 21	217331	57584	NP_065875.3 NM_020824.3	RHG21_HUMAN	4
789	RINI_HUMAN	RINI_HUMAN	Ribonuclease inhibitor	49973.5	6050	NP_002930.2 NM_002939.3 NP_976317.1 NM_203383.1 NP_976318.1 NM_203384.1 NP_976319.1 NM_203385.1 NP_976320.1 NM_203386.2 NP_976321.1 NM_203387.2 NP_976322.1 NM_203388.2 NP_976323.1 NM_203389.2	RINI_HUMAN	4
790	RL13_HUMAN	RL13_HUMAN	60S ribosomal protein L13	24261.5	6137	NP_000968.2 NM_000977.3 NP_001230059.1 NM_001243130.1 NP_001230060.1 NM_001243131.1 NP_150254.1 NM_033251.2	RL13_HUMAN	4
791	RL22_HUMAN	RL22_HUMAN	60S ribosomal protein L22	14787	6146	NP_000974.1 NM_000983.3	RL22_HUMAN	4
792	RL23_HUMAN	RL23_HUMAN	60S ribosomal protein L23	14865.5	9349	NP_000969.1 NM_000978.3	RL23_HUMAN	4
793	RL23A_HUMAN	RL23A_HUMAN	60S ribosomal protein L23a	17695.1	6147	NP_000975.2 NM_000984.5	RL23A_HUMAN	4
794	RL32_HUMAN	RL32_HUMAN	60S ribosomal protein L32	15859.8	6161	NP_000985.1 NM_000994.3 NP_001007074.1 NM_001007073.1 NP_001007075.1 NM_001007074.1	RL32_HUMAN	4
795	RNBP6_HUMAN	RNBP6_HUMAN	Ran-binding protein 6	124714	26953	NP_001230131.1 NM_001243202.1 NP_001230132.1 NM_001243203.1 NP_036548.1 NM_012416.3	RNBP6_HUMAN	4
796	ROA0_HUMAN	ROA0_HUMAN	Heterogeneous nuclear ribonucleoprotein A0	30840.6	10949	NP_006796.1 NM_006805.3	ROA0_HUMAN	4
797	RPA34_HUMAN	RPA34_HUMAN	DNA-directed RNA polymerase I subunit RPA34	54985.6	10849	NP_036231.1 NM_012099.1	RPA34_HUMAN	4
798	RPB1_HUMAN	RPB1_HUMAN	DNA-directed RNA polymerase II subunit RPB1	217176	5430	NP_000928.1 NM_000937.4	RPB1_HUMAN	4
799	RS10_HUMAN	RS10_HUMAN	40S ribosomal protein S10	18897.8	6204	NP_001005.1 NM_001014.4 NP_001190174.1 NM_001203245.2 NP_001191020.1 NM_001204091.1	RS10_HUMAN	4
800	RS18_HUMAN	RS18_HUMAN	40S ribosomal protein S18	17718.7	6222	NP_072045.1 NM_022551.2	RS18_HUMAN	4
801	RS26_HUMAN	RS26_HUMAN	40S ribosomal protein S26	13015.4	6231	NP_001020.2 NM_001029.3	RS26_HUMAN	4
802	RUFY1_HUMAN	RUFY1_HUMAN	RUN and FYVE domain-containing protein 1	79817.9	80230	NP_001035541.1 NM_001040451.2 NP_001035542.1 NM_001040452.2 NP_079434.3 NM_025158.4	RUFY1_HUMAN	4
803	SBP1_HUMAN	SBP1_HUMAN	Selenium-binding protein 1	52391	8991	NP_001245217.1 NM_001258288.1 NP_001245218.1 NM_001258289.1 NP_003935.2 NM_003944.3	SBP1_HUMAN	4
804	SCAFB_HUMAN	SCAFB_HUMAN	Protein SCAF11	164652	9169	NP_004710.2 NM_004719.2	SCAFB_HUMAN	4
805	SEC13_HUMAN	SEC13_HUMAN	Protein SEC13 homolog	35540.5	6396	NP_001129704.1 NM_001136232.1 NP_899195.1 NM_183352.1	SEC13_HUMAN	4
806	SGT1_HUMAN	SGT1_HUMAN	Protein SGT1	72758.1	11319	NP_001129224.1 NM_001135752.1 NP_001129225.1 NM_001135753.1 NP_009196.1 NM_007265.2	SGT1_HUMAN	4
807	SKP1_HUMAN	SKP1_HUMAN	S-phase kinase-associated protein 1	18658	6500	NP_008861.2 NM_006930.3 NP_733779.1 NM_170679.2	SKP1_HUMAN	4
808	SRP72_HUMAN	SRP72_HUMAN	Signal recognition particle subunit SRP72	74606.2	6731	NP_001254651.1 NM_001267722.1 NP_008878.3 NM_006947.3	SRP72_HUMAN	4
809	SUN2_HUMAN	SUN2_HUMAN	SUN domain-containing protein 2	80311	25777	NP_001186508.1 NM_001199579.1 NP_001186509.1 NM_001199580.1 NP_056189.1 NM_015374.2	SUN2_HUMAN	4
810	SYDE1_HUMAN	SYDE1_HUMAN	Rho GTPase-activating protein SYDE1	79792.8	85360	NP_149014.3 NM_033025.4	SYDE1_HUMAN	4
811	TB182_HUMAN	TB182_HUMAN	182 kDa tankyrase-1-binding protein	181796	85456	NP_203754.2 NM_033396.2	TB182_HUMAN	4
812	TBG1_HUMAN	TBG1_HUMAN	Tubulin gamma-1 chain	51169.9	7283	NP_001061.2 NM_001070.4	TBG1_HUMAN	4
813	TBL1R_HUMAN	TBL1R_HUMAN	F-box-like/WD repeat-containing protein TBL1XR1	55594.9	79718	NP_078941.2 NM_024665.4	TBL1R_HUMAN	4
814	TBL3_HUMAN	TBL3_HUMAN	Transducin beta-like protein 3	89034.7	10607	NP_006444.2 NM_006453.2	TBL3_HUMAN	4
815	TES_HUMAN	TES_HUMAN	Testin	47996.4	26136	NP_056456.1 NM_015641.3 NP_690042.1 NM_152829.2	TES_HUMAN	4
816	TF3C2_HUMAN	TF3C2_HUMAN	General transcription factor 3C polypeptide 2	100680	2976	NP_001030598.1 NM_001035521.1 NP_001512.1 NM_001521.2	TF3C2_HUMAN	4
817	TFE3_HUMAN	TFE3_HUMAN	Transcription factor E3	61521.1	7030	NP_006512.2 NM_006521.4	TFE3_HUMAN	4
818	TMOD1_HUMAN	TMOD1_HUMAN	Tropomodulin-1	40569.2	7111	NP_001159588.1 NM_001166116.1 NP_003266.1 NM_003275.3	TMOD1_HUMAN	4
819	TOM1_HUMAN	TOM1_HUMAN	Target of Myb protein 1	53818.5	10043	NP_001129201.1 NM_001135729.1 NP_001129202.1 NM_001135730.1 NP_001129204.1 NM_001135732.1 NP_005479.1 NM_005488.2	TOM1_HUMAN	4
820	TPRN_HUMAN	TPRN_HUMAN	RecName: Full=Taperin	75556	286262	NP_001121700.2 NM_001128228.2	TPRN_HUMAN	4
821	TRM1L_HUMAN	TRM1L_HUMAN	TRMT1-like protein	81747.4	81627	NP_001189352.1 NM_001202423.1 NP_112196.3 NM_030934.4	TRM1L_HUMAN	4
822	UBP2L_HUMAN	UBP2L_HUMAN	Ubiquitin-associated protein 2-like	114535	9898	NP_001120792.1 NM_001127320.1 NP_055662.3 NM_014847.3	UBP2L_HUMAN	4
823	USP9Y_HUMAN	USP9Y_HUMAN	Probable ubiquitin carboxyl-terminal hydrolase FAF-Y	291077	8287	NP_004645.2 NM_004654.3	USP9Y_HUMAN	4
824	VPRBP_HUMAN	VPRBP_HUMAN	Protein VPRBP	169007	9730	NP_001165375.1 NM_001171904.1 NP_055518.1 NM_014703.2	VPRBP_HUMAN	4

## Sheet: Low Salt  Sample Rep 3
Project hierarchy
Sample: Low Salt - CENP-W-GFP Sample - Rep3
	Analysis: C3650FD - Merge 4 bandes
#	Identifier	Name in myProMS	Description	Mol. weight (Da)	Entrez GeneID	RefSeq	UniProt ID	Matching peptides
								All
1	MYH9_HUMAN	MYH9_HUMAN	Myosin-9	226532	4627	NP_002464.1 NM_002473.4	MYH9_HUMAN	402
2	MYH10_HUMAN	MYH10_HUMAN	Myosin-10	228999	4628	NP_001242941.1 NM_001256012.1 NP_001243024.1 NM_001256095.1 NP_005955.3 NM_005964.3	MYH10_HUMAN	260
3	SPTN1_HUMAN	SPTN1_HUMAN	Spectrin alpha chain, non-erythrocytic 1	284539	6709	NP_001123910.1 NM_001130438.2 NP_001182461.1 NM_001195532.1 NP_003118.2 NM_003127.3	SPTN1_HUMAN	194
4	SPTB2_HUMAN	SPTB2_HUMAN	Spectrin beta chain, non-erythrocytic 1	274609	6711	NP_003119.2 NM_003128.2 NP_842565.2 NM_178313.2	SPTB2_HUMAN	165
5	KI67_HUMAN	KI67_HUMAN	Antigen KI-67	358694	4288	NP_001139438.1 NM_001145966.1 NP_002408.3 NM_002417.4	KI67_HUMAN	157
6	MY18A_HUMAN	MY18A_HUMAN	Unconventional myosin-XVIIIa	233115	399687	NP_510880.2 NM_078471.3 NP_976063.1 NM_203318.1	MY18A_HUMAN	132
7	CLH1_HUMAN	CLH1_HUMAN	Clathrin heavy chain 1	191615	1213	NP_004850.1 NM_004859.3	CLH1_HUMAN	101
8	PRKDC_HUMAN	PRKDC_HUMAN	DNA-dependent protein kinase catalytic subunit	469089	5591	NP_001075109.1 NM_001081640.1 NP_008835.5 NM_006904.6	PRKDC_HUMAN	100
9	MYO1B_HUMAN	MYO1B_HUMAN	Unconventional myosin-Ib	131985	4430	NP_001123630.1 NM_001130158.1 NP_001155291.1 NM_001161819.1 NP_036355.2 NM_012223.3	MYO1B_HUMAN	99
10	TOP2A_HUMAN	TOP2A_HUMAN	DNA topoisomerase 2-alpha	174385	7153	NP_001058.2 NM_001067.3	TOP2A_HUMAN	98
11	TOP2B_HUMAN	TOP2B_HUMAN	DNA topoisomerase 2-beta	183267	7155	NP_001059.2 NM_001068.3	TOP2B_HUMAN	95
12	ACTG_HUMAN	ACTG_HUMAN	Actin, cytoplasmic 2	41792.9	71	NP_001186883.1 NM_001199954.1 NP_001605.1 NM_001614.3	ACTG_HUMAN	94
13	SVIL_HUMAN	SVIL_HUMAN	Supervillin	247746	6840	NP_003165.2 NM_003174.3 NP_068506.2 NM_021738.2	SVIL_HUMAN	94
14	ACTB_HUMAN	ACTB_HUMAN	Actin, cytoplasmic 1	41736.8	60	NP_001092.1 NM_001101.3	ACTB_HUMAN	93
15	FLNA_HUMAN	FLNA_HUMAN	Filamin-A	280739	2316	NP_001104026.1 NM_001110556.1 NP_001447.2 NM_001456.3	FLNA_HUMAN	87
16	NUMA1_HUMAN	NUMA1_HUMAN	Nuclear mitotic apparatus protein 1	238260	4926	NP_006176.2 NM_006185.2	NUMA1_HUMAN	87
17	LMO7_HUMAN	LMO7_HUMAN	LIM domain only protein 7	192696	4008	NP_005349.3 NM_005358.5 NP_056667.2 NM_015842.2	LMO7_HUMAN	81
18	PLEC_HUMAN	PLEC_HUMAN	Plectin	531791	5339	NP_000436.2 NM_000445.3 NP_958780.1 NM_201378.2 NP_958781.1 NM_201379.1 NP_958782.1 NM_201380.2 NP_958783.1 NM_201381.1 NP_958784.1 NM_201382.2 NP_958785.1 NM_201383.1 NP_958786.1 NM_201384.1	PLEC_HUMAN	76
19	MYO1E_HUMAN	MYO1E_HUMAN	Unconventional myosin-Ie	127062	4643	NP_004989.2 NM_004998.3	MYO1E_HUMAN	69
20	MPRIP_HUMAN	MPRIP_HUMAN	Myosin phosphatase Rho-interacting protein	116533	23164	NP_055949.2 NM_015134.3 NP_958431.2 NM_201274.3	MPRIP_HUMAN	67
21	ACTN4_HUMAN	ACTN4_HUMAN	Alpha-actinin-4	104854	81	NP_004915.2 NM_004924.4	ACTN4_HUMAN	65
22	DESP_HUMAN	DESP_HUMAN	Desmoplakin	331774	1832	NP_001008844.1 NM_001008844.1 NP_004406.2 NM_004415.2	DESP_HUMAN	65
23	DYHC1_HUMAN	DYHC1_HUMAN	Cytoplasmic dynein 1 heavy chain 1	532408	1778	NP_001367.2 NM_001376.4	DYHC1_HUMAN	65
24	ACTC_HUMAN	ACTC_HUMAN	Actin, alpha cardiac muscle 1	42019	70	NP_005150.1 NM_005159.4	ACTC_HUMAN	63
25	EPIPL_HUMAN	EPIPL_HUMAN	Epiplakin	555621	83481	NP_112598.2 NM_031308.1	EPIPL_HUMAN	63
26	SMCA5_HUMAN	SMCA5_HUMAN	SWI/SNF-related matrix-associated actin-dependent regulator of chromatin subfamily A member 5	121905	8467	NP_003592.3 NM_003601.3	SMCA5_HUMAN	62
27	FAS_HUMAN	FAS_HUMAN	Fatty acid synthase	273427	2194	NP_004095.4 NM_004104.4	FAS_HUMAN	57
28	SP16H_HUMAN	SP16H_HUMAN	FACT complex subunit SPT16	119914	11198	NP_009123.1 NM_007192.3	SP16H_HUMAN	56
29	K2C8_HUMAN	K2C8_HUMAN	Keratin, type II cytoskeletal 8	53704.3	3856	NP_001243222.1 NM_001256293.1 NP_002264.1 NM_002273.3	K2C8_HUMAN	55
30	RAI14_HUMAN	RAI14_HUMAN	Ankycorbin	110041	26064	NP_001138992.1 NM_001145520.1 NP_001138993.1 NM_001145521.1 NP_001138994.1 NM_001145522.1 NP_001138995.1 NM_001145523.1 NP_001138997.1 NM_001145525.1 NP_056392.2 NM_015577.2	RAI14_HUMAN	55
31	FLNB_HUMAN	FLNB_HUMAN	Filamin-B	278164	2317	NP_001157789.1 NM_001164317.1 NP_001157790.1 NM_001164318.1 NP_001157791.1 NM_001164319.1 NP_001448.2 NM_001457.3	FLNB_HUMAN	54
32	K2C1_HUMAN	K2C1_HUMAN	Keratin, type II cytoskeletal 1	66038.8	3848	NP_006112.3 NM_006121.3	K2C1_HUMAN	54
33	MYO6_HUMAN	MYO6_HUMAN	Unconventional myosin-VI	149691	4646	NP_004990.3 NM_004999.3	MYO6_HUMAN	54
34	ACTN1_HUMAN	ACTN1_HUMAN	Alpha-actinin-1	103058	87	NP_001093.1 NM_001102.3 NP_001123476.1 NM_001130004.1 NP_001123477.1 NM_001130005.1	ACTN1_HUMAN	52
35	TBB5_HUMAN	TBB5_HUMAN	Tubulin beta chain	49670.8	203068	NP_821133.1 NM_178014.2	TBB5_HUMAN	52
36	K1C9_HUMAN	K1C9_HUMAN	Keratin, type I cytoskeletal 9	62064.4	3857	NP_000217.2 NM_000226.3	K1C9_HUMAN	51
37	CYTSA_HUMAN	CYTSA_HUMAN	Cytospin-A	124602	23384	NP_056145.3 NM_015330.3	CYTSA_HUMAN	50
38	IPO5_HUMAN	IPO5_HUMAN	Importin-5	123630	3843	NP_002262.3 NM_002271.4	IPO5_HUMAN	50
39	MYO1C_HUMAN	MYO1C_HUMAN	Unconventional myosin-Ic	121682	4641	NP_001074248.1 NM_001080779.1 NP_001074419.1 NM_001080950.1 NP_203693.3 NM_033375.4	MYO1C_HUMAN	50
40	XRCC6_HUMAN	XRCC6_HUMAN	X-ray repair cross-complementing protein 6	69843.1	2547	NP_001460.1 NM_001469.3	XRCC6_HUMAN	49
41	LIMA1_HUMAN	LIMA1_HUMAN	LIM domain and actin-binding protein 1	85225.6	51474	NP_001107018.1 NM_001113546.1 NP_001107019.1 NM_001113547.1 NP_001230704.1 NM_001243775.1 NP_057441.1 NM_016357.4	LIMA1_HUMAN	48
42	RSF1_HUMAN	RSF1_HUMAN	Remodeling and spacing factor 1	163821	51773	NP_057662.3 NM_016578.3	RSF1_HUMAN	47
43	IQGA1_HUMAN	IQGA1_HUMAN	Ras GTPase-activating-like protein IQGAP1	189252	8826	NP_003861.1 NM_003870.3	IQGA1_HUMAN	46
44	PHIP_HUMAN	PHIP_HUMAN	PH-interacting protein	206689	55023	NP_060404.3 NM_017934.5	PHIP_HUMAN	46
45	BAZ1B_HUMAN	BAZ1B_HUMAN	Tyrosine-protein kinase BAZ1B	170903	9031	NP_115784.1 NM_032408.3	BAZ1B_HUMAN	45
46	MYH11_HUMAN	MYH11_HUMAN	Myosin-11	227339	4629	NP_001035202.1 NM_001040113.1 NP_001035203.1 NM_001040114.1 NP_002465.1 NM_002474.2 NP_074035.1 NM_022844.2	MYH11_HUMAN	45
47	NEXN_HUMAN	NEXN_HUMAN	Nexilin	80658.3	91624	NP_001165780.1 NM_001172309.1 NP_653174.3 NM_144573.3	NEXN_HUMAN	45
48	XRCC5_HUMAN	XRCC5_HUMAN	X-ray repair cross-complementing protein 5	82704.6	7520	NP_066964.1 NM_021141.3	XRCC5_HUMAN	45
49	K1C16_HUMAN	K1C16_HUMAN	Keratin, type I cytoskeletal 16	51267.8	3868	NP_005548.2 NM_005557.3	K1C16_HUMAN	44
50	K1C10_HUMAN	K1C10_HUMAN	Keratin, type I cytoskeletal 10	58827.1	3858	NP_000412.3 NM_000421.3	K1C10_HUMAN	43
51	K22E_HUMAN	K22E_HUMAN	Keratin, type II cytoskeletal 2 epidermal	65432.9	3849	NP_000414.2 NM_000423.2	K22E_HUMAN	43
52	TBB4B_HUMAN	TBB4B_HUMAN	Tubulin beta-4B chain	49831	10383	NP_006079.1 NM_006088.5	TBB4B_HUMAN	43
53	K1C14_HUMAN	K1C14_HUMAN	Keratin, type I cytoskeletal 14	51561.5	3861	NP_000517.2 NM_000526.4	K1C14_HUMAN	42
54	K1C18_HUMAN	K1C18_HUMAN	Keratin, type I cytoskeletal 18	48057.8	3875	NP_000215.1 NM_000224.2 NP_954657.1 NM_199187.1	K1C18_HUMAN	40
55	K2C6A_HUMAN	K2C6A_HUMAN	Keratin, type II cytoskeletal 6A	60045	3853	NP_005545.1 NM_005554.3	K2C6A_HUMAN	40
56	K2C6B_HUMAN	K2C6B_HUMAN	Keratin, type II cytoskeletal 6B	60067	3854	NP_005546.2 NM_005555.3	K2C6B_HUMAN	40
57	TBB2A_HUMAN	TBB2A_HUMAN	Tubulin beta-2A chain	49907	7280	NP_001060.1 NM_001069.2	TBB2A_HUMAN	39
58	HS90B_HUMAN	HS90B_HUMAN	Heat shock protein HSP 90-beta	83264.2	3326	NP_001258898.1 NM_001271969.1 NP_001258899.1 NM_001271970.1 NP_001258900.1 NM_001271971.1 NP_031381.2 NM_007355.3	HS90B_HUMAN	38
59	TBA1B_HUMAN	TBA1B_HUMAN	Tubulin alpha-1B chain	50151.6	10376	NP_006073.2 NM_006082.2	TBA1B_HUMAN	38
60	TCF20_HUMAN	TCF20_HUMAN	Transcription factor 20	211771	6942	NP_005641.1 NM_005650.1 NP_852469.1 NM_181492.1	TCF20_HUMAN	38
61	K2C6C_HUMAN	K2C6C_HUMAN	Keratin, type II cytoskeletal 6C	60025	286887	NP_775109.2 NM_173086.4	K2C6C_HUMAN	37
62	LIMC1_HUMAN	LIMC1_HUMAN	LIM and calponin homology domains-containing protein 1	121867	22998	NP_001106188.1 NM_001112717.1 NP_001106189.1 NM_001112718.1 NP_001106190.1 NM_001112719.1 NP_001106191.1 NM_001112720.1 NP_055803.2 NM_014988.2	LIMC1_HUMAN	37
63	ATAD2_HUMAN	ATAD2_HUMAN	ATPase family AAA domain-containing protein 2	158554	29028	NP_054828.2 NM_014109.3	ATAD2_HUMAN	36
64	DDB1_HUMAN	DDB1_HUMAN	DNA damage-binding protein 1	126968	1642	NP_001914.3 NM_001923.4	DDB1_HUMAN	36
65	DHX9_HUMAN	DHX9_HUMAN	ATP-dependent RNA helicase A	140959	1660	NP_001348.2 NM_001357.4	DHX9_HUMAN	36
66	HNRPM_HUMAN	HNRPM_HUMAN	Heterogeneous nuclear ribonucleoprotein M	77515.6	4670	NP_005959.2 NM_005968.4 NP_112480.2 NM_031203.3	HNRPM_HUMAN	36
67	ILF3_HUMAN	ILF3_HUMAN	Interleukin enhancer-binding factor 3	95338.4	3609	NP_001131145.1 NM_001137673.1 NP_004507.2 NM_004516.3 NP_036350.2 NM_012218.3 NP_060090.2 NM_017620.2 NP_703194.1 NM_153464.2	ILF3_HUMAN	36
68	MYL6_HUMAN	MYL6_HUMAN	Myosin light polypeptide 6	16930.1	4637	NP_066299.2 NM_021019.4 NP_524147.2 NM_079423.3	MYL6_HUMAN	36
69	TBA1C_HUMAN	TBA1C_HUMAN	Tubulin alpha-1C chain	49895.4	84790	NP_116093.1 NM_032704.3	TBA1C_HUMAN	36
70	TBB4A_HUMAN	TBB4A_HUMAN	Tubulin beta-4A chain	49585.8	10382	NP_006078.2 NM_006087.2	TBB4A_HUMAN	36
71	VIME_HUMAN	VIME_HUMAN	Vimentin	53651.7	7431	NP_003371.2 NM_003380.3	VIME_HUMAN	36
72	FLII_HUMAN	FLII_HUMAN	Protein flightless-1 homolog	144751	2314	NP_001243193.1 NM_001256264.1 NP_001243194.1 NM_001256265.1 NP_002009.1 NM_002018.3	FLII_HUMAN	35
73	GCN1L_HUMAN	GCN1L_HUMAN	Translational activator GCN1	292758	10985	NP_006827.1 NM_006836.1	GCN1L_HUMAN	35
74	SPTN2_HUMAN	SPTN2_HUMAN	Spectrin beta chain, non-erythrocytic 2	271325	6712	NP_008877.1 NM_006946.2	SPTN2_HUMAN	35
75	TBA1A_HUMAN	TBA1A_HUMAN	Tubulin alpha-1A chain	50135.6	7846	NP_001257328.1 NM_001270399.1 NP_001257329.1 NM_001270400.1 NP_006000.2 NM_006009.3	TBA1A_HUMAN	35
76	HNRPU_HUMAN	HNRPU_HUMAN	Heterogeneous nuclear ribonucleoprotein U	90584.5	3192	NP_004492.2 NM_004501.3 NP_114032.2 NM_031844.2	HNRPU_HUMAN	34
77	SSRP1_HUMAN	SSRP1_HUMAN	FACT complex subunit SSRP1	81074.9	6749	NP_003137.1 NM_003146.2	SSRP1_HUMAN	34
78	DDX21_HUMAN	DDX21_HUMAN	Nucleolar RNA helicase 2	87344.4	9188	NP_001243839.1 NM_001256910.1 NP_004719.2 NM_004728.3	DDX21_HUMAN	33
79	H2B1C_HUMAN	H2B1C_HUMAN	Histone H2B type 1-C/E/F/G/I	13906.1	8347	NP_003509.1 NM_003518.3 NP_003513.1 NM_003522.3 NP_003514.2 NM_003523.2 NP_003516.1 NM_003525.2 NP_003517.2 NM_003526.2 NP_066407.1 NM_021063.3	H2B1C_HUMAN	33
80	MBB1A_HUMAN	MBB1A_HUMAN	Myb-binding protein 1A	148855	10514	NP_001099008.1 NM_001105538.1 NP_055335.2 NM_014520.3	MBB1A_HUMAN	33
81	HSP7C_HUMAN	HSP7C_HUMAN	Heat shock cognate 71 kDa protein	70898.1	3312	NP_006588.1 NM_006597.4 NP_694881.1 NM_153201.2	HSP7C_HUMAN	32
82	K1C17_HUMAN	K1C17_HUMAN	Keratin, type I cytoskeletal 17	48105.7	3872	NP_000413.1 NM_000422.2	K1C17_HUMAN	32
83	DREB_HUMAN	DREB_HUMAN	Drebrin	71429.3	1627	NP_004386.2 NM_004395.3 NP_543157.1 NM_080881.2	DREB_HUMAN	31
84	EF2_HUMAN	EF2_HUMAN	Elongation factor 2	95338.2	1938	NP_001952.1 NM_001961.3	EF2_HUMAN	31
85	RAI1_HUMAN	RAI1_HUMAN	Retinoic acid-induced protein 1	203352	10743	NP_109590.3 NM_030665.3	RAI1_HUMAN	31
86	TBA4A_HUMAN	TBA4A_HUMAN	Tubulin alpha-4A chain	49924.4	7277	NP_005991.1 NM_006000.1	TBA4A_HUMAN	31
87	TPM2_HUMAN	TPM2_HUMAN	Tropomyosin beta chain	32850.7	7169	NP_003280.2 NM_003289.3 NP_998839.1 NM_213674.1	TPM2_HUMAN	31
88	H2B1B_HUMAN	H2B1B_HUMAN	Histone H2B type 1-B	13950.2	3018	NP_066406.1 NM_021062.2	H2B1B_HUMAN	30
89	TPM4_HUMAN	TPM4_HUMAN	Tropomyosin alpha-4 chain	28521.8	7171	NP_001138632.1 NM_001145160.1 NP_003281.1 NM_003290.2	TPM4_HUMAN	30
90	HS90A_HUMAN	HS90A_HUMAN	Heat shock protein HSP 90-alpha	84659.7	3320	NP_001017963.2 NM_001017963.2 NP_005339.3 NM_005348.3	HS90A_HUMAN	29
91	NAT10_HUMAN	NAT10_HUMAN	N-acetyltransferase 10	115730	55226	NP_001137502.1 NM_001144030.1 NP_078938.2 NM_024662.2	NAT10_HUMAN	29
92	NEB2_HUMAN	NEB2_HUMAN	Neurabin-2	89192.1	84687	NP_115984.3 NM_032595.3	NEB2_HUMAN	29
93	POTEE_HUMAN	POTEE_HUMAN	POTE ankyrin domain family member E	121363	445582	NP_001077007.1 NM_001083538.1	POTEE_HUMAN	29
94	PYR1_HUMAN	PYR1_HUMAN	CAD protein	242984	790	NP_004332.2 NM_004341.3	PYR1_HUMAN	29
95	SC16A_HUMAN	SC16A_HUMAN	Protein transport protein Sec16A	233517	9919	NP_055681.1 NM_014866.1	SC16A_HUMAN	29
96	XPO2_HUMAN	XPO2_HUMAN	Exportin-2	110417	1434	NP_001243064.1 NM_001256135.1 NP_001307.2 NM_001316.3	XPO2_HUMAN	29
97	ML12A_HUMAN	ML12A_HUMAN	Myosin regulatory light chain 12A	19794.1	10627	NP_006462.1 NM_006471.2	ML12A_HUMAN	28
98	MYPT1_HUMAN	MYPT1_HUMAN	Protein phosphatase 1 regulatory subunit 12A	115281	4659	NP_001137357.1 NM_001143885.1 NP_001137358.1 NM_001143886.1 NP_001231919.1 NM_001244990.1 NP_001231921.1 NM_001244992.1 NP_002471.1 NM_002480.2	MYPT1_HUMAN	28
99	TPM3_HUMAN	TPM3_HUMAN	Tropomyosin alpha-3 chain	32950	7170	NP_001036816.1 NM_001043351.1 NP_001036817.1 NM_001043352.1 NP_689476.2 NM_152263.2 NP_705935.1 NM_153649.3	TPM3_HUMAN	28
100	ACACA_HUMAN	ACACA_HUMAN	Acetyl-CoA carboxylase 1	265554	31	NP_942131.1 NM_198834.1 NP_942133.1 NM_198836.1 NP_942134.1 NM_198837.1 NP_942135.1 NM_198838.1 NP_942136.1 NM_198839.1	ACACA_HUMAN	27
101	MATR3_HUMAN	MATR3_HUMAN	Matrin-3	94623.3	9782	NP_001181883.1 NM_001194954.1 NP_001181884.1 NM_001194955.1 NP_001181885.1 NM_001194956.1 NP_061322.2 NM_018834.5 NP_954659.1 NM_199189.2	MATR3_HUMAN	27
102	MYO5A_HUMAN	MYO5A_HUMAN	Unconventional myosin-Va	215405	4644	NP_000250.3 NM_000259.3	MYO5A_HUMAN	27
103	MYO5C_HUMAN	MYO5C_HUMAN	Unconventional myosin-Vc	202810	55930	NP_061198.2 NM_018728.3	MYO5C_HUMAN	27
104	TPM1_HUMAN	TPM1_HUMAN	Tropomyosin alpha-1 chain	32708.6	7168	NP_000357.3 NM_000366.5 NP_001018005.1 NM_001018005.1 NP_001018006.1 NM_001018006.1 NP_001018007.1 NM_001018007.1 NP_001018008.1 NM_001018008.1	TPM1_HUMAN	27
105	ACTBL_HUMAN	ACTBL_HUMAN	Beta-actin-like protein 2	42003.2	345651	NP_001017992.1 NM_001017992.3	ACTBL_HUMAN	26
106	CHD1_HUMAN	CHD1_HUMAN	Chromodomain-helicase-DNA-binding protein 1	196688	1105	NP_001261.2 NM_001270.2	CHD1_HUMAN	26
107	H31_HUMAN	H31_HUMAN	Histone H3.1	15404.1	8968	NP_003520.1 NM_003529.2 NP_003521.2 NM_003530.4 NP_003522.1 NM_003531.2 NP_003523.1 NM_003532.2 NP_003524.1 NM_003533.2 NP_003525.1 NM_003534.2 NP_003526.1 NM_003535.2 NP_003527.1 NM_003536.2 NP_003528.1 NM_003537.3 NP_066298.1 NM_021018.2	H31_HUMAN	26
108	H4_HUMAN	H4_HUMAN	Histone H4	11367.3	8370	NP_001029249.1 NM_001034077.4 NP_003486.1 NM_003495.2 NP_003529.1 NM_003538.3 NP_003530.1 NM_003539.3 NP_003531.1 NM_003540.3 NP_003532.1 NM_003541.2 NP_003533.1 NM_003542.3 NP_003534.1 NM_003543.3 NP_003535.1 NM_003544.2 NP_003536.1 NM_003545.3 NP_003537.1 NM_003546.2 NP_003539.1 NM_003548.2 NP_068803.1 NM_021968.3 NP_778224.1 NM_175054.2	H4_HUMAN	26
109	K2C5_HUMAN	K2C5_HUMAN	Keratin, type II cytoskeletal 5	62378.4	3852	NP_000415.2 NM_000424.3	K2C5_HUMAN	26
110	SMCA1_HUMAN	SMCA1_HUMAN	Probable global transcription activator SNF2L1	122605	6594	NP_003060.2 NM_003069.3 NP_620604.2 NM_139035.2	SMCA1_HUMAN	26
111	TBA3C_HUMAN	TBA3C_HUMAN	Tubulin alpha-3C/D chain	49959.6	7278	NP_005992.1 NM_006001.2 NP_525125.2 NM_080386.3	TBA3C_HUMAN	26
112	TMOD3_HUMAN	TMOD3_HUMAN	Tropomodulin-3	39594.8	29766	NP_055362.1 NM_014547.4	TMOD3_HUMAN	26
113	TOP1_HUMAN	TOP1_HUMAN	DNA topoisomerase 1	90725.8	7150	NP_003277.1 NM_003286.2	TOP1_HUMAN	26
114	XPO1_HUMAN	XPO1_HUMAN	Exportin-1	123386	7514	NP_003391.1 NM_003400.3	XPO1_HUMAN	26
115	EF1A1_HUMAN	EF1A1_HUMAN	Elongation factor 1-alpha 1	50140.9	1915	NP_001393.1 NM_001402.5	EF1A1_HUMAN	25
116	PUR2_HUMAN	PUR2_HUMAN	Trifunctional purine biosynthetic protein adenosine-3	107767	2618	NP_000810.1 NM_000819.4 NP_001129477.1 NM_001136005.1 NP_001129478.1 NM_001136006.1 NP_780294.1 NM_175085.2	PUR2_HUMAN	25
117	RIR1_HUMAN	RIR1_HUMAN	Ribonucleoside-diphosphate reductase large subunit	90070.2	6240	NP_001024.1 NM_001033.3	RIR1_HUMAN	25
118	RRP5_HUMAN	RRP5_HUMAN	Protein RRP5 homolog	208701	22984	NP_055791.1 NM_014976.1	RRP5_HUMAN	25
119	COPB_HUMAN	COPB_HUMAN	Coatomer subunit beta	107142	1315	NP_001137533.1 NM_001144061.1 NP_001137534.1 NM_001144062.1 NP_057535.1 NM_016451.4	COPB_HUMAN	24
120	ELYS_HUMAN	ELYS_HUMAN	Protein ELYS	252498	25909	NP_056261.4 NM_015446.4	ELYS_HUMAN	24
121	IMB1_HUMAN	IMB1_HUMAN	Importin subunit beta-1	97170.2	3837	NP_002256.2 NM_002265.4	IMB1_HUMAN	24
122	MCM3_HUMAN	MCM3_HUMAN	DNA replication licensing factor MCM3	90980.8	4172	NP_001257401.1 NM_001270472.1 NP_002379.3 NM_002388.4	MCM3_HUMAN	24
123	MISP_HUMAN	MISP_HUMAN	Mitotic interactor and substrate of PLK1	75356.5	126353	NP_775752.1 NM_173481.2	MISP_HUMAN	24
124	MYL9_HUMAN	MYL9_HUMAN	Myosin regulatory light polypeptide 9	19827.2	10398	NP_006088.2 NM_006097.4 NP_852667.1 NM_181526.2	MYL9_HUMAN	24
125	PHF14_HUMAN	PHF14_HUMAN	PHD finger protein 14	100053	9678	NP_055475.2 NM_014660.3	PHF14_HUMAN	24
126	STAT3_HUMAN	STAT3_HUMAN	Signal transducer and activator of transcription 3	88067.8	6774	NP_003141.2 NM_003150.3 NP_644805.1 NM_139276.2 NP_998827.1 NM_213662.1	STAT3_HUMAN	24
127	TBB3_HUMAN	TBB3_HUMAN	Tubulin beta-3 chain	50432.7	10381	NP_001184110.1 NM_001197181.1 NP_006077.2 NM_006086.3	TBB3_HUMAN	24
128	ALBU_HUMAN	ALBU_HUMAN	Serum albumin	69366.7	213	NP_000468.1 NM_000477.5	ALBU_HUMAN	23
129	GRP78_HUMAN	GRP78_HUMAN	78 kDa glucose-regulated protein	72333	3309	NP_005338.1 NM_005347.4	GRP78_HUMAN	23
130	HS71B_HUMAN	HS71B_HUMAN	RecName: Full=Heat shock 70 kDa protein 1B {ECO:0000312|HGNC:HGNC:5233}; AltName: Full=Heat shock 70 kDa protein 2; Short=HSP70-2 {ECO:0000303|PubMed:14656967, ECO:0000303|PubMed:2538825}; Short=HSP70.2	70052	3304	NP_005336.3 NM_005345.5 NP_005337.2 NM_005346.4	HS71B_HUMAN	23
131	IPO7_HUMAN	IPO7_HUMAN	Importin-7	119517	10527	NP_006382.1 NM_006391.2	IPO7_HUMAN	23
132	PARP1_HUMAN	PARP1_HUMAN	Poly [ADP-ribose] polymerase 1	113084	142	NP_001609.2 NM_001618.3	PARP1_HUMAN	23
133	PDC6I_HUMAN	PDC6I_HUMAN	Programmed cell death 6-interacting protein	96023.2	10015	NP_001155901.1 NM_001162429.2 NP_037506.2 NM_013374.5	PDC6I_HUMAN	23
134	SF3B3_HUMAN	SF3B3_HUMAN	Splicing factor 3B subunit 3	135577	23450	NP_036558.3 NM_012426.4	SF3B3_HUMAN	23
135	SYMC_HUMAN	SYMC_HUMAN	Methionine--tRNA ligase, cytoplasmic	101116	4141	NP_004981.2 NM_004990.3	SYMC_HUMAN	23
[truncated: 756 more rows]

## Sheet: High Salt Control Rep 1
Project hierarchy
Sample: High Salt Control GFP - Rep1
	Analysis: C3653FD - Merge 4 bandes
[truncated: 435 more rows]

## Sheet: High Salt Control Rep 2
Project hierarchy
[truncated: 448 more rows]

[truncated: 5 more sheets: High Salt  Control Rep 3, High Salt Sample Rep 1, High Salt Sample  Rep 2, High Salt Sample Rep 3, CENP-W-GFP Bait]
